# Supplementary material for: A classification based framework for quantitative description of large-scale microarray data
Source: Genome Biol. 2006 Apr 20;7(4):R32. doi: 10.1186/gb-2006-7-4-r32 (PMC1557986; doi:10.1186/gb-2006-7-4-r32)
Supplement: Additional File 3 — Top class scores in growth and recovery conditions [file gb-2006-7-4-r32-S3.xls]

## Sheet: Sheet1
Supplementary table 2: Top class scores in growth and recovery conditions.
UV treatement		Gamma		Anaerobic growth		Anaerobic growth		Growth		Early recovery		Recovery		Recovery in		Late recovery		Balanced growth		Balanced growth
wt		treatment		glucose		glc +fumarate		in LB		in LB		in Na phosphate buffer		Na phosphate and glucose		in LB		wt		NOX
SOS	1.6261	OxyR	0.77013	Sulfur	1.7722	Gluconeogenesis	1.5739	RpoS	1.9079	Nucleotide synthesis	1.9079	FIS genes	1.8975	Periplasmic binding proteins	1.8975	Amino acid catabolism	1.8557	Carbon utilization	1.3756	Glycolysis	0.92671
DNA replication	1.3442	SOS	0.7075	Arginine	1.6052	Fermentation	1.4904	Arginine	1.814	Arginine	1.9079	Fatty acid metabolism	1.8662	Amino acid catabolism	1.887	Arginine	1.8453	MFS family	1.2294	CRP	0.88496
ATP based transporters	0.95803			Fermentation	1.5948	OxyR	1.4904	Amino acid catabolism	1.814	RpoS	1.8349	Amino acid catabolism	1.8557	Sulfur	1.8662	RpoS	1.8453	Periplasmic binding proteins	0.87452	Periplasmic binding proteins	0.8432
ATPases	0.90583			Methionine	1.4278	Glycolysis	1.4382	Ribosomal genes	1.7722	Ribosomal genes	1.8035	ArcA	1.7096	Nitrogen metabolism	1.8453	RNA modification	1.7618			Carbon utilization	0.81189
				ArcA	1.3338	RpoS	1.4278	ATPases	1.7096	RNA modification	1.8035	Amino Acids Biosynthesis	1.7096	FIS genes	1.6992	Sulfur	1.7513
				RpoS	1.3025	ATPases	1.2712	Polyamine	1.6574	ATP based transporters	1.8035	Nitrogen metabolism	1.6887	Global regulators	1.647	PEP transporters	1.6678
				Gluconeogenesis	1.2503	ArcA	1.2085	Heat shock response	1.6365	Nitrogen metabolism	1.7618	Methionine	1.6574	LRP regulon	1.6052	ATP based transporters	1.6261
				SS genes	1.2399	Methionine	1.1981	OxyR	1.6365	IHF	1.72	Heat shock response	1.6574	Amino Acids Biosynthesis	1.6052	Chemotaxis	1.5321
				IHF	1.219	Sulfur	1.1146	Iron Uptake	1.6261	Chemotaxis	1.7096	Polyamine	1.553	PEP transporters	1.5217	Phosphorus metabolism	1.5217
				Heat shock response	1.1877	Heat shock response	1.0728	DNA replication	1.5843	FIS genes	1.647	RpoS	1.5426	Arginine	1.3129	FNR	1.4591
				Fatty acid metabolism	1.0415	IHF	1.0415	Amino-acyl tRNA synthases	1.5843	LRP regulon	1.5739	Arginine	1.4382	ArcA	1.2607	Glycolysis	1.3442
				Periplasmic binding proteins	1.0311	FUR	1.0207	Chemotaxis	1.5739	Amino Acids Biosynthesis	1.4799	Carbon utilization	1.3756	Fermentation	1.2294	OxyR	1.3234
				OxyR	0.99978	Amino acid catabolism	0.9789	RNA modification	1.5426	ATPases	1.386	OxyR	1.2921	TCA	1.1668	DNA replication	1.2607
				Glycolysis	0.9789	Ribosomal genes	0.94759	RpoE	1.5217	Phosphorus metabolism	1.3756	CRP	1.2816	Phosphorus metabolism	1.1146	Fermentation	1.2607
				Nitrogen metabolism	0.93715	Iron Uptake	0.93715	Global regulators	1.4382	Glycolysis	1.3025	PEP transporters	1.2399	FNR	1.0937	SoxS	1.2503
						Fatty acid metabolism	0.91627	SoxS	1.4382	Relaxation sensitive	1.3025	RNA modification	1.2085	Carbon utilization	1.0624	SS genes	1.219
						SoxS	0.90583	Periplasmic binding proteins	1.386	PEP transporters	1.2816	ATPases	1.2085	Methionine	1.0415	Nucleotide synthesis	1.1668
								Nitrogen metabolism	1.3756	SS genes	1.1981	Fermentation	1.1772	Gluconeogenesis	0.98934	Gluconeogenesis	1.125
								Methionine	1.3651	OxyR	1.0937	Cell division related	1.125	Heat shock response	0.9789	ArcA	1.0937
								Nucleotide synthesis	1.3234	Iron Uptake	1.0624	DNA methylation	1.0937	Relaxation sensitive	0.9789	Polyamine	1.052
								Cell division related	1.3234	LPS synthesis	1.0624	Amino-acyl tRNA synthases	1.0728	Glycolysis	0.95803	Iron Uptake	0.98934
								FIS genes	1.3129	FNR	1.0624	IHF	1.0624			Heat shock response	0.98934
								FUR	1.2503	DNA replication	1.0311	Sulfur	0.98934			Amino-acyl tRNA synthases	0.90583
								Sulfur	1.219	MFS family	1.0311	LRP regulon	0.89539			LRP regulon	0.89539
								ArcA	1.1981	Amino acid catabolism	1.0207
								Fatty acid metabolism	1.1146	Anaerobiosis genes	0.9789
								Amino Acids Biosynthesis	1.0937	Periplasmic binding proteins	0.96846
								Relaxation sensitive	0.95803
								LRP regulon	0.91627
