# Supplementary material for: A classification based framework for quantitative description of large-scale microarray data
Source: Genome Biol. 2006 Apr 20;7(4):R32. doi: 10.1186/gb-2006-7-4-r32 (PMC1557986; doi:10.1186/gb-2006-7-4-r32)
Supplement: Additional File 7 — Log ratio expression data [file gb-2006-7-4-r32-S7.txt]

UID	NAME	5min .02M SodiumAzide	15min .02M SodiumAzide	300min .02M SodiumAzide	600min .02M SodiumAzide	C410+0Ecb0+0IPTG0(toxic) v s.0C430mutant+0Ecb0+0IPTG	10' trp starvation vs.00', W31100trpA33	25' trp starvation vs.00', W31100trpA33	50' trp starvation vs.00', W31100trpA33	lexA05' after UV v s.00', MG1655	lexA010' after UV v s.00', MG1655	lexA020' after UV v s.00', MG1655	lexA040' after UV v s.00', MG1655	lexA060' after UV v s.00', MG1655	2min Nor(50ug/ml)_beforeTreatment	5min Nor(50ug/ml)_beforeTreatment	10min Nor(50ug/ml)_beforeTreatment	20min Nor(50ug/ml)_beforeTreatment	30min Nor(50ug/ml)_beforeTreatment	5ug/ml Novobiocin 5min v s.0untreated, LE2340acrD-, LB, axon5	20ug/ml Novobiocin 5min v s.0untreated, LE2340acrD-, LB, axon5	50ug/ml Novobiocin 5min v s.0untreated, LE2340acrD-, LB, axon5	200ug/ml Novobiocin 5min v s.0untreated, LE2340acrD-, LB, axon5	20min @42C gyrBTsW3110gyrb234 v s. before upshift	50min @42C gyrBTsW3110gyrb234 v s. before upshift	100min @42C gyrBTsW3110gyrb234 v s. before upshift	200min @42C gyrBTsW3110gyrb234 v s. before upshift	1min Rifampicin(500ug/ml), LB	2min Rifampicin(500ug/ml), LB	4min Rifampicin(500ug/ml), LB	6min Rifampicin(500ug/ml), LB	8min Rifampicin(500ug/ml), LB	1' Rif5000in .5%DMSO v s.00', M9+glu, MG1655	2' Rif5000in .5%DMSO v s.00', M9+glu, MG1655	4' Rif5000in .5%DMSO v s.00', M9+glu, MG1655	6' Rif5000in .5%DMSO v s.00', M9+glu, MG1655	8' Rif5000in .5%DMSO v s.00', M9+glu, MG1655	16' Rif5000in .5%DMSO v s.00', M9+glu, MG1655	32' Rif5000in .5%DMSO v s.00', M9+glu, MG1655	Amp 5min (1000ug/ml) v s.0t, M9+00.2%Glu, MG1655	Amp 10min (1000ug/ml) v s.0t, M9+00.2%Glu, MG1656	Amp 20min (1000ug/ml) v s.0t, M9+00.2%Glu, MG1657	Amp 30min (1000ug/ml) v s.0t, M9+00.2%Glu, MG1658	Amp 40min (1000ug/ml) v s.0t, M9+00.2%Glu, MG1659	Amp 50min (1000ug/ml) v s.0t, M9+00.2%Glu, MG1660	Kan 5min (1000ug/ml) v s.0t, M9+00.2%Glu, MG1661	Kan 10min (1000ug/ml) v s.0t, M9+00.2%Glu, MG1662	Kan 20min (1000ug/ml) v s.0t, M9+00.2%Glu, MG1662	Kan 30min (1000ug/ml) v s.0t, M9+00.2%Glu, MG1663
B0001	thrL	0.784	0.522	0.528	0.357	-0.273	0.088	-0.438	-0.505	-0.036	-0.222	-0.129	-0.199	-0.091	0.391	0.093	0.841	0.594	0.316	-0.147	-0.153	-0.326	-0.381	0.012	0.350	0.347	-0.121	-0.291	0.107	-0.234	-0.238	0.041	0.177	-0.252	-0.770	-0.667	-0.341	-0.307	-0.605	0.004	-0.132	-0.154	-0.172	-0.295	-0.286	0.097	-0.351	-0.092	-0.466
B0002	thrA	0.215	-0.037	0.005	0.044	0.818	-2.409	-1.653	-1.929	-1.100	-0.681	-0.095	-0.331	-1.172	0.058	-0.007	-0.167	-0.023	0.010	-0.470	-0.494	-0.929	-0.606	-0.494	0.147	-0.359	-0.746	0.151	0.368	0.049	-0.241	-0.572	0.095	0.593	-0.248	-1.011	-1.442	-2.070	-2.411	1.324	1.584	0.893	0.937	0.934	0.943	0.591	0.425	-0.007	-0.598
B0003	thrB	0.193	0.155	0.229	0.159	0.728	-0.545	-1.156	-0.921	-1.129	-0.662	-0.346	-0.454	-1.017	0.135	0.093	0.190	0.354	0.448	-0.043	-0.008	-0.402	-0.764	-0.248	-0.124	-0.056	-0.248	0.335	0.715	0.380	0.418	0.346	0.598	1.206	0.486	-0.351	-0.759	-1.391	-1.297	1.264	1.385	0.903	1.025	0.797	0.806	0.799	0.634	0.014	-0.913
B0004	thrC	0.420	-0.071	0.127	0.108	0.000	-1.793	-1.587	-1.582	-1.268	-0.888	-0.392	-0.480	-0.882	0.221	0.150	0.219	0.210	0.454	-0.294	-0.168	-0.393	-0.004	-0.508	-0.034	-0.230	-0.578	-0.028	0.317	0.229	0.056	-0.242	0.193	0.574	0.369	-0.221	-0.928	-1.850	-2.160	0.775	0.937	0.718	0.652	0.477	0.486	0.372	0.188	-0.283	-0.830
B0006	yaaA	-0.008	0.299	0.172	0.085	0.626	0.832	0.273	0.327	-0.073	-0.015	0.062	0.110	0.007	0.493	0.137	0.306	0.136	0.159	0.384	0.525	1.060	0.582	0.099	0.117	0.361	0.286	0.077	-0.010	-0.290	-0.605	-0.045	0.313	0.048	-0.273	-0.582	-0.578	-0.101	-0.117	0.194	0.352	0.262	0.262	0.202	0.211	0.314	0.280	0.468	0.427
B0008	talB	2.032	1.656	1.854	1.726	-0.535	0.813	0.678	0.648	0.232	0.291	0.390	0.418	0.553	0.477	0.448	-0.104	-0.877	-0.807	0.799	0.829	1.243	0.815	0.195	0.487	0.972	1.205	0.201	0.426	0.275	0.405	-0.328	0.411	0.660	-0.237	-0.741	-0.546	-1.534	-1.545	0.475	0.537	0.472	0.000	0.277	0.286	0.551	0.405	0.588	0.360
B0009	mog	0.571	0.421	0.155	0.199	-0.369	-0.333	-0.192	-0.033	0.128	0.082	0.056	-0.015	0.236	-0.058	-0.054	-0.208	-0.181	-0.126	0.051	0.391	0.532	0.662	0.194	0.321	0.276	0.465	-0.205	-0.259	-0.285	-0.298	-0.181	0.070	0.287	0.178	0.557	0.928	1.363	0.909	0.086	0.246	-0.110	-0.215	0.249	0.258	0.031	-0.031	-0.040	0.109
B0010	yaaH	-1.796	-1.308	-1.206	-0.684	-0.185	0.210	0.405	0.280	0.093	0.132	0.041	-0.166	-0.023	0.302	0.234	0.297	0.342	0.161	0.442	0.535	0.709	0.656	0.753	0.555	0.988	0.727	-0.174	-0.225	-0.186	0.459	0.771	0.182	-0.108	0.383	0.548	0.466	0.981	1.005	-0.086	-0.121	-0.085	-0.116	-0.068	-0.058	-0.060	-0.229	0.011	0.211
B0012	htgA	0.598	-0.273	-0.088	-0.135	-0.107	0.665	0.301	0.682	-0.176	0.081	-0.125	0.351	0.177	0.202	0.298	0.740	0.573	0.733	0.479	0.581	0.913	0.649	0.259	0.195	0.481	0.805	0.253	0.571	0.680	0.913	0.964	0.230	0.431	0.027	-0.063	0.080	-0.180	0.033	0.731	0.462	0.081	0.000	0.786	0.000	0.467	0.129	0.000	0.629
B0013	yaaI	-0.803	-0.406	-0.782	-0.791	0.361	-0.391	-0.225	-0.063	-0.072	-0.051	0.051	-0.041	-0.005	0.312	0.194	0.344	0.275	0.145	0.185	0.461	0.366	0.697	0.011	0.000	0.000	0.104	-0.297	-0.145	-0.283	0.076	-0.045	-0.316	-0.062	0.149	0.264	0.546	0.595	0.623	-0.080	-0.096	0.000	-0.017	-0.268	-0.259	-0.158	-0.085	-0.112	0.014
B0014	dnaK	1.757	1.358	1.946	1.730	2.936	-1.895	-1.737	-1.899	-0.122	0.662	0.730	0.730	0.477	1.023	1.600	1.181	0.245	-0.516	1.217	1.997	2.335	2.258	1.782	1.370	1.391	0.486	0.405	0.930	0.471	-0.193	-0.997	0.522	0.773	-0.267	-0.926	-1.087	-1.380	-1.687	-0.618	-0.410	-0.714	-0.292	-0.160	-0.151	-0.081	0.029	1.831	2.396
B0015	dnaJ	1.248	1.322	1.239	1.068	2.342	-0.069	-0.990	-0.525	-0.175	0.340	0.297	0.219	0.081	0.567	1.300	1.214	0.204	0.095	0.968	1.808	2.237	1.744	1.413	1.338	0.875	0.535	0.549	0.883	0.680	0.267	0.024	0.539	0.992	0.203	-0.424	-0.498	-0.333	-0.228	-0.092	-0.278	-0.147	0.114	0.074	0.083	0.378	0.457	1.798	2.532
B0016	yi81_1	0.158	-0.950	-0.104	0.000	1.662	-0.572	-0.252	-0.641	-0.134	-0.113	-0.083	-0.138	-0.221	-0.902	-0.132	-0.452	-0.622	-0.596	0.102	0.643	0.390	0.676	-0.147	0.000	-0.022	0.000	-0.278	-0.204	0.459	0.247	0.696	-0.689	-0.295	-0.088	0.551	1.091	0.000	1.464	-0.082	-0.061	-0.234	-0.086	-0.082	-0.072	-0.037	0.043	0.487	0.866
B0017	yi82_1	-0.479	-0.255	-0.304	0.051	0.919	-0.113	0.007	-0.049	-0.318	-0.190	-0.115	-0.330	-0.241	-0.646	-0.200	-0.413	-0.585	-0.428	-0.321	-0.336	-0.303	0.062	0.302	0.238	0.269	0.204	-0.453	-0.484	-0.576	-0.736	-0.331	0.113	0.376	0.303	0.300	-0.084	0.029	0.214	-0.082	0.052	-0.226	-0.275	0.092	0.000	-0.097	-0.201	0.162	0.456
B0018	gef	0.823	-0.111	-0.059	0.009	0.112	-0.589	-0.295	0.000	0.064	-0.033	0.474	-0.154	0.054	-0.269	-0.114	-0.535	-0.153	-0.435	-0.004	0.792	0.491	0.798	0.269	0.404	0.217	0.263	-0.287	-0.348	-0.049	-0.114	-0.081	-0.108	0.162	-0.015	0.184	0.855	0.294	0.016	-0.100	-0.206	-0.308	-0.097	-0.192	-0.183	-0.304	-0.404	-0.234	-0.433
B0019	nhaA	-0.154	-0.343	-0.612	-0.432	1.406	0.442	0.445	0.828	0.346	0.136	0.135	0.309	0.171	0.991	0.880	0.864	0.746	0.749	1.049	0.848	1.246	0.225	1.299	0.579	0.531	0.933	0.185	0.295	0.133	0.541	0.790	-0.120	-0.492	-0.095	-0.076	0.148	0.387	0.452	-0.224	-0.341	-0.034	-0.214	-0.276	-0.267	-0.610	-0.267	-0.331	-0.050
B0020	nhaR	-0.330	-0.558	-0.761	-0.563	0.327	0.325	0.144	0.604	-0.249	-0.417	-0.359	-0.469	-0.459	0.446	0.291	0.244	0.535	0.098	0.373	0.182	-0.035	-0.321	0.800	0.251	0.016	0.501	0.209	-0.109	-0.184	-0.055	0.197	0.279	-0.317	-0.336	0.045	-0.364	0.167	0.607	-0.274	-0.290	-0.298	-0.273	-0.082	-0.073	-0.163	-0.250	-0.380	-0.290
B0021	insB_1	-0.020	0.006	-0.104	-0.102	-0.786	0.939	1.053	1.181	-0.118	-0.221	-0.267	-0.401	-0.267	-1.391	-1.003	-1.030	-0.655	-0.397	-0.276	-0.670	-0.821	-0.925	-0.066	0.186	0.111	0.014	-0.511	-0.527	-0.112	0.254	0.604	-0.162	-0.747	-0.097	0.125	-0.337	-0.078	0.160	-0.332	-0.338	-0.273	-0.462	-0.482	-0.473	-0.275	-0.159	0.175	0.719
B0022	insA_1	0.310	-0.219	-0.527	-0.425	-0.447	0.564	0.413	0.693	-0.069	-0.220	-0.392	-0.409	-0.187	-0.843	-0.910	-0.940	-0.469	-0.216	-0.500	-0.707	-0.963	-0.996	-0.015	0.007	-0.134	0.060	0.006	-0.032	0.520	0.416	0.618	0.160	-0.059	0.206	0.576	0.537	0.384	0.312	-0.066	-0.287	-0.209	-0.285	-0.204	-0.194	-0.096	-0.222	0.088	0.592
B0023	rpsT	1.555	1.707	1.195	0.878	0.550	0.212	0.277	0.203	0.222	0.213	0.275	0.287	0.377	0.478	0.221	0.568	0.445	0.416	-0.229	-0.403	-0.289	0.161	-0.425	-0.876	-1.575	-1.036	-0.391	-0.342	-0.527	-0.591	-1.149	0.047	-0.444	-0.780	-0.778	-0.929	-0.932	-1.146	1.529	0.969	0.804	0.972	0.607	0.616	1.201	1.094	1.358	2.024
B0025	ribF	0.612	0.337	0.552	0.447	0.718	0.000	-0.124	-0.230	0.236	0.261	0.372	0.449	0.262	-0.350	-0.234	-0.715	-0.459	-0.370	-0.196	0.120	-0.606	-0.590	-0.370	-0.094	0.034	-0.203	0.050	-0.506	-1.549	-1.979	-1.632	-0.019	-0.097	-0.902	-0.701	-1.064	-0.819	-0.569	0.596	0.483	0.277	0.256	0.453	0.462	0.464	0.371	0.679	0.743
B0026	ileS	0.485	0.398	0.182	0.022	1.340	-0.242	-0.424	-0.507	-0.219	0.330	0.469	0.595	0.451	-0.412	-1.225	-2.122	-1.837	-1.384	-0.420	-0.711	-1.379	-1.673	-0.260	-0.651	-0.784	-0.491	0.295	0.529	0.027	-1.398	-1.922	0.292	0.824	-0.213	-1.117	-1.584	-1.024	-1.007	0.637	0.539	0.293	0.321	0.260	0.269	0.431	0.296	0.465	0.544
B0027	lspA	-0.013	0.069	-0.394	-0.468	0.151	-0.552	-0.251	-0.596	-0.278	-0.114	0.104	0.082	0.056	0.051	-0.256	-0.899	-0.709	-0.313	-0.156	-0.027	-0.708	-0.426	-0.253	-0.284	-0.442	-0.323	-0.069	0.453	0.309	-0.685	-1.198	0.263	0.992	0.487	-0.260	-1.127	-0.697	-0.369	-0.155	-0.224	0.148	-0.078	0.399	0.408	0.370	0.033	0.036	-0.108
B0030	yaaF	0.088	0.072	0.090	0.062	-0.635	-0.592	0.000	0.000	-0.065	-0.055	0.002	-0.009	0.032	0.320	0.185	0.352	0.305	0.035	-0.057	0.038	-0.075	0.376	-0.210	-0.081	0.000	0.077	0.163	-0.006	0.576	0.766	0.496	-0.228	-0.117	0.887	0.942	0.746	1.141	1.232	0.000	-0.125	-0.097	0.083	-0.228	-0.218	-0.046	-0.081	-0.029	-0.082
B0031	dapB	2.100	2.056	1.217	1.748	-0.224	-0.138	-0.436	-0.631	-0.089	-0.235	-0.225	-0.272	-0.197	0.034	0.073	-0.579	-0.227	0.118	-0.491	-0.074	-0.571	0.220	-0.427	-0.417	-0.671	-0.710	-0.037	0.143	0.366	0.441	0.535	0.085	-0.293	-0.078	-0.025	-0.538	-0.141	0.089	0.675	0.678	0.684	0.764	0.843	0.852	0.928	0.789	0.620	0.322
B0032	carA	2.309	2.381	2.833	2.773	-0.235	-0.504	-0.904	-1.189	0.800	0.645	-0.278	0.229	-0.006	-1.896	-1.868	-2.028	-2.092	-2.531	-2.003	-0.499	-1.465	-1.534	-0.010	-0.307	-0.224	0.254	-0.751	-0.412	-0.274	-0.425	-0.558	0.247	0.556	-0.706	-1.147	-0.665	-2.148	-2.848	2.946	2.567	2.467	2.196	2.129	2.138	3.035	3.145	3.141	3.340
B0033	carB	2.218	1.536	1.490	1.740	-0.795	-0.673	-0.666	-1.143	0.129	0.324	-0.312	0.006	-0.091	-1.436	-1.300	-1.604	-1.942	-1.996	-0.591	0.051	-0.471	-0.155	0.000	-0.230	-0.114	-0.003	-1.211	-0.462	-0.155	0.232	-0.021	0.305	0.782	0.032	-0.492	-0.044	-1.045	-1.406	2.442	2.015	1.809	1.667	1.126	1.135	2.094	1.923	0.000	1.754
B0034	caiF	1.423	0.883	0.630	0.795	-0.003	-0.118	-0.212	-0.264	-0.072	0.083	0.114	0.110	0.234	-0.417	-0.215	-0.514	-0.270	-0.136	-0.757	-0.135	-0.736	-0.463	0.151	0.050	-0.024	0.221	-0.226	0.106	0.604	0.470	0.000	0.192	0.450	-0.045	-0.288	-0.054	-0.524	-0.672	-0.133	-0.198	-0.022	0.000	-0.312	-0.303	-0.311	0.015	-0.277	-0.290
B0035	caiE	1.390	0.704	0.508	0.525	0.008	-0.053	-0.070	0.108	0.034	0.076	0.031	0.311	0.317	-0.063	0.230	0.003	0.248	0.295	-0.179	0.321	-0.014	0.612	-0.072	-0.150	-0.066	0.085	0.254	0.387	0.969	1.347	1.669	0.094	0.463	0.639	0.823	1.468	1.981	1.642	-0.509	-0.132	-0.189	-0.110	-0.216	-0.207	-0.142	-0.467	-0.233	-0.264
B0036	caiD	0.951	0.381	0.096	0.087	0.473	-0.480	-0.399	-0.409	0.157	0.033	0.136	0.175	0.210	-0.440	0.077	0.325	0.549	0.578	-0.172	0.199	-0.176	0.093	0.180	0.007	-0.061	0.342	0.108	0.573	1.202	1.054	1.054	0.018	0.221	0.291	0.476	0.965	1.031	0.713	-0.285	-0.313	0.032	-0.046	-0.354	-0.344	-0.223	-0.269	-0.313	-0.411
B0037	caiC	-0.751	-0.528	-0.894	-0.825	-0.083	-0.516	-0.369	-0.513	0.062	-0.092	-0.122	-0.217	0.001	0.559	0.266	0.563	0.596	0.719	0.260	0.131	0.305	-0.182	0.056	0.000	0.189	0.184	0.485	0.437	1.147	1.659	1.954	0.082	0.442	0.898	0.988	0.682	1.004	1.280	0.400	0.308	0.110	0.000	0.000	0.483	0.355	-0.137	0.085	0.215
B0038	caiB	-0.311	-0.430	-0.899	-0.771	0.383	-0.562	0.137	-0.240	0.166	0.008	0.025	0.077	0.371	0.117	0.161	0.218	0.321	0.310	0.263	0.313	0.056	0.520	-0.091	0.000	0.064	0.087	0.214	0.473	0.425	0.593	0.841	0.043	0.258	0.359	0.357	0.868	0.986	0.898	-0.423	-0.202	-0.048	0.082	-0.186	-0.176	-0.309	-0.176	-0.256	-0.235
B0041	fixA	0.263	0.083	0.299	0.147	-0.078	-0.828	-0.599	-1.002	0.160	0.058	0.152	0.138	0.137	0.578	0.295	0.667	0.587	0.535	0.207	0.605	0.687	0.662	0.055	0.095	0.282	0.422	0.554	0.319	1.649	2.111	2.200	-0.321	-0.056	0.893	1.011	1.179	1.358	1.460	-0.369	-0.157	-0.142	0.051	-0.050	-0.041	-0.210	-0.151	-0.214	-0.258
B0047	kefC	-1.222	-1.308	-1.549	-1.200	0.071	0.190	0.177	0.050	-0.126	-0.078	0.022	0.007	-0.148	0.532	0.174	0.499	0.473	0.516	0.131	-0.004	-0.045	-0.151	-0.019	-0.075	-0.016	-0.065	0.149	0.300	0.626	0.907	1.236	-0.157	-0.094	0.710	0.706	0.868	1.114	1.163	-0.410	-0.257	0.158	0.113	-0.046	-0.037	-0.329	-0.239	0.000	-0.304
B0048	folA	-0.436	-0.404	-0.561	-0.582	0.497	0.618	0.142	0.384	0.198	0.034	0.133	0.416	0.109	-0.358	0.048	-0.101	-0.064	-0.133	-0.469	-0.235	-0.604	-0.373	-0.530	-0.506	-0.538	-0.464	-0.418	-0.944	-1.496	-1.813	-1.526	-0.405	-0.920	-0.795	-0.437	-0.519	0.080	-0.214	0.123	-0.328	-0.259	0.137	0.006	0.015	0.062	0.135	0.457	0.952
B0049	apaH	-0.412	0.011	-0.262	-0.083	0.136	0.684	0.225	0.257	-0.239	0.043	-0.123	0.062	-0.097	0.005	-0.079	-0.322	-0.255	-0.137	0.143	0.054	0.140	-0.256	-0.003	-0.100	-0.104	0.078	-0.136	-0.077	-0.460	-0.446	-0.117	0.088	0.243	0.289	0.075	-0.263	0.262	0.683	-0.054	0.031	0.027	0.259	0.012	0.021	0.166	0.108	0.189	0.453
B0050	apaG	-0.446	-0.396	-0.400	-0.449	-0.439	-0.022	-0.038	0.226	-0.132	-0.463	-0.122	-0.133	-0.192	-0.323	0.024	-0.071	-0.196	-0.136	0.273	0.206	0.219	0.181	-0.225	-0.216	-0.114	0.112	0.048	0.008	-0.797	-1.762	-1.583	0.096	0.237	-0.150	-0.681	-0.773	-0.444	0.924	0.091	0.205	0.354	0.297	0.323	0.332	0.408	0.203	0.228	0.256
B0051	ksgA	-0.033	0.121	-0.062	-0.004	-0.622	-0.062	-0.106	-0.093	-0.311	-0.322	-0.142	-0.144	-0.033	-0.186	-0.112	-0.361	-0.332	0.095	0.396	0.244	0.355	0.264	-0.371	-0.429	-0.064	0.219	-0.032	0.010	-1.366	-1.861	-1.503	0.308	0.409	-0.099	-0.773	-1.334	-0.222	-0.132	0.532	0.439	0.083	0.092	0.263	0.272	0.616	0.135	0.312	-0.034
B0052	pdxA	-0.177	-0.113	-0.203	0.071	-0.228	-1.546	-1.125	-1.560	-0.312	-0.442	-0.391	-0.552	-0.725	-1.011	-0.362	-0.533	-1.110	-0.862	0.129	0.265	0.054	0.111	-0.102	-0.400	-0.293	-0.216	0.206	0.669	-0.963	-1.664	-1.548	0.291	0.765	-0.127	-0.715	-0.750	0.180	0.304	0.165	0.000	0.000	0.019	-0.062	-0.053	0.384	0.034	-0.038	-0.280
B0053	surA	0.682	0.614	0.698	0.704	-0.204	-1.604	-1.435	-1.591	-0.178	-0.098	-0.084	-0.174	-0.323	-0.231	-0.341	-0.823	-1.210	-0.569	0.422	0.114	0.313	0.021	-0.375	-0.426	0.000	-0.232	-0.025	0.349	-1.891	-2.260	-1.934	0.145	0.461	-1.436	-1.722	-2.329	-1.139	-1.425	0.129	0.073	-0.401	-0.464	-0.411	-0.402	0.226	-0.264	-0.181	-0.453
B0055	yabH	-0.244	-0.384	-0.096	-0.202	-0.137	-0.222	-0.333	-0.468	0.138	-0.230	-0.134	-0.008	-0.040	-0.377	-0.003	-0.104	-0.267	-0.318	-0.111	0.162	-0.149	-0.049	-0.215	0.002	-0.120	0.041	-0.202	-0.694	-0.132	-0.653	-0.531	-0.169	-0.264	-0.423	0.012	0.136	0.484	0.261	-0.203	0.353	-0.002	0.090	0.232	0.241	0.328	0.165	0.000	0.058
B0056	yabP	-0.414	-0.255	-0.317	-0.363	0.342	0.204	0.307	0.394	0.006	-0.094	-0.082	-0.163	-0.255	-0.154	0.023	-0.333	-0.210	0.049	-0.242	0.000	-0.361	0.385	-0.217	0.087	0.044	-0.055	0.275	0.086	-0.041	0.052	0.165	0.263	0.132	0.135	0.303	0.252	0.458	0.394	-0.315	-0.149	-0.074	-0.186	-0.097	-0.087	-0.068	-0.117	-0.023	-0.172
B0057	yabQ	0.000	-0.142	0.000	-0.203	-0.349	-0.681	-0.298	-0.336	0.180	-0.064	-0.051	0.062	-0.126	0.051	0.155	0.072	0.058	0.177	-0.358	0.469	-0.117	0.472	0.235	0.188	-0.009	-0.155	0.035	-0.204	0.025	0.218	0.000	0.262	0.534	-0.002	0.184	0.358	0.610	-0.389	-0.123	0.236	-0.203	-0.124	0.018	0.027	-0.062	-0.043	-0.037	-0.189
B0058	yabO	-0.313	-0.132	-0.310	-0.004	-0.203	0.309	0.324	0.284	0.083	0.064	-0.035	-0.025	0.156	0.327	0.534	0.642	0.569	0.658	0.339	0.382	0.533	0.354	0.553	0.318	0.373	0.542	-1.029	-0.290	-0.357	-0.358	0.084	0.032	0.145	0.344	0.295	0.254	0.414	0.707	-0.065	-0.028	0.051	-0.062	0.145	0.154	0.000	0.104	-0.102	-0.158
B0060	polB	-1.389	-1.150	-1.546	-1.312	0.527	-0.779	-0.758	-0.763	-0.108	-0.345	-0.411	-0.278	0.972	0.311	0.483	0.901	1.182	1.114	0.405	0.715	0.730	0.987	0.297	0.191	0.040	0.203	0.268	0.001	0.488	0.550	0.743	-0.154	-0.146	0.254	0.443	0.603	0.796	0.912	-0.073	0.004	0.184	0.179	-0.145	-0.136	-0.105	-0.115	-0.095	-0.257
B0063	araB	0.480	0.225	0.194	0.133	0.034	-0.355	-0.125	-0.008	-0.024	0.042	0.024	0.069	0.178	0.565	0.304	0.481	0.786	0.628	0.057	0.160	0.157	0.476	-0.063	-0.174	-0.255	-0.191	0.461	0.703	0.939	1.540	1.571	-0.264	-0.158	0.660	0.653	0.857	1.051	1.316	-0.230	-0.523	-0.342	-0.131	-0.445	-0.436	-0.382	-0.390	-0.484	-0.608
B0064	araC	1.185	0.908	1.360	1.047	0.399	0.024	0.019	0.463	-0.084	-0.038	-0.046	-0.086	0.135	-0.214	0.251	0.261	0.399	0.240	-0.220	-0.166	-0.301	-0.405	0.392	0.482	0.101	0.866	0.243	-0.432	-0.007	-0.265	-0.258	-0.073	-0.599	-0.084	0.116	0.338	0.608	0.546	0.034	0.000	0.000	0.109	0.059	0.000	0.000	0.000	-0.186	0.000
B0065	yabI	0.000	0.000	0.000	0.000	-0.420	0.000	0.000	0.000	0.055	-0.113	-0.186	-0.029	0.087	0.000	0.000	0.000	0.000	0.000	0.000	0.000	0.000	0.000	0.000	0.000	0.000	0.000	0.000	0.000	0.000	0.000	0.000	0.000	0.000	0.000	0.000	0.000	0.000	0.000	0.281	0.158	0.003	0.092	0.213	0.222	0.105	-0.063	-0.170	-0.014
B0066	yabJ	-0.020	0.151	0.075	0.454	0.673	-0.202	-0.425	-0.203	0.097	0.103	0.156	0.098	0.010	0.433	0.230	0.409	0.417	0.291	0.218	0.260	0.509	0.690	0.175	0.000	0.362	0.449	-0.095	0.171	0.251	0.564	1.098	-0.213	-0.066	0.541	0.580	0.748	1.154	1.159	-0.122	-0.162	0.059	0.005	-0.298	-0.289	-0.014	-0.205	-0.433	-0.189
B0067	yabK	-0.025	0.210	-0.299	-0.338	0.696	-0.469	-0.185	0.000	0.056	0.111	0.037	0.254	0.467	0.520	0.244	0.062	0.221	0.269	0.126	0.323	0.125	0.568	-0.042	0.044	0.000	0.000	-0.353	-0.410	-0.675	-0.588	0.119	-0.078	-0.062	0.438	0.006	0.054	0.584	0.051	-0.508	-0.654	-0.159	-0.331	-0.175	-0.166	-0.349	-0.305	-0.411	-0.495
B0068	tbpA	1.235	1.038	1.451	1.333	1.203	0.602	0.349	0.237	0.564	0.397	0.543	0.854	0.645	0.329	0.198	0.171	0.319	0.177	0.416	0.348	1.086	0.855	0.455	0.343	0.556	0.386	-0.213	-0.456	-0.647	-0.516	-0.102	-0.033	-0.035	0.146	0.163	0.024	0.346	0.665	0.000	-0.298	-0.579	0.000	-0.093	-0.084	0.000	-0.155	-0.113	0.000
B0069	yabN	-0.132	-0.098	0.096	0.215	0.279	-0.612	-0.048	-0.228	0.201	-0.263	-0.090	-0.001	0.047	0.352	0.256	0.420	0.606	0.373	0.392	0.425	0.498	0.726	0.442	0.407	0.731	0.356	0.084	0.285	-0.156	0.390	0.756	0.064	0.064	0.245	0.427	0.408	0.781	1.010	0.024	-0.003	0.269	0.383	0.215	0.224	0.185	0.106	0.229	0.109
B0070	yabM	-1.839	-1.468	-1.818	-1.391	0.000	-0.242	0.038	0.201	-0.131	-0.106	-0.068	-0.151	-0.333	0.266	0.188	0.185	0.339	0.121	0.178	0.182	0.402	0.464	-0.232	0.117	0.144	0.040	-0.303	-0.406	0.027	0.564	0.669	-0.008	-0.218	0.345	0.504	0.280	0.801	1.037	-0.112	-0.128	-0.085	-0.063	-0.139	-0.130	0.025	-0.092	0.005	0.042
B0071	leuD	-0.099	-0.135	-0.191	-0.304	-0.687	-1.030	-1.419	-0.960	-0.329	-0.176	0.006	-0.157	-0.400	-0.057	-0.101	0.306	0.514	0.545	-0.152	-0.006	-0.051	-0.021	0.327	0.103	-0.101	-0.051	0.067	0.210	0.766	0.798	0.704	0.269	0.615	0.424	-0.004	-0.352	-0.932	-1.185	-0.759	-0.284	-0.357	-0.217	-0.176	-0.167	-0.783	-0.498	-0.733	-1.523
B0072	leuC	0.331	0.124	0.483	0.299	0.746	-0.598	-0.521	-0.327	-0.552	-0.194	0.047	-0.264	-0.484	0.333	0.136	0.468	0.474	0.347	-0.130	-0.313	-0.020	-0.398	-0.167	-0.206	-0.170	-0.522	0.066	0.329	0.563	1.105	1.072	0.356	1.097	0.430	-0.716	-1.138	-2.055	-1.466	-0.099	0.088	-0.149	0.078	0.318	0.327	-0.221	0.418	-0.166	-0.581
B0073	leuB	0.611	0.423	0.648	0.369	0.952	-1.088	-0.947	-0.601	-0.666	-0.097	0.290	0.734	0.130	0.605	0.369	0.667	0.851	0.831	-0.167	0.053	-0.068	0.251	-0.165	-0.240	-0.180	-0.350	0.368	0.767	1.144	1.040	1.564	0.231	0.840	-0.317	-1.350	-1.833	-1.709	-1.767	-0.414	0.144	-0.164	0.003	0.273	0.282	-0.402	-0.184	-0.254	-0.571
B0074	leuA	0.620	0.438	0.939	1.077	1.588	-0.840	-0.812	-0.606	-0.381	0.161	0.284	-0.153	-0.902	0.461	0.231	0.508	0.682	0.503	0.032	-0.711	-0.115	-0.830	-0.144	0.001	0.147	-0.536	0.133	0.423	0.739	1.199	1.339	0.234	0.391	-1.284	-2.595	-3.128	-3.185	-2.573	-0.387	0.108	0.003	0.112	0.300	0.309	-0.213	-0.183	-0.017	-0.138
B0075	leuL	0.137	0.288	0.138	0.119	0.352	-1.131	-1.166	-0.910	-0.071	0.048	-0.125	-0.140	-0.130	-0.420	-0.382	-0.377	-0.494	-0.674	-0.019	0.128	-0.014	0.385	-0.086	-0.022	-0.111	0.000	-0.066	-0.159	-0.007	0.347	-0.118	-0.579	-0.360	-0.619	-0.062	0.287	0.511	0.544	0.000	0.000	-0.295	-0.272	-0.333	-0.324	-0.281	-0.162	-0.365	-0.235
B0076	leuO	-1.491	-1.698	-1.239	-0.763	0.309	0.351	0.143	0.102	-0.058	-0.035	-0.085	0.174	0.211	0.550	0.189	0.553	0.557	0.377	-0.005	-0.796	-0.133	-0.545	-0.108	0.372	0.664	-0.379	0.301	0.575	1.264	1.755	1.953	0.044	-0.262	0.410	0.622	0.386	0.875	1.118	0.000	-0.075	0.098	-0.018	0.000	0.000	0.000	0.260	0.000	-0.438
B0077	ilvI	0.000	0.000	0.000	0.000	0.197	0.000	0.000	0.000	-0.715	-0.446	-0.091	-0.149	-0.463	0.000	0.000	0.000	0.000	0.000	0.000	0.000	0.000	0.000	0.000	0.000	0.000	0.000	0.000	0.000	0.000	0.000	0.000	0.000	0.000	0.000	0.000	0.000	0.000	0.000	0.596	0.677	0.402	0.292	0.166	0.175	0.636	0.353	0.209	-0.140
B0078	ilvH	1.233	1.242	1.513	1.485	0.345	0.105	-0.342	-0.478	-0.688	-0.404	-0.255	-0.182	-0.453	0.483	0.117	0.167	-0.248	-0.411	0.103	-0.167	0.045	0.084	-0.442	-0.252	-0.205	-0.759	-0.003	0.267	0.147	0.715	0.901	0.425	0.357	-0.789	-1.628	-1.719	-0.917	-0.726	0.000	0.108	0.073	-0.024	0.086	0.095	0.462	0.207	-0.054	-0.613
B0079	fruL	-0.009	0.044	-0.026	-0.031	-0.353	-0.325	-0.310	-0.154	-0.200	-0.168	-0.056	-0.188	0.064	-0.348	-0.357	-0.334	-0.494	-0.588	-0.121	0.184	0.041	0.510	0.000	0.000	0.000	0.120	-0.107	-0.203	-0.368	-0.634	-0.547	-0.146	-0.037	-0.403	0.157	0.254	-0.039	-0.482	-0.062	-0.253	-0.202	-0.344	-0.123	-0.114	-0.143	-0.005	-0.302	0.000
B0081	yabB	0.840	0.921	1.014	1.075	0.352	1.482	1.219	1.071	0.117	-0.023	0.004	-0.289	-0.483	-0.872	-0.154	-0.850	-0.639	-0.540	-0.097	-0.009	-0.046	-0.421	0.377	0.721	1.357	0.651	-0.288	-1.243	-2.359	-2.186	-1.640	0.104	-1.319	-1.839	-1.696	-1.669	-1.772	-1.464	0.057	0.236	-0.094	-0.016	0.352	0.361	0.228	-0.054	0.201	0.426
B0082	yabC	0.508	0.383	0.616	0.692	0.576	1.415	0.850	1.484	0.034	-0.104	-0.206	-0.283	-0.650	-0.703	-0.193	-0.527	-0.495	-0.236	-0.094	0.018	0.006	0.154	0.069	0.428	0.813	0.399	-0.041	-0.810	-2.191	-1.997	-1.637	-0.147	-0.981	-1.307	-1.253	-1.192	-1.025	-0.857	0.204	0.149	0.147	0.166	0.474	0.483	0.244	-0.134	0.198	0.333
B0084	ftsI	-0.580	-0.010	-0.289	-0.086	0.848	0.165	0.097	0.351	-0.615	-0.388	-0.614	-0.931	-1.057	0.399	0.213	0.472	0.363	0.367	0.208	-0.252	0.106	-0.157	-0.057	0.555	0.761	0.270	0.133	0.309	-0.570	-0.334	0.073	-0.331	-0.378	-0.313	-0.585	-0.569	-0.024	0.089	0.044	-0.251	-0.215	-0.185	-0.281	-0.272	-0.160	-0.481	-0.220	-0.359
B0085	murE	0.198	-0.074	0.193	0.055	0.324	-1.290	-0.846	-1.258	-0.324	-0.128	-0.070	-0.239	-0.696	0.195	0.081	0.349	0.101	-0.138	-0.033	-0.029	-0.057	0.117	-0.011	0.231	0.197	0.142	0.112	0.722	0.260	-1.097	-0.947	-0.283	-0.057	0.096	-0.368	-0.431	0.230	0.432	0.431	0.217	0.360	0.375	0.304	0.313	0.241	0.129	0.102	-0.336
B0086	murF	-0.110	0.043	0.069	0.267	0.582	-1.568	-1.063	-1.663	-0.632	-0.354	-0.277	-0.562	-0.921	0.386	0.262	0.513	0.245	0.510	0.233	0.042	0.093	0.229	-0.254	0.156	0.284	0.156	0.160	0.695	0.714	-0.877	-0.498	0.408	0.836	0.962	-0.216	-0.934	0.043	-0.029	0.461	0.373	0.280	0.458	0.606	0.615	0.000	0.374	0.065	-0.455
B0088	murD	-0.902	-0.820	-0.782	-0.623	-0.074	-1.935	-0.935	-1.785	-0.722	-0.470	-0.402	-0.424	-0.535	0.206	0.131	0.082	-0.164	-0.140	0.224	0.202	0.100	0.083	-0.182	-0.058	0.218	0.008	-0.536	-0.174	0.370	-0.099	-0.321	0.132	0.390	0.988	0.487	-0.175	0.290	0.248	0.015	-0.156	-0.112	-0.185	-0.040	-0.031	-0.194	-0.252	-0.308	-0.691
B0090	murG	-1.222	-0.951	-0.983	-0.536	-0.097	-1.150	-1.030	-1.421	-0.460	-0.483	-0.280	-0.357	-0.637	0.281	0.294	0.357	-0.047	0.127	0.240	0.332	0.329	0.626	-0.167	-0.282	0.308	0.024	0.111	0.102	0.112	1.305	-0.159	-0.191	-0.067	0.847	1.129	0.510	0.320	0.376	0.293	0.177	0.139	0.064	0.306	0.315	0.196	0.247	0.000	-0.221
B0091	murC	-1.039	-0.894	-1.153	-0.933	-0.282	-1.266	-1.579	-1.663	-0.874	-0.788	-0.323	-0.295	-0.619	-0.527	-0.075	0.331	-1.011	-0.933	0.057	0.294	0.307	0.587	-0.019	-0.057	0.138	0.184	0.031	0.225	0.683	0.893	-0.119	-0.181	-0.173	0.547	1.071	0.557	-0.223	-0.239	-0.010	-0.150	-0.123	-0.069	-0.135	-0.126	-0.079	-0.066	-0.097	-0.266
B0092	ddlB	-1.054	-0.638	-0.873	0.047	-0.343	-0.500	-0.461	-0.944	-0.818	-0.486	-0.431	-0.308	-0.362	0.176	0.237	0.163	-0.159	-0.236	0.322	0.450	0.723	0.916	-0.217	-0.284	0.178	0.120	0.166	0.110	0.306	1.169	1.361	0.053	0.178	1.012	1.426	1.533	-0.165	-0.320	0.267	-0.304	-0.459	-0.389	-0.370	-0.361	-0.271	-0.448	-0.425	-0.808
B0093	ftsQ	-0.804	-0.759	-0.725	-0.364	0.374	-0.372	-1.005	-0.979	-0.825	-0.591	-0.339	-0.171	-0.244	-0.463	-0.128	0.142	-0.683	-0.425	0.130	0.369	0.601	0.785	0.304	0.147	-0.530	0.371	0.310	0.326	0.968	1.287	1.455	-0.018	0.126	1.148	1.911	2.111	-0.625	-0.639	0.285	0.000	0.121	0.287	0.183	0.193	0.330	0.187	0.042	0.161
B0094	ftsA	-0.394	-0.243	-0.238	0.129	0.342	-0.218	-0.273	-0.729	-0.789	-0.680	-0.128	0.004	0.151	0.338	0.271	0.412	0.037	0.090	0.332	0.310	0.783	1.117	0.060	-0.071	0.583	0.257	0.663	0.713	0.877	1.451	1.853	0.155	0.402	1.343	1.904	2.580	-0.419	-0.676	0.303	0.289	0.108	0.288	0.247	0.256	0.238	0.037	0.155	0.236
B0095	ftsZ	0.548	-0.010	0.473	0.417	-0.480	-0.422	-0.913	-1.142	-0.473	-0.254	0.041	0.067	-0.033	-0.209	-0.032	0.501	-0.501	-0.355	0.144	0.269	0.496	0.813	0.454	0.442	0.413	0.339	0.339	0.649	1.271	1.427	1.491	-0.060	0.620	1.127	1.612	2.297	0.019	-1.418	0.201	0.260	0.024	0.286	0.139	0.148	0.095	0.155	0.141	0.064
B0096	lpxC	-0.113	-0.222	-0.218	-0.044	-0.224	0.038	-0.120	-0.194	0.112	0.093	0.042	0.096	0.232	0.287	0.306	0.529	0.416	0.129	0.583	0.638	1.141	1.140	0.047	-0.200	-0.149	0.100	-0.346	-0.475	-0.546	-0.083	0.038	-0.343	-0.460	-0.110	0.220	0.814	-1.022	-1.840	0.088	-0.109	-0.208	0.370	-0.137	-0.128	-0.213	-0.205	0.072	0.649
B0098	secA	0.000	0.000	0.000	0.000	1.513	0.000	0.000	0.000	0.091	0.228	0.065	-0.003	-0.117	0.000	0.000	0.000	0.000	0.000	0.000	0.000	0.000	0.000	0.000	0.000	0.000	0.000	0.000	0.000	0.000	0.000	0.000	0.000	0.000	0.000	0.000	0.000	0.000	0.000	0.513	0.499	0.062	0.109	0.113	0.122	0.342	0.368	0.582	0.559
B0099	mutT	-0.706	-0.494	-0.336	-0.348	0.398	0.523	0.718	0.230	-0.145	0.034	-0.047	-0.088	0.029	-0.090	-0.140	-0.629	-1.081	-0.919	0.317	-0.076	0.248	-0.559	-0.110	-0.344	-0.170	-0.202	-0.219	0.180	-0.329	-0.146	0.052	0.180	0.458	0.352	0.060	0.506	0.771	1.080	-0.154	-0.226	-0.186	-0.099	-0.423	-0.414	-0.451	-0.278	-0.199	-0.161
B0101	yacG	-0.162	0.161	-0.237	-0.222	0.077	-0.125	0.010	-0.132	-0.073	-0.114	0.089	0.082	-0.116	-0.367	-0.234	-0.016	0.153	0.032	-0.143	0.095	-0.466	-0.343	0.140	0.216	-0.140	0.054	-0.338	-0.233	-0.133	-0.536	-0.545	-0.070	0.170	-0.178	0.090	0.622	0.117	-0.034	-0.062	0.000	0.000	0.080	-0.095	-0.086	0.124	0.060	-0.039	0.072
B0102	yacF	0.416	0.345	0.366	0.414	0.119	0.263	-0.015	0.401	0.059	0.049	0.072	-0.093	-0.074	-0.226	-0.133	0.048	-0.347	-0.481	0.140	-0.330	-0.702	-0.585	-0.151	-0.066	-0.094	-0.005	0.053	-0.504	-1.309	-1.371	-1.281	0.195	0.017	-0.849	-0.720	-0.809	-0.342	-0.502	0.201	0.442	0.210	0.083	-0.005	0.005	0.338	0.088	0.041	0.312
B0103	yacE	0.433	0.336	0.396	0.403	-0.012	0.797	0.439	0.552	0.176	0.089	0.013	-0.034	-0.128	-0.912	-0.271	-0.678	-0.610	-0.234	-0.283	0.086	-0.948	-0.072	-0.383	0.000	-0.285	-0.396	0.001	-1.084	-1.490	-1.447	-1.176	0.246	-0.284	-0.639	-0.517	-0.220	-0.173	-0.469	-0.175	0.161	-0.135	-0.144	-0.145	-0.136	-0.190	-0.169	0.054	0.023
B0104	guaC	1.481	2.043	1.810	1.500	-0.276	0.434	0.181	0.009	0.194	0.244	0.191	0.067	0.175	-0.399	-0.259	-0.561	-0.414	-0.066	-0.089	-0.348	-0.232	0.079	-0.598	-0.892	-1.023	-1.052	-0.308	-0.117	0.036	0.567	0.269	0.171	0.503	0.324	0.542	1.083	0.498	-0.263	-0.018	0.393	0.297	0.000	0.404	0.413	0.016	0.053	0.332	0.212
B0106	hofC	-0.720	0.359	-0.439	-0.076	0.267	0.734	0.726	0.340	0.036	0.088	-0.078	-0.052	0.078	-0.415	0.068	-0.175	-0.664	-0.370	-0.065	-0.490	0.059	-0.456	0.110	0.000	0.219	0.010	0.073	0.394	0.889	1.679	1.914	0.058	-0.135	1.064	1.124	0.963	1.289	1.446	-0.280	-0.341	-0.129	-0.201	-0.405	-0.396	-0.191	-0.446	-0.382	-0.422
B0108	ppdD	-1.115	-0.510	-0.877	-0.695	0.419	0.257	-0.137	-0.105	-0.138	-0.096	-0.036	-0.016	-0.061	0.337	0.167	-0.279	-0.650	-0.463	0.727	0.197	0.262	0.207	-0.082	-0.235	0.070	-0.127	-0.023	0.153	0.692	1.383	1.547	-0.270	-0.174	0.660	0.779	1.127	1.449	1.592	-0.468	-0.389	-0.181	-0.270	-0.327	-0.318	-0.271	-0.103	-0.116	-0.115
B0109	nadC	0.307	0.379	0.442	0.474	0.695	1.051	0.671	0.875	-0.406	-0.320	-0.308	-0.291	-0.236	-0.095	-0.110	-0.207	-0.082	-0.055	-0.129	-0.175	-0.526	-0.027	-0.522	-0.424	-0.377	-0.896	-0.072	-0.448	-1.033	-1.008	-0.532	-0.069	-0.185	-0.905	-0.911	-0.845	-0.562	-0.582	0.706	0.460	0.218	0.267	0.121	0.130	0.720	0.395	0.000	0.113
B0110	ampD	-0.802	-0.765	-0.377	-0.344	-0.669	0.305	0.244	0.012	-0.015	-0.116	-0.148	-0.087	-0.077	0.156	0.088	-0.179	-0.625	-0.776	0.191	-0.281	0.140	-0.487	-0.545	-0.358	-0.220	-0.548	0.097	-0.010	-0.271	-0.001	0.086	-0.045	-0.543	-0.168	-0.456	-0.568	-0.101	0.455	-0.029	0.203	-0.078	0.157	0.162	0.171	0.019	0.000	0.023	-0.245
B0111	ampE	-3.045	-2.702	-2.878	-2.415	-0.290	-0.340	0.446	0.653	-0.296	-0.163	-0.323	-0.456	-0.422	-0.111	-0.214	-0.043	-0.108	-0.213	-0.150	-0.128	-0.365	0.290	0.429	0.404	0.365	-0.100	0.066	0.071	0.281	0.648	0.674	0.184	-0.031	-0.075	0.005	0.296	0.555	0.484	-0.351	-0.600	-0.343	-0.372	-0.520	-0.511	-0.222	-0.287	-0.289	-0.379
B0112	aroP	-2.054	-1.193	-1.749	-1.403	-0.806	-0.156	-0.126	0.314	0.158	0.055	0.109	0.096	-0.155	1.054	0.154	-0.062	-0.086	-0.026	0.176	-0.357	0.040	-0.569	-0.224	0.021	0.244	-0.208	0.448	0.366	0.358	1.097	1.323	0.134	-0.073	-0.616	-1.376	-1.877	-1.581	-1.063	-0.154	-0.090	-0.011	-0.184	-0.250	-0.240	-0.129	-0.267	0.013	-0.348
B0113	pdhR	-1.019	-0.993	-0.823	-0.469	-2.131	0.334	0.216	0.138	0.167	-0.019	-0.631	-0.499	-0.516	-1.333	-1.016	-1.145	-1.191	-0.948	-0.350	-0.669	-1.033	-0.773	-0.001	0.162	0.234	-0.321	-0.493	-1.592	-0.998	-0.928	-1.018	-0.985	-2.099	-1.673	-1.601	-1.143	-0.817	-1.004	0.914	0.854	0.428	0.309	0.434	0.443	0.907	0.839	0.993	1.315
B0114	aceE	-1.026	-1.152	-0.914	-0.696	-1.490	-1.678	-1.585	-1.713	0.596	0.806	0.585	0.645	0.303	-0.483	-0.725	-2.641	-3.906	-3.825	0.608	0.101	0.376	-0.100	0.081	-0.367	0.577	-1.004	0.627	0.988	0.800	0.747	-0.339	0.773	1.522	0.971	0.211	0.148	-3.013	-2.675	2.084	2.493	1.971	1.903	1.802	1.811	1.802	1.994	1.878	1.581
B0115	aceF	0.000	0.000	0.000	0.000	-1.022	0.000	0.000	0.000	0.045	0.406	0.340	0.252	0.252	0.000	0.000	0.000	0.000	0.000	0.000	0.000	0.000	0.000	0.000	0.000	0.000	0.000	0.000	0.000	0.000	0.000	0.000	0.000	0.000	0.000	0.000	0.000	0.000	0.000	1.476	1.722	1.329	1.335	1.088	1.097	1.240	1.329	1.300	0.776
B0116	lpdA	0.479	0.263	0.590	0.661	0.505	0.539	0.277	0.134	0.370	0.270	0.287	0.300	0.408	-0.317	-0.208	-0.721	-0.745	-0.588	0.723	0.580	0.965	0.633	-0.139	-0.740	-0.145	-0.236	0.291	0.723	0.777	0.999	0.298	0.464	1.357	1.084	0.858	1.057	-2.241	-2.254	0.892	1.019	0.000	0.000	0.846	0.855	0.820	0.645	0.480	0.564
B0117	yacH	-1.050	-0.426	-0.591	-0.609	0.050	-0.123	-0.344	-0.190	0.018	-0.050	0.072	-0.045	0.022	0.249	0.187	0.355	0.399	0.574	-0.678	0.223	-0.492	-0.015	0.000	-0.097	-0.292	-0.057	-0.043	0.559	0.999	1.045	0.832	-0.218	-0.061	0.434	0.540	0.734	1.076	0.884	-0.422	0.222	-0.081	-0.147	-0.147	-0.138	-0.180	-0.393	-0.196	-0.161
B0118	acnB	0.530	0.582	0.662	0.499	-0.792	-0.377	-0.537	-0.303	0.478	0.285	0.133	0.353	0.148	-0.448	-0.462	-0.636	-0.791	-1.415	-0.669	-0.753	-0.719	-0.922	-0.411	-0.583	-0.937	-0.825	-0.216	0.364	0.708	0.522	0.348	0.203	0.861	0.166	0.082	0.733	-1.267	-2.069	1.028	0.830	0.433	0.400	0.209	0.218	0.994	0.762	0.696	0.483
B0119	yacL	0.309	0.200	0.271	0.389	-1.331	2.185	1.993	1.732	0.396	0.395	0.467	0.574	0.866	-0.040	-0.087	-0.315	-0.313	-0.099	0.110	-0.386	-0.421	-0.871	0.198	-0.318	-0.314	-0.071	-0.168	-0.098	-0.412	-0.270	-0.122	-0.141	-0.488	-0.631	-0.751	-1.046	-0.877	-0.625	0.015	0.291	0.263	0.249	0.120	0.129	0.207	0.217	0.434	0.484
B0120	speD	1.455	1.672	1.404	1.428	-0.790	-0.501	-0.880	-1.016	0.825	0.903	0.408	-0.046	-0.170	-0.421	-0.547	-0.207	-0.386	-0.250	-0.345	0.026	0.050	-0.016	-0.449	-1.128	-1.830	-1.400	-0.122	0.262	0.508	0.297	0.322	0.683	1.243	0.887	1.204	1.819	1.163	-0.012	0.556	0.776	0.481	0.605	0.373	0.382	0.539	0.710	0.884	0.793
B0121	speE	1.752	1.361	1.559	1.776	-0.532	-0.100	-0.445	-0.376	1.126	1.128	0.468	0.199	0.107	-0.299	0.087	0.164	-0.017	-0.133	-0.127	0.004	0.242	0.062	-0.623	-1.428	-1.750	-1.820	0.187	0.483	0.455	1.025	0.918	0.823	1.302	0.949	1.273	1.813	1.357	0.294	0.788	1.083	1.058	0.859	0.794	0.803	0.795	0.940	1.184	1.569
B0122	yacC	0.114	0.033	0.013	-0.088	0.237	0.723	0.688	0.582	-0.258	-0.183	-0.196	-0.099	-0.140	-0.138	0.037	-0.241	-0.163	-0.240	-0.737	-0.738	-0.934	-0.077	-0.887	-0.629	-0.816	-0.794	-0.712	-0.753	-0.484	-0.303	-0.017	-0.290	-0.467	-0.289	-0.003	-0.011	-0.134	0.100	-0.022	-0.206	0.000	-0.445	0.043	0.052	0.040	-0.185	-0.074	-0.111
B0125	hpt	0.172	0.344	0.350	0.465	0.002	0.610	0.173	0.219	0.087	0.106	0.147	0.352	0.178	-0.184	-0.187	-0.425	-0.453	-0.348	0.020	-0.453	-0.105	-0.118	-1.048	-1.405	-0.980	-1.341	-0.571	-0.457	-1.021	-1.457	-1.802	-0.155	-0.528	-0.468	-0.779	-0.852	-0.498	-0.624	0.031	0.069	-0.022	0.088	0.152	0.000	0.099	-0.092	0.214	0.333
B0126	yadF	1.202	0.986	1.372	1.282	0.458	0.603	0.447	0.663	0.071	0.020	0.076	0.126	0.381	0.205	-0.029	-0.048	-0.578	-0.389	-0.365	-0.743	-0.796	-1.057	-0.653	-0.745	-0.405	-0.755	-0.298	-0.357	-1.008	-2.130	-2.659	0.415	0.275	-0.256	-1.247	-2.331	-2.056	-2.554	1.172	0.963	0.591	0.610	0.423	0.432	0.818	0.597	0.644	0.528
B0127	yadG	-0.140	-0.016	0.028	0.041	0.779	0.547	0.320	0.622	0.282	0.228	0.408	0.482	0.449	0.231	0.168	0.306	0.400	0.331	0.133	-0.497	0.016	-0.515	-0.468	-0.505	-0.438	-0.709	0.238	0.679	0.229	-0.077	-0.353	0.564	0.628	0.365	-0.211	-0.696	-0.950	-0.813	0.595	0.435	0.292	0.313	0.189	0.198	0.503	0.494	0.058	0.008
B0128	yadH	-1.011	-0.708	-0.891	-0.807	-0.124	0.144	-0.021	0.443	0.025	-0.223	-0.088	-0.002	0.247	0.319	0.194	0.399	0.404	0.097	-0.029	-0.368	0.072	0.030	0.372	0.087	-0.287	0.128	-0.208	-0.088	-0.245	0.096	0.030	0.061	0.161	0.253	0.137	-0.159	-0.095	0.166	0.031	-0.088	0.167	0.164	0.183	0.192	0.077	0.189	-0.161	0.007
B0129	yadI	-1.674	-0.828	-1.398	-1.272	-0.443	0.451	0.081	0.321	-0.107	-0.100	-0.251	-0.150	-0.080	-0.136	0.123	-0.300	-0.249	-0.231	-0.306	-0.155	-0.004	-0.009	-0.383	0.000	0.052	-0.232	-0.804	-0.491	-0.559	-0.066	0.100	0.041	-0.098	0.383	0.566	0.443	0.521	0.811	0.237	-0.175	-0.008	-0.135	0.263	0.272	0.000	0.227	-0.005	0.098
B0130	yadE	-1.203	-0.717	-1.161	-1.027	-0.491	0.829	0.539	0.750	0.023	-0.197	0.113	-0.042	-0.177	-0.594	-0.020	-0.224	0.029	0.186	-0.134	-0.079	-0.125	0.389	-0.523	-0.234	-0.250	-0.261	-0.277	-0.427	-0.309	0.219	0.415	-0.168	-0.373	0.450	0.661	0.634	0.796	0.998	0.355	0.261	0.000	0.038	0.000	0.000	0.469	0.286	-0.010	0.133
B0131	panD	1.207	1.636	1.363	0.759	0.377	0.926	0.772	0.122	-0.082	-0.097	0.003	0.186	0.086	-0.607	-0.951	-0.810	-1.177	-0.729	-0.783	-0.941	-1.085	-0.857	-1.806	-1.583	-1.390	-1.560	-0.629	-1.423	-1.340	-1.866	-2.013	-0.337	-0.507	-1.775	-1.725	-1.133	-1.331	-1.712	0.790	0.708	0.469	0.308	0.416	0.426	0.832	0.565	0.590	0.699
B0132	yadD	-0.118	-0.203	-0.319	-0.290	0.192	0.671	0.702	0.681	0.080	0.009	0.100	0.122	0.058	-0.185	0.069	-0.056	0.128	0.052	-0.429	-0.422	-0.670	-0.316	-0.455	-0.326	-0.469	-0.564	-0.164	-0.507	-0.445	-0.227	-0.027	-0.111	-0.650	-0.344	-0.089	0.011	-0.025	0.422	0.127	0.049	0.284	0.040	0.061	0.070	-0.069	0.102	-0.095	-0.051
B0133	panC	1.018	0.500	0.732	0.765	-0.352	0.841	0.613	0.401	-0.298	-0.201	-0.198	-0.125	-0.304	-0.351	-0.163	-0.517	-0.420	-0.432	-0.015	-0.475	-0.211	-0.082	-0.390	-0.347	-0.222	-0.699	-0.181	-0.150	-0.641	-0.420	-0.592	-0.061	-0.220	-0.380	-0.726	-0.940	-1.075	-0.817	0.169	0.559	0.180	0.240	0.064	0.073	0.138	0.207	0.166	0.136
B0134	panB	1.317	0.915	1.114	0.853	0.787	0.428	-0.035	-0.193	0.432	0.000	0.398	0.240	0.048	-0.667	-0.913	-0.601	-0.969	-0.284	0.000	-0.217	-0.523	-0.673	-0.181	0.015	-0.244	-0.463	-0.309	-0.652	-0.852	-1.378	-1.624	-0.216	-0.473	-1.279	-1.520	-1.481	-1.094	-0.972	0.632	0.802	0.685	0.714	0.832	0.841	0.899	0.774	0.951	0.992
B0135	yadC	-0.590	-0.904	-0.974	-1.002	-0.422	0.571	0.675	1.126	0.062	0.164	-0.009	-0.095	0.041	0.263	0.274	0.603	0.936	0.916	-0.284	-0.221	-0.131	-0.319	1.340	1.752	1.145	1.189	0.044	0.232	0.918	0.746	0.904	-0.164	-0.026	0.431	0.678	0.671	0.793	0.894	-0.146	-0.081	-0.246	0.000	-0.109	-0.100	-0.228	-0.581	0.000	-0.269
B0137	yadL	-0.334	-0.587	-0.645	-0.542	-0.200	0.376	0.000	0.931	0.354	0.077	0.012	0.071	0.186	-0.008	-0.077	0.354	0.422	0.302	-0.001	0.202	0.096	0.202	0.585	0.965	0.494	0.608	0.020	-0.139	0.489	-0.109	-0.111	-0.066	0.065	0.127	0.189	0.086	-0.235	0.005	0.000	0.000	0.219	-0.051	-0.038	-0.029	0.135	-0.195	0.005	-0.101
B0140	ecpD	-0.785	-1.039	-0.925	-0.914	-0.039	-0.026	-0.121	-0.146	-0.032	-0.093	-0.110	-0.230	-0.169	-0.285	-0.415	-0.132	0.146	0.027	-0.233	-0.161	-0.306	0.072	0.327	0.426	0.057	0.309	0.226	0.452	1.267	0.396	1.623	-0.127	-0.100	0.383	0.492	0.813	0.810	1.208	-0.337	-0.202	-0.378	0.000	-0.247	0.000	-0.360	-0.475	0.000	0.000
B0141	yadN	-0.956	-0.988	-1.027	-0.861	-0.541	-0.177	-0.199	-0.377	-0.194	-0.217	-0.138	-0.066	0.017	-0.093	-0.352	-0.071	0.330	0.350	0.007	0.267	0.034	0.237	0.373	0.478	0.046	0.537	0.296	0.266	0.739	0.540	0.966	-0.223	-0.036	0.136	0.298	0.720	0.695	0.701	0.000	0.563	0.000	-0.039	0.000	0.000	0.137	-0.049	0.313	0.202
B0142	folK	1.016	0.658	0.878	0.820	0.484	-0.013	0.209	0.298	0.271	-0.105	-0.133	-0.105	-0.151	-0.232	0.000	-0.472	-0.281	-0.393	0.143	0.196	0.289	0.423	0.145	0.083	0.373	0.092	-0.295	-0.930	-1.002	-0.419	-0.260	0.175	-0.166	0.010	0.201	0.231	0.423	0.535	0.000	0.294	-0.016	0.012	0.165	0.174	0.301	0.037	0.171	-0.156
B0143	pcnB	1.556	1.129	1.814	1.355	0.472	0.874	0.092	0.601	0.363	0.187	0.177	0.152	-0.160	-0.828	-0.823	-1.001	-1.657	-1.128	-0.128	-0.006	-0.321	-0.439	0.238	0.005	-0.026	0.222	-0.556	-1.766	-1.520	-2.059	-2.053	-0.052	-0.470	-1.072	-1.267	-0.649	-0.910	-0.628	0.464	0.530	0.222	0.284	0.468	0.477	0.561	0.618	0.791	0.935
B0144	yadB	0.224	-0.248	0.145	0.201	-0.127	-0.016	-0.136	0.238	0.169	-0.012	0.010	-0.001	0.096	-0.549	-0.117	-0.496	-0.346	-0.182	-0.348	0.281	-0.172	0.286	-0.376	-0.054	0.127	-0.039	-0.508	-0.821	-1.222	-1.137	-1.005	-0.100	-0.248	0.088	0.129	0.429	0.690	0.454	0.181	-0.095	0.072	0.086	0.000	0.589	0.000	0.000	-0.022	0.045
B0145	dksA	1.267	1.207	0.799	1.081	-0.222	1.317	1.442	0.941	0.461	0.456	0.625	0.507	0.511	0.141	0.182	0.063	0.317	0.334	0.174	0.286	0.411	0.225	0.035	0.000	0.131	0.522	0.193	0.379	0.632	0.788	0.714	0.527	-0.063	0.046	0.202	0.221	-0.402	-0.686	0.424	0.853	0.835	0.834	0.542	0.551	0.555	0.517	0.874	0.959
B0146	sfsA	1.454	1.278	1.318	1.327	-1.872	1.643	1.283	0.921	0.147	0.178	0.013	0.030	0.165	-0.845	-0.091	-0.750	-0.321	0.097	0.327	0.376	0.135	0.332	-0.552	-0.137	0.007	0.025	1.004	0.790	0.688	0.760	0.718	0.755	0.321	0.241	0.202	0.190	0.000	-0.437	-0.108	-0.109	-0.163	0.029	-0.025	-0.016	-0.088	-0.100	-0.014	-0.104
B0147	yadP	0.829	0.190	0.967	0.753	-0.158	-0.371	-0.415	-0.516	0.049	-0.132	0.027	-0.001	0.026	-0.595	-0.292	-0.736	-0.269	0.020	-0.457	0.118	-0.599	-0.427	0.033	0.157	-0.005	0.412	0.023	-0.452	-0.661	-0.731	-0.912	-0.250	-0.408	-0.272	-0.125	0.478	0.463	0.343	-0.074	0.253	0.079	0.007	0.119	0.128	0.115	-0.056	0.040	0.007
B0150	fhuA	-0.261	-0.198	-0.011	-0.148	0.852	-1.447	-2.269	-2.346	-1.106	-0.936	0.713	0.988	-0.116	0.514	0.224	0.526	0.505	0.420	0.277	-1.024	-0.755	-1.527	-0.097	-0.103	-0.370	0.152	-0.262	-0.644	-1.143	-0.892	-0.554	0.475	0.252	-1.116	-1.910	-2.386	-1.935	-1.585	-0.088	-0.317	-0.405	0.168	-0.248	-0.239	-0.207	-0.176	0.311	-0.255
B0151	fhuC	-0.662	-0.440	-0.694	-0.080	0.116	-1.130	-0.672	-1.127	-0.045	0.025	0.034	0.194	-0.014	0.343	0.019	0.167	-0.061	0.063	0.146	0.033	0.082	0.102	-0.034	-0.002	0.000	0.255	-0.226	-0.350	-0.393	0.186	-0.113	0.003	0.119	0.015	0.106	0.121	0.506	0.603	-0.188	-0.025	-0.106	0.056	0.024	0.033	-0.191	-0.173	-0.032	-0.327
B0152	fhuD	-1.334	-1.073	-1.028	-1.094	0.057	-1.241	-0.914	-1.353	-0.128	-0.025	-0.124	-0.011	0.077	0.481	0.254	0.512	0.453	0.365	0.252	-0.023	0.163	0.123	0.035	-0.209	0.099	0.075	0.084	0.296	0.284	0.994	1.331	0.155	0.247	0.157	0.125	0.214	0.438	0.774	0.000	-0.136	0.202	0.000	-0.222	-0.213	-0.120	-0.191	0.000	-0.632
B0153	fhuB	-0.652	-0.629	-0.644	-0.444	0.132	0.498	0.661	0.465	-0.043	-0.029	-0.032	-0.010	0.008	-0.345	-0.174	-0.539	-0.445	0.079	0.297	0.301	0.365	0.574	0.133	0.170	0.241	0.156	-0.302	-0.175	0.011	0.726	0.800	-0.151	-0.237	0.276	0.382	0.501	0.657	0.809	-0.326	-0.504	-0.460	-0.594	-0.560	-0.551	-0.409	-0.354	-0.427	-0.566
B0154	hemL	0.880	0.301	0.903	0.849	-0.123	-0.433	-0.582	0.041	0.108	0.255	0.015	0.283	0.239	-0.281	-0.152	-0.325	-0.327	-0.256	0.344	0.458	0.481	0.394	0.030	0.299	0.145	0.273	0.123	0.162	0.203	0.356	0.313	-0.161	0.014	0.037	0.081	0.372	-0.040	-0.233	0.167	0.465	0.462	0.360	0.287	0.296	0.061	0.370	0.249	0.548
B0155	yadQ	-0.214	-0.205	-0.256	-0.007	0.535	0.701	0.776	0.689	-0.015	0.092	0.043	0.034	0.214	-0.018	0.026	-0.063	0.169	0.638	0.313	0.071	0.179	-0.267	0.287	-0.125	0.150	0.059	0.023	0.041	0.208	0.499	0.874	-0.019	-0.327	0.119	0.195	0.338	0.493	0.695	-0.653	-0.366	-0.246	-0.265	-0.157	-0.148	-0.435	-0.314	-0.401	-0.459
B0157	yadS	-0.997	-0.556	-0.906	-0.374	0.013	0.677	0.974	0.929	0.040	0.119	0.052	0.059	0.132	0.523	0.132	0.303	0.209	0.051	0.333	-0.041	0.438	-0.265	0.685	0.340	0.483	0.395	-0.244	-0.096	0.010	0.510	0.939	-0.249	-0.286	0.141	0.434	0.312	0.709	0.769	-0.158	0.019	-0.162	0.083	-0.113	-0.104	-0.417	0.000	0.000	0.133
B0158	yadT	-0.627	-0.742	-0.672	-0.453	0.157	0.221	0.281	0.469	-0.015	-0.297	-0.210	-0.034	-0.036	0.407	0.199	0.254	0.238	0.235	0.365	0.190	0.353	0.344	0.241	0.098	0.199	0.394	-0.103	-0.740	-1.111	-0.817	-0.208	0.135	-0.077	-0.241	-0.104	-0.249	0.940	0.672	-0.129	-0.166	0.023	0.174	-0.076	-0.067	-0.060	-0.071	-0.039	-0.134
B0160	dgt	0.595	0.655	0.568	0.465	-1.535	0.203	0.539	0.418	-0.043	-0.174	-0.336	-0.316	-0.211	0.407	0.371	0.548	0.649	0.288	-0.123	-0.369	-0.425	-0.259	-0.233	0.147	-0.019	-0.165	0.276	0.078	0.152	0.194	0.343	0.011	-0.046	-0.090	-0.030	0.021	0.162	0.208	-0.128	-0.117	-0.014	-0.015	0.215	0.224	-0.015	-0.025	-0.108	-0.089
B0161	htrA	1.113	0.568	0.938	0.721	0.569	-0.978	-1.018	-1.175	-0.014	-0.287	0.198	0.078	0.245	0.241	0.148	0.102	-0.121	0.099	0.179	0.456	0.524	0.643	0.374	0.662	0.104	0.190	0.414	0.978	1.325	0.777	0.274	0.059	0.492	0.338	0.090	-0.237	-0.101	-0.090	-0.229	-0.297	0.006	0.461	0.531	0.540	1.157	-0.109	0.092	1.202
B0162	yaeG	-1.911	-1.311	-1.810	-1.422	-1.920	0.361	0.431	0.193	-0.244	-0.122	-0.227	-0.282	-0.144	0.350	0.232	0.408	0.518	0.403	0.145	-0.074	0.301	0.912	-0.041	-0.009	0.158	0.085	0.012	-0.369	-0.918	-0.348	0.048	-0.110	-0.339	0.423	0.656	0.366	0.927	1.079	0.000	0.087	0.000	0.099	0.000	0.000	-0.162	0.000	-0.153	-0.011
B0163	yaeH	-1.149	-0.476	-1.009	-0.795	-0.946	-0.426	-0.679	-0.514	-0.109	-0.070	0.043	-0.208	-0.166	0.110	0.066	-0.066	0.130	-0.116	0.336	0.134	0.000	0.489	-0.124	0.034	0.157	-0.045	0.487	0.433	0.486	0.993	0.733	0.455	0.386	0.573	0.599	0.841	-0.359	-0.907	-0.096	0.344	0.000	0.000	0.000	0.540	0.045	0.479	0.000	0.147
B0164	yaeI	-0.854	-0.358	-0.771	-0.679	-0.094	0.674	0.443	0.361	-0.483	-0.256	-0.394	-0.514	-0.305	0.077	0.119	0.042	-0.040	0.120	-0.085	0.220	0.331	0.409	-0.300	0.000	0.122	-0.145	0.304	0.134	0.429	1.009	0.913	-0.052	0.017	0.514	0.708	0.896	1.197	1.240	-0.422	-0.202	-0.170	0.000	-0.402	-0.393	-0.203	-0.144	-0.247	-0.316
B0166	dapD	1.270	1.007	1.193	1.007	-0.074	-0.071	-0.384	-0.136	-0.458	-0.441	-0.362	-0.285	-0.260	0.302	0.103	0.090	-0.111	-0.362	-0.105	-0.077	-0.143	0.025	-0.216	0.020	-0.214	-0.233	0.002	0.100	0.208	-0.451	-1.110	-0.046	0.047	-0.131	-0.711	-0.950	-1.054	-1.310	0.947	1.022	0.734	0.804	0.413	0.422	0.773	0.494	0.555	0.320
B0167	glnD	-0.405	-0.306	-0.287	-0.223	-0.227	-0.643	-1.020	-1.268	-0.381	-0.217	-0.265	-0.071	-0.394	0.112	-0.056	0.377	-0.187	-0.322	0.276	0.274	0.169	-0.243	0.269	0.126	0.175	0.221	0.168	0.113	-0.059	-0.527	-0.520	0.311	0.592	-0.745	-1.180	-1.344	-1.018	-0.934	0.333	0.637	0.534	0.661	0.513	0.522	0.418	0.517	0.435	0.120
B0168	map	0.194	-0.186	0.057	0.129	0.113	0.238	-0.416	-0.354	-0.178	-0.244	-0.179	-0.055	-0.408	-0.165	-0.367	-0.445	-0.421	-0.049	0.588	0.320	0.362	0.088	-0.021	-0.010	0.150	0.220	-0.358	-0.685	-1.310	-2.020	-2.105	-0.023	-0.326	-1.225	-1.785	-1.932	-1.839	-2.048	0.778	0.519	0.330	0.455	0.374	0.383	0.543	0.493	0.723	0.730
B0169	rpsB	1.055	0.548	0.951	0.426	0.564	0.575	0.261	0.255	0.465	0.228	0.095	0.159	0.109	-0.293	-0.103	-0.529	-1.415	-1.060	0.192	0.224	0.325	0.130	0.449	0.041	-0.356	-0.297	-0.704	-0.477	-0.392	-0.891	-1.687	-0.093	0.152	-0.351	-0.683	-0.456	-1.987	-2.718	1.292	1.102	0.625	0.720	0.527	0.536	0.938	0.979	1.271	1.963
B0170	tsf	1.733	1.392	1.501	1.217	-0.677	0.389	-0.230	0.193	0.699	0.465	0.310	0.456	0.152	0.228	0.598	-0.235	-1.050	-0.674	0.556	0.433	0.637	0.322	0.527	-0.020	-0.174	-0.028	-0.025	0.350	0.235	0.316	-0.308	0.702	0.929	0.435	0.193	0.186	-1.695	-2.426	0.409	0.529	-0.019	-0.133	-0.047	-0.038	0.188	0.153	0.337	0.964
B0171	pyrH	1.628	1.222	1.335	1.380	-0.424	-0.006	0.273	-0.049	0.644	0.000	0.526	0.681	0.529	0.370	0.539	0.086	-0.543	-0.826	0.090	0.342	0.594	0.676	0.471	0.215	0.200	0.201	0.000	0.355	0.545	0.514	-0.066	0.544	0.916	0.665	0.484	0.538	-1.220	-1.154	0.876	0.897	0.616	0.724	0.644	0.653	0.576	0.762	0.754	1.279
B0172	frr	1.578	0.888	1.250	1.120	-0.056	0.499	0.202	0.034	0.453	0.531	0.310	0.443	0.336	0.296	0.159	-0.024	-0.478	-0.122	0.484	0.254	0.655	0.163	0.240	-0.240	0.000	0.069	0.009	0.257	0.132	-0.015	-0.657	0.426	0.717	0.478	-0.105	-0.068	-1.516	-1.522	0.401	0.435	0.177	0.316	0.332	0.341	0.299	0.324	0.398	0.554
B0173	yaeM	0.152	0.021	0.189	0.239	0.284	0.547	0.278	0.482	0.294	0.274	0.258	0.291	0.076	-0.422	0.122	-0.548	-0.392	-0.133	0.194	0.537	0.879	0.894	-0.321	-0.187	-0.143	0.185	-0.254	-0.026	-0.768	-1.111	-1.021	0.244	0.776	0.284	-0.256	-0.200	-0.090	-0.004	0.195	-0.190	-0.161	-0.196	-0.269	-0.260	0.196	0.004	-0.024	0.509
B0174	yaeS	0.249	0.180	0.168	-0.019	0.592	1.518	1.359	1.182	0.205	0.266	0.225	0.274	0.255	-1.117	-0.466	-1.616	-1.362	-1.075	-0.414	-0.525	-0.077	-0.450	-0.795	-0.886	0.000	-0.754	-0.793	-0.890	-1.806	-1.837	-1.554	-0.009	-0.290	-1.428	-1.329	-1.346	-1.224	-1.099	0.379	-0.503	-0.696	-0.804	-0.563	-0.554	-0.493	0.000	-0.090	0.352
B0175	cdsA	-0.236	0.073	-0.387	-0.302	-0.318	0.614	0.447	0.624	0.181	-0.059	-0.073	0.092	0.291	0.513	0.284	0.770	-0.558	-0.363	-0.274	-0.528	-0.191	-0.379	-0.160	-0.168	-0.019	0.002	-0.465	-0.482	-1.306	-1.694	-1.355	0.185	0.061	-0.381	-0.748	-0.991	-0.323	-0.425	0.000	0.000	0.000	0.152	0.000	0.000	0.000	0.000	-0.124	-0.005
B0176	yaeL	-0.181	-0.066	-0.297	-0.357	0.311	0.015	-0.253	-0.068	-0.069	-0.007	0.030	0.120	-0.092	-0.841	-0.453	-1.432	-1.226	-1.317	-0.530	-0.544	-0.465	-0.746	-0.343	-0.203	-0.250	-0.073	-0.050	0.278	-0.762	-2.139	-2.221	0.236	0.333	-0.617	-1.038	-1.349	-1.130	-1.195	0.014	-0.331	-0.328	-0.394	-0.278	-0.269	0.232	-0.248	0.187	0.390
B0177	yaeT	-0.096	-0.139	-0.136	-0.062	-0.283	-0.619	-0.336	-0.659	-0.140	0.130	0.267	0.296	0.142	-0.862	-0.587	-1.346	-0.969	-0.793	-0.181	0.277	0.029	-0.014	0.064	-1.248	0.154	0.164	0.029	0.222	-0.141	-1.235	-1.320	0.214	0.352	0.032	-0.464	-0.312	-0.823	-0.310	0.503	0.361	-0.127	-0.113	0.120	0.129	0.645	0.242	0.294	0.300
B0178	hlpA	0.785	0.734	0.676	0.480	-0.798	-0.139	-0.166	-0.244	0.042	0.085	0.125	0.329	0.438	0.386	-0.058	-0.052	-0.801	-0.503	-0.222	-0.809	-0.222	-0.697	-0.604	-0.941	-0.850	-1.138	0.003	0.402	0.774	0.523	-0.234	0.474	0.719	0.934	0.363	-0.110	-1.760	-2.225	0.559	0.485	0.539	0.588	0.149	0.158	0.889	0.575	0.000	0.484
B0179	lpxD	0.524	0.099	0.432	0.260	0.194	-0.058	-0.177	-0.075	0.031	0.120	0.193	0.389	0.170	0.261	0.014	0.050	-0.536	-0.396	-0.229	-0.659	-0.279	-0.490	-0.184	-0.649	-0.366	-0.200	-0.131	0.132	0.120	-0.767	-1.846	0.393	0.874	0.983	0.112	-0.760	-1.268	-1.483	0.604	0.262	0.117	0.254	0.205	0.214	0.758	0.271	0.525	0.578
B0180	fabZ	0.814	0.579	0.856	0.835	-0.185	0.617	0.492	0.190	0.482	0.443	0.492	0.603	0.581	-0.274	-0.323	-1.116	-1.010	-0.979	0.143	-0.347	0.007	-0.385	-0.149	-0.757	-0.165	-0.094	-0.425	-0.149	-0.031	0.096	-1.073	0.194	0.224	0.696	0.280	-0.419	-1.820	-1.931	0.525	0.151	0.393	0.446	0.244	0.253	0.490	0.246	0.316	0.693
B0181	lpxA	0.490	0.146	0.417	0.248	0.469	0.088	0.005	-0.181	0.189	0.248	0.379	0.454	0.356	-0.058	0.000	-0.490	-0.204	-0.011	0.097	0.071	0.135	0.170	0.326	-0.300	-0.189	0.017	-0.708	-0.521	-0.453	-0.201	-1.124	-0.219	-0.132	0.315	0.308	-0.144	-0.740	-0.631	0.144	1.044	0.054	-0.024	-0.181	-0.172	0.310	0.177	0.309	0.598
B0182	lpxB	0.576	0.048	0.003	-0.073	0.760	-0.128	0.008	0.294	0.265	0.292	0.359	0.420	0.324	-0.327	-0.467	-1.235	-0.698	-0.578	-0.124	0.160	-0.192	0.038	-0.115	-0.088	-0.192	0.239	-0.103	0.053	0.183	0.201	-0.345	0.253	0.516	0.797	0.870	0.653	0.358	0.535	0.281	-0.245	-0.016	-0.224	-0.198	-0.189	-0.069	-0.102	-0.069	-0.045
B0183	rnhB	0.796	0.187	-0.162	-0.208	0.361	-0.236	-0.363	-0.212	0.071	0.082	0.135	0.138	0.254	-0.776	-0.763	-1.363	-0.747	-0.801	-0.479	0.039	-0.259	-0.175	0.296	-0.048	0.045	0.499	-0.279	0.284	0.534	0.294	-0.433	0.170	0.474	0.457	0.581	0.830	-0.080	0.194	-0.138	0.124	-0.015	-0.021	-0.133	-0.124	-0.033	-0.218	-0.062	-0.084
B0184	dnaE	-0.906	-0.739	-0.896	-0.772	0.925	-0.179	-0.129	0.213	-0.149	0.150	0.372	0.397	0.517	-0.289	0.103	-0.534	-0.625	-0.805	0.234	0.192	0.187	0.087	0.008	-0.372	-0.056	0.353	-0.266	0.144	0.357	0.410	-0.246	0.007	0.236	0.898	1.219	1.081	-0.033	0.276	0.080	-0.115	-0.182	-0.180	-0.266	-0.257	0.195	0.050	0.064	-0.122
B0185	accA	1.419	0.967	1.373	1.088	-0.025	0.365	-0.133	0.197	0.149	0.116	0.309	0.449	0.602	-0.199	-0.125	-0.088	-0.388	-0.172	-0.414	-0.374	-0.502	-1.076	0.031	-0.349	-0.252	-0.158	-0.282	-0.273	-0.216	-1.160	-1.465	0.167	-0.001	-0.217	-0.334	-0.059	-0.994	-1.012	0.428	0.168	0.158	0.060	0.042	0.051	0.310	0.357	0.374	0.457
B0186	ldcC	-0.357	-0.172	-0.347	-0.213	-0.408	-0.075	-0.606	0.034	-0.222	-0.434	-0.105	0.034	0.028	0.032	-0.219	0.063	-0.111	-0.235	-0.148	-0.481	-0.596	-0.447	-0.528	-0.326	-0.267	-0.308	0.672	0.558	0.463	0.424	0.336	0.010	0.028	-0.050	0.051	0.091	0.023	0.137	0.583	-0.234	0.328	-0.734	0.000	0.808	0.214	0.321	0.196	0.352
B0187	yaeR	0.295	0.165	0.425	0.416	-0.078	-0.094	0.025	0.126	-0.065	-0.427	-0.138	0.000	0.019	-0.098	0.081	-0.149	0.174	-0.001	-0.487	-0.139	-0.521	0.076	-0.219	0.093	-0.113	0.108	0.136	0.223	0.019	0.040	0.152	0.116	0.074	-0.135	0.281	0.635	0.266	0.273	-0.116	-0.414	0.108	-0.116	-0.228	-0.219	-0.173	-0.095	-0.165	-0.263
B0188	mesJ	-0.256	-0.209	-0.387	-0.404	0.108	0.000	-0.284	-0.436	-0.136	0.025	0.014	0.086	0.133	-0.274	-0.269	0.444	-0.176	-0.139	-0.275	0.000	-0.321	-0.416	-0.001	0.104	-0.066	-0.105	-0.074	0.014	0.538	0.302	0.469	-0.211	-0.315	0.020	0.062	0.385	0.603	0.836	-0.184	-0.041	0.041	0.167	-0.069	-0.060	0.038	0.211	0.079	0.051
B0189	yaeO	-0.071	-0.165	-0.208	-0.282	0.272	-0.109	-0.057	0.138	-0.054	0.014	0.036	0.234	0.161	-0.373	-0.293	-0.116	0.078	-0.084	-0.436	-0.277	-0.461	-0.468	0.686	0.942	0.557	0.506	-0.233	-0.288	0.305	-0.085	-0.082	-0.125	-0.020	-0.063	0.183	0.428	-0.144	-0.043	0.000	-0.103	-0.115	0.002	-0.161	-0.152	-0.215	0.000	-0.231	-0.401
B0190	yaeQ	0.288	-0.098	0.331	0.282	0.049	0.505	0.087	0.770	0.060	-0.021	0.069	-0.267	-0.076	0.025	-0.077	-0.027	-0.049	-0.225	-0.004	-0.040	-0.245	-0.318	-0.332	-0.117	-0.111	-0.056	-0.066	-0.528	-0.479	-0.932	-1.025	-0.207	-0.295	-0.530	-0.180	-0.329	0.263	0.162	0.129	-0.018	-0.064	-0.028	-0.260	-0.251	-0.109	-0.074	0.003	-0.137
B0191	yaeJ	-0.049	-0.131	0.090	0.077	0.248	0.275	0.000	0.531	0.088	0.082	0.070	0.146	0.238	-0.396	-0.128	0.201	0.202	0.301	-0.173	-0.082	-0.302	-0.732	0.133	-0.264	-0.076	0.078	-0.066	-0.589	-0.379	-0.933	-1.281	-0.136	-0.145	-0.435	-0.495	-0.266	0.172	-0.179	-0.142	0.000	-0.080	-0.099	-0.135	-0.126	-0.073	-0.044	0.004	0.084
B0192	cutF	-0.088	-0.053	-0.162	0.060	-0.619	0.746	0.680	0.815	0.028	-0.005	-0.078	0.154	0.129	-0.084	-0.233	-0.053	0.091	-0.218	0.008	-0.206	-0.343	0.048	-0.421	-0.067	0.026	-0.117	0.047	-0.404	-0.195	-0.951	-0.891	-0.014	-0.296	-0.808	-0.555	-0.582	-0.322	-0.566	-0.144	0.099	-0.196	-0.092	0.205	0.214	-0.071	-0.164	-0.062	-0.065
B0193	yaeF	-0.926	-0.485	-0.754	-0.612	0.086	0.170	0.469	0.438	0.079	-0.005	-0.230	-0.008	-0.012	0.270	0.095	0.289	0.452	0.243	0.090	-0.101	-0.151	0.103	-0.354	-0.115	-0.029	-0.058	0.063	-0.138	0.095	0.195	0.467	-0.185	-0.155	0.260	0.456	0.640	1.182	1.103	-0.315	-0.412	-0.233	-0.259	-0.289	-0.280	-0.369	-0.144	-0.066	-0.234
B0194	proS	1.344	0.849	1.238	1.167	0.142	-0.111	-0.247	-0.460	0.602	0.682	0.642	0.714	0.740	-0.424	-0.531	-1.200	-1.661	-1.053	0.104	0.323	0.106	0.027	0.149	-0.366	-0.193	0.356	-0.181	-0.025	-0.212	-1.655	-2.188	-0.066	0.276	-0.337	-1.144	-1.598	-1.469	-1.129	1.241	1.376	1.075	1.161	0.995	1.004	1.058	1.116	1.260	1.447
B0195	yaeB	-0.013	0.043	0.048	0.103	0.677	-0.100	-0.246	-0.339	-0.001	-0.010	0.049	-0.044	-0.219	-0.094	-0.449	-0.077	-0.769	-0.463	-0.068	0.251	-0.025	0.016	-0.090	-0.015	-0.016	0.101	0.057	-0.255	-0.286	-0.971	-0.905	0.035	0.191	-0.240	-0.340	-0.005	0.150	0.230	0.003	-0.095	0.214	0.061	-0.110	-0.100	0.249	0.000	0.086	0.265
B0196	rcsF	1.483	1.300	1.308	1.344	0.292	0.544	0.236	0.237	0.228	0.112	0.001	0.040	0.087	-0.393	-0.469	-1.107	-0.796	-0.515	0.409	0.351	0.481	0.101	0.268	-0.032	0.374	0.527	0.381	0.157	-0.832	-0.800	-0.617	0.616	0.676	-0.434	-0.666	-0.551	-0.848	-0.693	0.681	0.848	0.800	0.756	0.586	0.595	0.830	0.725	0.842	1.009
B0197	yaeC	1.854	1.445	1.673	1.939	-0.570	-0.899	-1.242	-1.573	-0.598	0.571	0.562	0.498	0.367	-0.001	0.028	-0.323	-0.261	0.058	-0.086	0.080	-0.054	0.024	1.607	0.921	-0.217	-0.778	0.127	0.174	-0.231	-0.161	-0.639	0.328	0.461	0.386	0.170	0.106	-1.917	-2.806	1.197	1.015	0.771	0.696	0.860	0.869	1.348	1.809	1.289	1.162
B0198	yaeE	1.210	0.502	0.990	1.068	-0.073	-0.990	-1.034	-1.755	-0.789	0.484	0.424	0.431	0.340	-0.310	-0.170	-0.674	-0.227	0.151	-0.354	-0.004	-0.777	-0.903	1.804	0.702	-0.100	0.181	-0.149	-0.365	-0.436	-0.683	-0.760	-0.011	-0.158	-1.064	-1.291	-0.444	-1.120	-1.391	0.466	0.017	-0.302	-0.130	-0.023	-0.014	0.649	0.370	0.699	0.846
B0199	abc	2.961	2.154	2.914	2.618	0.154	-0.124	-0.366	-1.002	-0.439	0.859	0.841	0.990	0.639	-0.189	-0.117	-0.399	-0.308	-0.226	-0.090	-0.291	-0.890	-0.740	1.673	0.532	0.050	-0.028	-0.436	-1.239	-0.594	-0.448	-0.114	-0.242	-1.563	-2.398	-1.485	-2.057	-1.748	-1.897	0.687	0.317	0.015	0.276	0.253	0.262	0.819	0.525	0.748	0.867
B0200	yaeD	0.919	0.561	0.833	0.785	-0.817	0.896	0.673	0.448	0.013	0.078	0.017	0.169	-0.042	0.138	-0.050	-0.203	-0.154	0.084	0.510	-0.118	-0.106	-0.532	0.053	-0.122	0.063	0.118	-0.442	-0.609	-1.098	-0.725	-0.437	0.012	-0.910	-1.081	-1.072	-1.189	-0.679	-0.811	0.296	-0.135	-0.069	0.071	0.081	0.090	0.144	0.213	-0.008	-0.028
B0207	yafB	0.897	1.315	1.208	1.204	0.102	0.687	0.683	0.554	-0.053	-0.147	-0.092	-0.098	0.001	0.182	0.219	0.152	0.265	0.263	-0.543	-0.658	-0.751	-0.234	-0.337	-0.481	-0.456	-0.482	-0.077	0.029	-0.055	0.134	0.364	0.175	0.126	0.073	0.303	0.072	0.244	0.497	0.040	0.258	0.244	0.347	0.220	0.229	0.078	0.102	-0.041	-0.103
B0208	yafC	0.276	0.086	0.211	0.250	0.663	0.689	0.330	0.463	-0.315	0.002	0.190	0.042	0.055	0.492	0.239	0.416	0.416	0.396	0.043	-0.610	-0.098	-0.523	0.003	-0.089	0.077	-0.121	0.106	0.114	-0.077	0.347	0.766	0.136	-0.168	0.036	0.061	-0.219	0.392	0.422	0.000	-0.105	0.000	0.149	0.188	0.197	0.136	0.000	-0.262	0.000
B0209	yafD	0.332	0.240	0.320	0.258	0.584	0.222	0.179	0.393	-0.259	-0.135	-0.127	-0.251	-0.419	0.376	0.207	0.394	0.324	0.295	-0.535	-0.647	-0.673	-0.591	-0.049	-0.011	-0.199	-0.249	-0.258	-1.004	-0.837	-0.359	0.279	-0.171	-1.172	-0.943	-0.801	-1.132	0.154	-0.514	0.159	-0.042	0.135	-0.220	-0.084	-0.075	0.360	0.088	0.470	0.217
B0210	yafE	-0.240	-0.310	-0.242	-0.141	0.232	0.132	0.248	0.314	-0.151	-0.118	-0.077	-0.138	-0.185	0.355	0.212	0.183	0.291	0.028	0.081	-0.226	-0.058	-0.160	-0.048	0.000	0.000	0.000	0.061	-0.075	-0.265	0.390	0.779	0.153	-0.321	0.070	0.314	0.198	0.792	0.829	-0.070	-0.217	-0.094	-0.131	-0.243	-0.234	0.017	0.256	0.000	0.159
B0211	dniR	1.569	0.930	1.227	1.159	0.358	0.977	0.858	0.729	1.257	0.933	0.595	0.688	0.536	-0.304	-0.511	-0.569	-0.518	-0.179	-0.432	-0.999	-0.887	-1.685	-0.205	-0.876	-0.530	-0.623	-0.714	-0.922	-2.211	-2.237	-1.966	0.497	-0.245	-1.401	-1.809	-1.888	-1.534	-1.410	-0.076	-0.601	-0.802	-0.734	-0.971	-0.962	-0.190	-0.574	-0.064	0.355
B0212	gloB	0.151	0.291	0.103	0.140	-0.289	0.074	-0.347	0.057	0.006	-0.044	-0.028	-0.035	-0.125	-0.734	-0.307	-0.449	-0.039	0.262	-1.217	-1.013	-1.273	-1.190	-0.246	-0.195	-0.238	-0.258	0.155	0.110	0.328	0.071	0.121	0.290	0.416	0.307	0.300	0.604	-0.032	0.060	-0.169	-0.223	0.104	-0.097	-0.032	-0.023	-0.059	-0.203	-0.256	-0.594
B0213	yafS	-0.391	-0.268	-0.428	-0.190	-0.136	0.456	0.007	0.429	-0.137	-0.111	-0.413	-0.332	-0.401	-0.049	0.056	0.232	0.269	-0.331	-0.707	-1.015	-0.964	-0.781	-0.342	0.212	-0.459	-0.255	-0.134	-0.655	-0.141	-0.435	0.109	-0.027	-0.309	-0.191	0.098	-0.203	0.453	0.200	-0.122	-0.306	-0.162	-0.038	0.053	0.062	-0.016	-0.200	-0.042	-0.043
B0214	rnhA	0.141	0.197	0.033	-0.018	0.071	1.099	0.553	0.794	0.044	-0.114	-0.266	-0.110	0.128	0.191	0.134	-0.070	0.111	0.033	-0.662	-0.897	-0.943	-0.716	-0.108	-0.129	-0.005	-0.199	0.021	-0.356	-0.823	-1.041	-0.776	0.116	-0.244	-0.304	-0.474	-0.531	0.211	-0.142	-0.152	0.296	0.034	-0.062	-0.160	-0.151	0.052	-0.208	-0.023	-0.053
B0215	dnaQ	0.843	0.617	0.707	0.368	0.810	0.916	0.676	0.569	0.386	0.256	0.358	0.391	0.506	0.560	0.268	0.546	0.375	0.367	-0.332	-1.495	-0.481	-1.098	-0.789	-0.396	-0.350	-0.466	-0.433	-0.724	-1.174	-0.677	-0.245	-0.009	-1.053	-0.871	-0.916	-1.649	-0.413	-0.477	0.018	0.226	0.133	0.219	0.122	0.131	0.028	0.182	0.284	0.451
B0217	yafT	-0.538	-0.838	-1.041	-0.907	0.254	0.118	-0.032	-0.107	0.164	0.041	0.107	0.298	0.218	-0.355	-0.054	0.417	0.326	0.311	0.488	0.490	0.223	0.139	1.454	1.321	0.503	0.638	0.041	-0.131	0.582	0.224	0.462	-0.201	-0.133	0.109	0.588	0.494	0.983	0.935	-0.312	-0.156	-0.096	-0.117	0.103	0.112	-0.188	-0.238	-0.237	-0.166
B0218	yafU	-0.671	-0.937	-0.521	-0.795	-0.008	-0.249	0.055	0.098	-0.046	-0.029	-0.006	0.057	-0.077	-0.404	-0.443	-0.423	-0.125	-0.366	-0.038	0.227	0.022	0.256	0.759	0.642	0.373	0.445	-0.162	-0.290	-0.401	-0.350	-0.576	-0.106	-0.005	-0.252	0.335	0.465	0.178	-0.091	-0.196	0.000	-0.071	-0.016	-0.159	-0.150	-0.148	-0.090	-0.104	-0.150
B0219	yafV	-0.320	-0.053	-0.104	-0.082	-0.372	0.549	-0.129	0.002	-0.018	0.077	0.241	0.107	0.167	0.281	-0.088	0.258	0.245	0.368	-0.232	-0.412	-0.471	-0.411	-0.276	0.068	-0.130	0.004	0.100	-0.152	0.234	0.132	0.139	-0.239	-0.837	-0.345	-0.241	-0.096	0.276	0.052	-0.222	-0.183	-0.079	-0.251	-0.185	-0.176	-0.298	-0.066	-0.357	-0.469
B0220	ykfE	1.194	0.983	1.274	1.558	-0.073	1.264	1.353	1.177	0.186	0.015	0.253	0.145	0.272	-0.337	-0.173	-0.417	-0.335	-0.085	-0.391	-0.159	-0.147	0.278	-0.070	-0.067	-0.121	-0.521	0.452	0.679	0.919	1.402	1.284	0.172	-0.018	0.338	0.541	0.692	-0.295	-1.429	-0.830	-0.280	0.275	0.647	1.207	1.216	-0.620	-0.459	0.197	0.856
B0221	yafH	-0.543	-0.216	-0.336	-0.358	-0.551	-0.439	-0.315	-0.320	0.051	-0.016	-0.013	0.007	0.093	-0.337	-0.094	-0.128	0.087	0.249	-0.506	0.089	-0.331	0.032	0.303	0.300	-0.016	0.121	-0.147	0.137	0.855	0.650	0.666	-0.267	-0.089	0.111	0.411	0.592	0.488	0.362	-0.100	-0.195	-0.042	0.161	0.021	0.030	-0.263	-0.184	-0.186	-0.147
B0222	gmhA	0.501	0.286	0.619	0.456	0.557	0.359	0.407	0.089	-0.059	-0.008	0.093	0.050	-0.100	0.185	0.140	0.195	-0.129	-0.120	-0.229	-1.080	-0.921	-1.656	-0.420	-0.204	-0.118	-0.400	-0.204	-0.687	-1.281	-1.370	-1.575	-0.414	-0.195	-1.119	-1.655	-2.166	-1.153	-1.845	0.371	0.369	0.446	0.184	0.167	0.176	0.328	0.278	0.000	0.360
B0223	yafJ	-0.432	-0.193	-0.121	-0.064	0.450	0.912	0.743	0.702	-0.174	-0.070	0.139	-0.059	-0.466	-0.303	0.097	0.075	0.264	0.248	-0.386	-1.169	-0.637	-1.252	-0.806	-0.568	-0.427	-0.878	0.151	-0.550	-2.101	-1.699	-1.491	0.530	0.397	-0.699	-1.396	-1.687	-1.008	-0.825	0.355	0.194	0.109	0.053	0.051	0.060	0.565	0.146	0.422	0.499
B0224	yafK	-0.432	-0.036	-0.391	-0.421	0.410	1.483	0.849	0.808	-0.012	0.037	-0.039	-0.449	-0.551	-1.151	-0.344	-0.900	-0.581	-0.426	-0.457	-1.124	-0.865	-1.514	-1.765	-0.938	-1.135	-1.560	0.043	-1.298	-1.980	-1.375	-1.188	0.110	-1.194	0.000	-1.793	-1.990	-1.910	-1.762	0.476	0.439	0.146	-0.057	-0.163	-0.154	0.661	0.446	0.879	0.741
B0225	yafQ	-0.801	-0.574	-0.706	-0.608	-0.154	0.129	-0.066	0.107	-0.038	-0.136	-0.131	-0.386	-0.035	-0.167	-0.020	-0.443	-0.317	-0.072	-0.291	-0.070	-0.212	0.481	-0.326	-0.168	-0.121	-0.107	-0.670	-0.964	-1.080	-0.818	-0.688	-0.176	-0.419	-0.628	-0.359	0.175	0.099	-0.041	-0.014	-0.396	-0.370	-0.211	-0.384	-0.375	-0.196	0.054	-0.336	-0.468
B0226	dinJ	0.000	0.000	0.000	0.000	-0.028	0.000	0.000	0.000	-0.132	-0.127	-0.321	-0.314	-0.342	0.000	0.000	0.000	0.000	0.000	0.000	0.000	0.000	0.000	0.000	0.000	0.000	0.000	0.000	0.000	0.000	0.000	0.000	0.000	0.000	0.000	0.000	0.000	0.000	0.000	0.258	0.250	0.214	-0.018	-0.221	-0.212	0.125	-0.130	0.000	-0.529
B0227	yafL	-0.431	-0.620	-0.612	-0.610	0.151	-0.100	-0.372	-0.015	-0.007	0.152	0.079	-0.089	0.015	0.015	0.047	0.034	0.220	0.127	-0.292	-0.190	-0.534	-0.104	0.343	0.235	0.233	0.423	0.096	-0.075	0.146	0.126	0.427	-0.444	-0.434	-0.006	0.462	0.898	0.567	0.715	-0.321	-0.375	-0.248	-0.312	-0.008	0.000	-0.410	0.000	-0.394	-0.288
B0228	yafM	0.163	0.461	0.171	0.092	-0.092	0.053	-0.192	0.085	-0.045	-0.105	-0.040	-0.323	-0.145	-0.267	-0.080	0.239	0.419	0.361	-0.621	-0.450	-0.691	-0.554	0.230	-0.011	-0.036	-0.027	-0.053	-0.159	0.327	0.025	0.158	-0.136	0.022	-0.050	0.322	0.699	0.585	0.561	0.404	-0.378	-0.412	-0.281	0.114	0.123	-0.099	-0.179	-0.302	-0.225
B0229	fhiA	0.798	0.339	0.632	0.491	0.392	-0.399	-0.157	-0.328	0.169	0.080	0.147	0.258	0.486	0.014	0.099	-0.034	0.082	0.345	0.119	0.301	0.080	0.103	0.185	-0.204	-0.226	-0.167	0.340	0.606	0.785	1.153	1.316	-0.053	-0.215	0.640	0.684	1.087	1.180	1.374	-0.329	-0.355	-0.113	-0.109	-0.254	-0.245	-0.349	-0.260	-0.158	-0.447
B0231	dinP	-1.387	-1.299	-1.553	-1.575	0.613	-0.494	-0.061	-0.553	-0.028	-0.017	-0.284	-0.124	0.017	0.069	0.247	0.690	1.174	1.028	0.166	0.088	-0.259	0.340	-0.133	-0.104	-0.168	0.017	0.181	0.081	0.604	0.917	1.325	-0.098	-0.336	0.444	0.529	0.625	0.934	1.134	-0.232	-0.220	-0.305	-0.100	-0.036	0.000	-0.059	-0.076	-0.306	-0.313
B0232	yafN	-0.849	-0.779	-1.040	-0.913	0.085	-0.165	-0.417	-0.191	-0.054	0.062	-0.101	0.000	-0.232	-0.072	-0.133	-0.047	0.141	-0.054	0.006	-0.180	-0.330	-0.135	0.069	0.441	0.184	0.111	-0.176	-1.039	-0.478	-0.612	-0.657	-0.277	-0.328	-0.447	-0.109	-0.050	-0.020	-0.343	-0.195	-0.225	0.000	-0.246	-0.080	-0.071	0.000	0.013	-0.146	-0.356
B0233	yafO	-1.112	-1.380	-1.393	-1.434	0.466	-0.069	0.000	-0.270	-0.086	-0.098	-0.183	-0.078	0.089	-0.663	-0.073	0.244	0.501	0.431	0.016	-0.407	-0.407	-0.577	0.530	0.905	0.364	0.387	-0.276	-0.809	0.146	-0.543	-0.723	-0.149	-0.213	-0.406	-0.339	-0.052	0.017	0.007	0.000	-0.236	0.000	-0.161	-0.450	-0.441	-0.386	-0.376	-0.478	-0.193
B0234	yafP	-1.744	-1.401	-1.479	-1.823	-0.249	-0.318	-0.016	0.164	0.029	-0.036	-0.064	-0.200	-0.217	-0.109	-0.138	-0.134	0.144	-0.144	0.063	-0.193	-0.120	0.048	0.445	0.773	0.630	0.504	-0.015	-0.467	0.118	0.128	0.081	-0.199	-0.079	0.048	0.427	0.567	1.097	0.613	0.423	-0.091	-0.392	0.000	-0.133	-0.124	-0.271	-0.143	-0.289	-0.274
B0235	B0235	-1.023	-0.404	-1.216	-0.950	0.098	0.149	0.311	0.411	0.018	0.005	-0.012	0.132	0.053	0.502	0.175	0.059	0.025	-0.388	0.228	0.172	0.207	0.347	0.201	0.127	0.257	0.207	0.001	0.034	0.433	0.742	0.785	0.018	0.049	0.256	0.431	0.568	0.613	0.646	-0.189	0.000	-0.008	-0.079	-0.100	-0.091	-0.138	-0.043	0.000	0.023
B0236	prfH	-0.419	-0.516	-0.677	-1.097	0.229	-0.458	-0.290	0.012	-0.023	0.202	-0.082	-0.216	0.087	-0.363	-0.370	-0.570	-0.367	-0.240	-0.421	0.143	-0.438	0.191	-0.022	0.025	-0.065	0.117	-0.264	-0.203	0.274	0.488	0.081	0.192	0.153	0.178	0.614	0.876	0.141	0.112	0.024	-0.151	0.055	0.009	0.118	0.127	-0.013	-0.135	-0.231	0.014
B0237	pepD	0.919	0.819	0.460	0.374	-0.945	-0.518	-0.559	-0.498	-0.131	-0.056	0.175	0.118	-0.146	-0.293	-0.506	-1.125	-1.070	-0.899	-0.324	-0.331	-0.512	-0.650	0.366	-0.037	-0.216	-0.526	0.505	0.748	1.172	0.734	0.102	0.301	0.334	0.118	-0.166	-0.107	-0.803	-0.774	0.681	0.855	0.614	0.638	0.474	0.483	0.502	0.581	0.415	-0.066
B0238	gpt	1.291	1.093	1.453	1.122	0.156	0.698	0.767	0.783	0.607	0.466	0.355	0.442	0.420	-0.483	0.054	-0.069	0.099	-0.178	-0.364	-0.863	-0.871	-0.377	-0.294	-0.544	-0.447	-0.342	-0.525	-0.791	-1.044	-1.573	-1.347	-0.176	-0.704	-1.214	-1.324	-1.192	-0.806	-1.068	0.515	0.543	0.179	0.554	0.148	0.157	0.490	0.633	1.144	1.599
B0239	yafA	-0.373	-0.099	-0.213	-0.112	-0.694	-0.051	-0.349	-0.607	0.153	0.158	-0.107	0.060	0.101	-0.084	-0.364	0.125	-0.700	-0.530	0.003	-0.363	-0.556	-1.109	-0.046	-0.011	0.124	0.154	-0.220	-0.890	-0.620	-1.053	-0.915	-0.337	-0.804	-1.071	-1.183	-1.323	-0.850	-0.779	0.076	-0.039	0.004	0.127	0.017	0.026	0.096	0.019	0.289	0.312
B0240	crl	0.718	0.634	0.784	0.508	0.557	0.908	0.574	0.614	0.037	0.023	-0.100	-0.070	-0.175	-0.517	-0.317	-0.069	-0.172	-0.331	-0.432	-0.807	-0.711	-1.160	-0.008	-0.254	-0.053	-0.409	-0.584	-0.768	-0.222	-0.724	-1.143	-0.365	-0.418	-0.772	-1.161	-1.057	-1.308	-1.657	0.406	0.242	0.288	0.000	0.437	0.446	0.587	0.286	0.556	0.618
B0241	phoE	-0.952	-0.640	-0.915	-0.968	0.213	2.213	1.557	1.677	-0.039	0.006	-0.083	-0.207	-0.197	-0.279	0.189	0.469	0.566	0.507	-0.578	-1.181	-1.054	-1.003	-0.368	0.057	0.672	0.242	-0.274	-0.339	0.069	0.420	0.267	-0.050	-0.241	0.043	0.496	0.281	0.538	0.443	0.315	-0.393	-0.272	-0.392	-0.378	-0.369	-0.337	0.000	-0.384	-0.505
B0242	proB	0.362	0.057	0.393	0.169	-0.282	0.029	-0.073	-0.311	-0.056	-0.064	-0.109	0.107	0.078	-0.492	-0.282	0.188	-0.337	-0.174	-0.268	-0.062	-0.448	-0.668	0.098	0.038	0.073	-0.072	0.211	-0.065	-0.442	-1.131	-1.356	-0.027	-0.105	-0.611	-0.742	-1.018	-0.310	0.176	0.397	0.264	0.179	0.016	0.301	0.310	0.299	-0.354	0.155	0.188
B0243	proA	0.390	0.469	0.263	0.309	0.343	0.429	0.275	0.363	-0.196	-0.319	-0.119	-0.151	-0.220	0.001	-0.020	-0.011	0.118	0.171	0.059	-0.081	-0.358	0.105	-0.066	0.088	-0.057	-0.197	0.129	0.238	-0.235	-0.531	-0.529	-0.133	-0.039	-0.429	-0.614	-0.816	-0.338	-0.365	-0.119	0.148	0.117	0.166	0.171	0.180	0.008	0.076	0.040	-0.034
B0245	B0245	-0.854	-0.615	-0.853	-1.001	0.501	-0.124	0.085	0.163	-0.017	-0.024	0.031	-0.020	0.131	0.191	0.068	0.040	0.311	-0.103	-0.001	-0.331	-0.238	-0.118	0.100	0.000	0.018	0.031	0.037	-0.022	0.001	0.681	0.379	-0.018	-0.065	0.234	0.000	0.882	0.745	1.069	-0.139	-0.109	-0.016	-0.002	0.219	0.228	0.062	-0.178	-0.408	0.046
B0248	yafX	-0.680	-0.500	-0.563	-0.664	0.539	-0.042	0.028	-0.033	-0.044	-0.094	-0.095	-0.112	-0.056	0.085	0.183	0.152	-0.112	-0.119	0.024	-0.100	0.089	0.007	-0.332	-0.327	0.000	-0.287	-0.185	-0.145	0.077	0.553	1.098	0.015	-0.165	0.080	0.178	0.162	0.378	0.613	-0.141	-0.214	-0.061	-0.235	-0.072	-0.063	0.097	0.155	-0.023	0.020
B0250	ykfB	-0.194	-0.121	-0.177	-0.268	0.118	0.162	0.482	0.311	-0.126	-0.071	-0.138	-0.065	-0.076	0.199	0.156	0.525	0.768	0.553	-0.229	-0.130	-0.377	-0.014	0.041	-0.220	-0.344	-0.224	-0.014	0.017	0.421	0.516	0.479	-0.016	-0.093	0.011	0.469	0.691	0.347	0.516	-0.154	0.000	0.013	-0.056	-0.135	-0.126	-0.054	-0.099	-0.102	-0.166
B0252	yafZ	-0.663	-0.653	-0.833	-0.830	0.406	-0.070	-0.043	0.111	0.033	0.052	0.074	0.040	0.076	0.477	0.321	0.474	0.759	0.484	-0.148	0.187	-0.085	0.253	-0.147	0.076	-0.096	-0.072	0.456	0.510	1.248	1.182	1.612	-0.377	-0.370	0.451	0.872	0.802	1.169	1.234	-0.579	-0.454	-0.481	-0.486	-0.572	-0.563	-0.446	-0.488	-0.358	-0.330
B0253	ykfA	-0.003	-0.102	-0.225	-0.303	0.191	-0.486	-0.523	-0.486	0.105	0.129	0.076	0.106	0.211	-0.034	-0.055	0.440	0.369	0.479	-0.331	-0.137	-0.203	-0.243	0.258	-0.143	-0.074	0.017	0.386	0.411	0.922	0.560	0.728	-0.220	-0.030	0.238	0.394	0.497	0.484	0.753	-0.373	-0.294	-0.292	-0.078	-0.257	-0.248	-0.133	-0.161	-0.126	-0.170
B0254	perR	-0.858	-0.495	-0.898	-0.870	0.000	0.070	-0.411	0.037	0.000	0.021	-0.038	0.130	0.114	-0.017	0.109	0.076	0.547	0.258	0.116	-0.043	-0.063	0.006	0.197	0.208	0.086	0.340	-0.010	-0.001	0.221	0.371	0.245	-0.378	-0.307	-0.057	0.499	0.247	0.633	0.437	-0.198	-0.004	0.000	-0.035	-0.120	-0.111	0.000	0.000	-0.229	0.022
B0255	yi91a	-0.413	0.058	-0.246	-0.208	0.045	0.781	-0.222	-0.060	-0.161	-0.086	-0.036	-0.334	-0.309	-0.293	-0.570	-0.220	0.139	-0.058	-0.086	-0.754	-0.684	-0.784	-0.560	-0.194	-0.174	-0.179	0.036	-0.203	0.059	-0.268	-0.402	-0.293	-0.299	-0.266	-0.203	0.008	0.262	0.263	-0.488	-0.238	-0.417	-0.319	-0.136	-0.363	-0.234	-0.312	-0.320	-0.447
B0256	tra8_1	0.002	0.361	0.213	0.419	-0.301	0.713	0.431	0.240	-0.213	-0.104	-0.244	-0.293	-0.491	-0.247	-0.152	0.023	0.067	0.244	-0.183	-0.801	-1.095	-1.409	-1.069	-0.313	-0.780	-0.783	0.461	0.218	0.306	0.090	0.416	0.088	-0.276	-0.228	-0.035	0.048	0.111	0.392	-0.091	-0.073	-0.308	-0.345	-0.241	-0.232	-0.188	-0.241	-0.218	-0.320
B0257	B0257	-0.615	-0.479	-0.572	-0.591	0.064	-0.588	-0.467	-0.652	-0.007	-0.231	0.020	0.154	0.070	-0.207	-0.175	-0.385	-0.206	0.206	-0.230	0.145	-0.091	0.466	-0.274	-0.027	0.091	-0.011	0.230	0.231	0.381	0.528	0.745	-0.130	-0.126	0.152	0.399	0.406	0.801	0.509	-0.242	-0.208	-0.093	0.058	-0.026	-0.017	-0.081	0.145	-0.212	-0.149
B0258	ykfC	-0.649	-0.341	-0.500	-0.324	0.133	-0.590	-0.457	-0.597	0.046	0.238	0.261	0.315	0.394	-0.044	0.122	0.136	0.191	0.407	0.120	0.578	0.142	0.369	0.198	0.240	0.130	0.443	0.208	0.374	0.926	0.865	1.011	0.147	0.351	0.000	0.568	1.008	0.672	0.574	-0.171	-0.256	-0.121	-0.239	0.034	0.043	-0.080	0.043	0.055	0.198
B0259	trs5_1	0.439	0.224	0.456	0.671	0.241	-0.193	-0.312	-0.306	0.114	-0.078	-0.136	0.044	0.088	-0.880	-1.019	-1.409	-1.200	-1.128	0.435	0.557	0.515	0.342	0.050	0.079	0.226	0.381	-0.243	-0.254	0.158	0.460	-0.267	-0.109	0.005	0.023	0.501	0.755	-1.392	-1.163	0.385	0.593	0.339	0.291	0.303	0.713	0.282	0.492	0.366	0.396
B0260	ykfD	0.768	0.348	0.369	0.396	0.313	-0.334	-0.011	0.000	-0.049	0.127	0.166	-0.030	0.143	0.245	0.208	0.356	0.549	0.829	-0.040	0.193	-0.034	0.130	0.208	-0.098	0.040	0.015	0.425	0.522	0.992	1.396	1.673	-0.207	-0.879	0.011	0.000	-0.017	0.291	0.598	0.163	-0.277	-0.109	-0.077	-0.089	-0.080	0.412	0.220	0.140	0.141
B0261	yagD	0.306	0.220	0.257	0.146	0.187	-0.402	-0.168	-0.342	-0.121	0.005	-0.072	0.025	0.070	0.266	0.194	0.378	0.533	0.529	-0.160	0.170	-0.152	0.699	-0.220	-0.059	0.027	-0.102	0.392	0.229	0.566	0.804	1.081	0.003	-0.150	0.187	0.286	0.421	0.765	0.888	0.163	-0.068	-0.152	0.000	-0.190	-0.181	0.247	0.045	0.071	0.016
B0263	B0263	-0.431	-0.244	-0.694	-0.450	-0.036	-0.325	-0.375	-0.105	-0.033	-0.038	0.070	0.237	0.225	0.501	0.254	0.098	0.110	-0.157	0.145	0.335	0.131	0.378	0.000	-0.088	0.107	0.162	0.084	0.059	0.601	0.899	0.915	-0.063	-0.048	0.346	0.549	0.643	0.869	1.021	-0.192	-0.496	-0.270	-0.312	-0.137	-0.128	-0.201	-0.106	-0.282	-0.319
B0264	insB_2	-0.040	0.089	-0.285	-0.086	-0.935	0.992	1.098	1.155	-0.083	-0.258	-0.268	-0.366	-0.328	-1.296	-0.942	-0.990	-0.599	-0.424	-0.161	-0.735	-0.699	-1.204	-0.070	-0.164	0.014	0.137	-0.329	-0.085	0.016	0.629	0.968	-0.122	-0.558	0.014	0.143	-0.089	0.097	0.118	-0.181	-0.251	-0.304	-0.263	-0.340	-0.331	-0.038	0.001	0.078	0.584
B0265	insA_2	0.075	-0.082	-0.364	-0.100	-0.990	0.913	0.791	0.950	-0.073	-0.225	-0.237	-0.178	-0.200	-0.759	-0.407	-0.312	-0.269	-0.300	-0.616	-0.679	-0.778	-0.690	-0.032	0.269	0.296	0.164	-0.175	-0.311	0.083	0.269	0.581	0.194	0.106	0.081	0.257	0.303	0.097	0.211	-0.199	0.037	-0.264	-0.119	-0.172	-0.163	0.030	-0.097	0.178	0.506
B0266	yagB	0.438	0.430	0.427	0.630	-0.051	0.683	0.561	0.405	-0.007	-0.032	-0.098	-0.289	-0.060	0.409	0.173	-0.010	-0.043	-0.235	0.004	-0.057	-0.392	-0.412	0.044	-0.063	-0.044	-0.004	-0.154	-0.138	0.023	0.673	0.889	-0.126	-0.386	0.080	0.138	0.274	0.553	0.638	-0.261	-0.263	-0.157	-0.184	0.150	0.159	-0.182	-0.114	-0.319	-0.306
B0268	yagE	0.212	-0.087	0.007	0.037	0.027	-1.184	-0.728	-0.986	0.171	-0.005	0.024	0.038	0.161	0.547	0.279	0.493	0.346	0.313	-0.201	0.030	-0.123	0.227	0.246	0.000	0.061	-0.106	0.009	-0.038	0.379	0.653	0.741	-0.587	-0.309	0.461	0.565	1.053	1.196	1.183	0.085	-0.364	-0.255	-0.287	-0.101	0.000	0.000	0.000	-0.296	-0.004
B0272	yagI	1.329	0.524	0.692	0.409	1.197	-0.365	0.074	-0.442	0.038	0.030	0.004	0.092	0.242	-0.111	0.084	-0.079	0.060	0.262	-0.105	0.220	0.049	0.524	-0.172	-0.125	-0.091	-0.140	-0.192	-0.266	0.005	0.476	0.866	-0.019	-0.032	0.013	0.038	0.264	0.681	0.615	0.664	0.211	0.172	0.252	0.000	0.000	1.123	0.483	0.321	0.748
B0273	argF	3.320	1.505	1.654	1.784	0.201	-0.396	-0.490	-0.692	0.019	0.194	-0.237	-0.172	-0.187	0.424	0.202	0.543	0.651	0.522	0.087	0.034	0.166	0.134	0.079	-0.215	-0.206	-0.068	0.473	0.396	0.944	1.372	1.582	0.339	0.185	-0.501	-1.273	-1.495	-1.574	-1.659	2.787	2.013	1.333	1.074	0.959	0.968	2.407	2.083	2.042	2.232
B0274	insB_3	-0.393	-0.263	-0.569	-0.493	-1.005	0.747	0.993	1.116	-0.065	-0.239	-0.389	-0.363	-0.451	-0.583	-0.197	-0.312	-0.141	-0.279	-0.213	-1.033	-0.781	-1.256	0.131	0.226	0.119	0.088	-0.501	-0.651	-0.258	0.138	0.414	-0.227	-0.625	0.041	0.046	-0.083	0.275	0.293	-0.151	-0.164	-0.225	-0.130	-0.248	-0.239	-0.058	-0.039	0.167	0.698
B0275	insA_3	-0.929	-0.606	-0.823	-0.662	-1.010	0.898	0.969	1.126	0.010	-0.289	-0.390	-0.335	-0.296	-0.035	-0.150	-0.036	-0.334	-0.313	-0.056	-1.190	-0.584	-1.238	-0.224	0.113	0.035	-0.156	-0.196	-0.056	-0.027	0.577	1.072	0.004	-0.260	0.386	0.535	-0.057	0.619	0.960	-0.304	-0.154	-0.410	-0.223	-0.140	-0.131	-0.189	-0.161	0.094	0.276
B0276	yagJ	-0.450	-0.571	-0.827	-0.818	-0.224	0.026	0.049	0.360	-0.001	-0.128	-0.252	0.000	-0.244	0.254	0.215	0.284	0.489	0.356	-0.445	-0.180	-0.489	0.216	-0.186	-0.202	-0.213	-0.047	0.100	0.141	0.671	0.917	0.847	-0.231	-0.338	0.261	0.433	0.601	0.781	0.979	-1.000	-0.487	-0.239	-0.308	-0.108	-0.099	0.000	-0.085	-0.283	0.000
B0277	yagK	0.018	-0.025	-0.492	-0.536	0.192	-0.156	-0.270	0.100	-0.051	0.020	-0.158	-0.072	0.037	-0.506	0.073	0.322	0.449	0.552	-0.755	-0.187	-0.204	-0.041	0.244	0.007	0.129	0.439	0.162	0.200	1.046	0.662	1.044	0.017	0.076	0.390	0.662	0.785	0.664	0.800	-0.195	-0.291	-0.269	-0.260	-0.523	-0.514	-0.257	-0.316	-0.505	-0.270
B0278	yagL	-0.666	-1.099	-1.059	-0.987	0.099	0.064	0.508	0.861	0.140	0.138	0.048	0.137	0.298	0.258	0.290	0.429	0.382	0.323	-0.033	0.521	0.850	0.876	0.462	1.206	1.310	1.478	0.305	0.015	0.456	0.564	0.575	-0.123	-0.094	0.083	0.372	0.755	1.281	0.961	0.000	0.006	-0.294	-0.167	0.450	0.000	0.000	0.000	-0.379	-0.155
B0279	yagM	-0.541	-1.158	-1.089	-0.977	0.006	-0.588	-0.290	-0.136	-0.085	-0.063	-0.058	-0.289	0.012	0.352	0.188	0.437	1.192	1.094	0.080	0.577	0.570	0.630	0.856	1.373	1.083	0.945	0.310	0.284	0.693	0.598	0.748	-0.223	-0.145	0.227	0.409	0.520	0.928	1.096	-0.284	-0.438	-0.565	0.000	-0.414	-0.405	-0.346	0.000	-0.473	-0.334
B0280	yagN	0.101	0.442	0.278	0.394	0.166	0.759	1.044	1.213	0.046	0.238	0.366	0.128	-0.093	-0.493	-0.481	-0.447	0.219	-0.221	-0.403	-0.924	-0.563	-0.577	-0.341	0.725	0.236	-0.300	-0.805	-2.058	-1.872	-1.706	-1.907	-0.369	-0.653	-0.955	-0.857	-0.772	-0.928	-0.909	-0.146	0.000	-0.188	-0.297	-0.374	-0.365	0.306	0.109	0.267	-0.004
B0281	intF	-0.331	0.000	-0.109	0.000	0.143	0.000	-0.406	-0.251	-0.211	-0.366	-0.119	-0.133	-0.264	0.434	-0.642	-0.283	-0.171	-0.416	-0.133	0.022	-0.191	-0.063	0.211	0.613	0.272	0.275	-0.082	-0.234	0.366	-0.022	-0.095	-0.113	0.138	-0.292	-0.212	0.134	-0.609	0.707	-0.275	-0.129	-0.028	0.006	0.035	0.044	-0.041	0.000	0.082	0.019
B0282	yagP	-0.674	-0.687	-0.713	-0.750	0.182	-0.271	-0.018	0.054	-0.007	0.083	-0.174	-0.041	0.052	-0.384	-0.218	-0.055	0.016	0.339	0.411	0.574	0.301	0.510	0.902	1.167	0.992	1.048	0.154	0.029	0.465	0.737	0.723	-0.143	-0.163	0.111	0.427	0.843	0.683	0.644	-0.257	-0.323	-0.133	-0.056	-0.128	-0.119	-0.154	-0.239	-0.044	-0.155
B0283	yagQ	0.000	0.000	0.000	0.000	0.343	0.000	0.000	0.000	-0.072	-0.052	-0.020	-0.039	-0.080	0.000	0.000	0.000	0.000	0.000	0.000	0.000	0.000	0.000	0.000	0.000	0.000	0.000	0.000	0.000	0.000	0.000	0.000	0.000	0.000	0.000	0.000	0.000	0.000	0.000	-0.357	-0.244	0.201	-0.387	-0.087	-0.078	-0.198	-0.286	-0.170	-0.371
B0284	yagR	0.106	0.329	-0.140	-0.060	0.374	-0.087	0.095	-0.028	0.048	0.052	0.056	0.132	0.280	0.320	0.177	0.455	0.765	0.958	0.096	0.236	0.275	0.322	0.408	0.000	0.133	0.159	0.580	0.665	1.187	1.505	1.791	0.016	0.240	0.541	0.517	0.655	0.835	0.905	-0.433	-0.305	0.233	-0.067	0.087	0.096	-0.272	-0.235	-0.184	-0.433
B0285	yagS	0.348	0.217	0.293	0.150	0.383	-0.428	0.000	-0.219	-0.094	-0.067	-0.034	0.047	-0.159	0.362	0.259	0.434	0.431	0.508	-0.115	0.266	-0.007	0.486	-0.181	-0.072	-0.090	-0.106	0.476	0.571	0.982	1.395	1.546	0.034	0.264	0.440	0.497	0.927	1.126	1.083	-0.246	-0.157	0.126	-0.045	-0.073	-0.064	-0.346	-0.138	-0.243	-0.304
B0286	yagT	0.024	-0.016	-0.076	-0.061	0.482	-0.061	-0.170	0.070	-0.115	0.020	0.051	-0.090	-0.119	0.594	0.290	0.436	0.359	0.066	0.125	0.081	0.054	0.184	0.046	0.000	0.058	0.000	0.604	0.576	1.000	1.447	1.450	-0.017	0.239	0.422	0.351	0.274	0.645	0.678	-0.236	-0.252	0.007	-0.164	-0.238	-0.229	-0.248	-0.360	-0.598	-0.375
B0287	yagU	0.614	0.710	0.929	1.012	-0.089	0.575	0.971	1.002	-0.116	-0.165	-0.576	-0.457	-0.691	0.277	0.108	0.068	0.074	-0.122	-0.326	-0.908	-0.502	-0.365	-0.061	-0.219	-0.091	-0.353	0.253	-0.005	0.028	0.503	0.253	0.168	-0.088	0.035	-0.169	-0.348	-0.838	-1.269	0.438	0.618	0.701	1.012	0.993	1.002	-0.100	0.231	0.025	-0.446
B0288	ykgJ	-0.126	-0.323	-0.226	-0.325	1.095	0.376	0.554	0.910	0.076	0.151	-0.064	0.059	-0.234	0.409	-0.005	0.047	-0.123	-0.347	0.170	-0.340	-0.008	0.158	0.000	0.307	0.945	1.220	0.010	0.205	0.235	0.988	1.036	0.106	-0.060	0.103	0.426	0.198	0.548	0.723	-0.067	-0.082	0.066	-0.018	0.266	0.000	0.019	-0.075	-0.363	0.000
B0290	yagW	-0.201	0.077	-0.038	0.052	1.018	0.456	0.501	0.240	-0.086	0.056	-0.162	0.103	0.107	-0.264	0.028	-0.131	-0.038	0.028	0.052	-0.197	0.000	-0.230	-0.697	-0.776	0.000	0.004	0.141	0.008	-0.038	0.366	0.706	-0.051	-0.235	0.240	0.278	0.000	0.435	0.719	-0.190	-0.214	0.000	-0.056	-0.139	-0.130	-0.268	-0.036	-0.542	-0.536
B0293	yagZ	0.269	0.242	0.165	0.192	-0.005	-0.335	-0.223	0.399	-0.146	-0.035	-0.129	-0.098	0.027	-0.201	0.179	0.423	0.660	0.764	-0.511	0.059	0.269	0.058	0.323	0.089	0.157	0.456	0.084	0.406	0.801	0.524	0.985	-0.109	0.214	0.302	0.531	0.703	0.578	0.545	0.293	-0.350	-0.336	-0.115	-0.377	-0.368	-0.312	-0.371	-0.250	-0.310
B0294	ykgK	-0.172	-0.388	-0.473	-0.560	-0.074	0.471	0.961	1.583	0.138	0.056	-0.099	0.089	0.181	-0.017	0.048	0.146	0.751	0.277	-0.390	0.050	0.146	0.261	0.324	0.952	0.927	0.960	0.293	0.161	0.484	0.458	0.544	-0.226	-0.193	0.035	0.330	0.698	1.236	1.029	-0.483	-0.326	-0.193	-0.154	0.156	0.165	-0.306	-0.118	0.000	0.000
B0296	ykgM	-0.431	-0.411	-0.328	-0.470	-0.294	-0.677	-0.346	0.000	-0.134	0.078	0.048	0.036	-0.027	-0.439	-0.487	-0.571	-0.204	-0.580	-0.129	0.138	-0.146	0.352	0.111	0.376	0.224	0.350	-0.038	-0.241	0.208	-0.010	-0.417	-0.108	0.112	-0.218	0.382	0.155	-0.329	-0.261	-0.398	-0.232	-0.175	0.001	-0.115	-0.106	-0.172	-0.491	-0.269	-0.169
B0298	B0298	-0.657	-0.302	-0.548	-0.688	-0.087	0.008	-0.294	-0.287	-0.024	-0.047	0.182	-0.226	0.033	-0.679	-0.867	-0.315	-0.593	-0.475	-0.190	-0.429	-0.286	-0.313	0.111	0.305	0.107	0.388	0.061	0.128	0.876	0.314	0.251	-0.211	-0.187	0.134	0.146	0.246	0.201	0.656	-0.126	-0.147	-0.016	-0.079	-0.011	-0.002	-0.098	0.000	-0.077	-0.147
B0299	tra5_5	-1.220	-1.034	-1.171	-0.959	-0.410	0.200	0.269	0.248	-0.232	-0.380	-0.354	-0.461	-0.414	-0.724	-0.314	-0.393	-0.199	-0.072	-0.281	-0.350	-0.288	-0.148	-0.063	0.303	0.276	0.018	0.144	1.384	1.230	0.807	1.035	-0.031	0.356	0.796	0.483	0.288	0.385	0.638	-0.260	-0.117	-0.248	-0.293	-0.219	-0.210	-0.163	-0.140	0.033	-0.168
B0300	ykgA	-0.921	-0.734	-0.826	-0.764	0.130	0.221	0.383	0.274	-0.122	0.053	0.006	-0.207	-0.008	-0.266	-0.103	-0.067	0.122	0.362	-0.252	-0.046	-0.040	-0.165	0.966	1.021	0.574	0.812	-0.052	0.428	0.882	0.219	0.516	-0.175	-0.347	0.000	0.090	0.514	0.522	0.767	-0.483	-0.241	-0.160	-0.066	-0.147	-0.138	-0.159	-0.329	-0.504	-0.303
B0301	ykgB	-0.193	0.202	-0.380	-0.398	0.170	0.129	0.550	0.635	-0.057	-0.002	-0.063	-0.036	0.164	0.463	0.163	0.622	0.547	0.159	0.030	0.183	0.737	0.550	0.620	0.649	1.317	1.381	0.886	0.932	1.291	1.693	1.814	0.184	-0.105	0.550	0.615	0.596	0.692	1.151	-0.274	-0.122	-0.116	-0.105	-0.213	-0.204	-0.267	-0.177	-0.324	-0.446
B0304	ykgC	-0.266	-0.179	-0.286	-0.235	0.233	-0.490	-0.048	0.077	-0.127	0.013	-0.146	-0.025	-0.173	0.398	0.148	0.175	0.106	0.016	0.080	0.174	0.279	0.366	0.078	0.000	0.247	0.399	0.225	0.419	0.295	0.695	0.440	0.116	0.080	0.358	0.550	0.373	0.086	-0.055	-0.222	-0.262	0.047	0.285	0.195	0.204	-0.525	-0.286	0.000	-0.557
B0307	ykgF	0.352	-0.088	0.148	0.202	-2.105	-0.165	-0.129	0.006	0.068	-0.026	-0.015	-0.004	-0.012	-0.210	0.136	-0.068	-0.002	0.132	-0.103	-0.075	0.071	0.049	-0.106	-0.117	0.052	0.000	1.656	1.901	1.607	1.568	1.099	0.188	-0.037	0.791	0.921	0.605	0.777	1.340	-0.358	0.000	-0.108	-0.148	-0.134	-0.125	-0.298	0.445	-0.239	-0.277
B0308	ykgG	0.127	-0.343	-0.234	-0.428	-1.849	-0.412	0.010	0.036	0.131	0.007	0.062	0.113	-0.089	0.407	0.199	1.680	0.249	0.285	-0.116	0.172	0.035	0.472	0.064	0.042	0.155	0.244	1.710	1.791	1.403	1.739	1.252	-0.082	-0.097	0.338	0.617	0.412	0.686	0.868	-0.297	-0.198	0.053	-0.038	-0.159	-0.150	-0.197	-0.399	-0.270	-0.307
B0309	B0309	-0.056	-0.239	-0.220	-0.357	-0.340	-0.791	-0.245	-0.397	-0.045	-0.050	0.005	-0.014	-0.089	-0.244	-0.074	-0.255	0.110	-0.166	-0.243	0.284	-0.096	0.300	0.220	0.343	0.276	0.544	0.155	0.222	0.132	0.127	-0.101	0.001	0.073	-0.165	0.076	0.572	-0.315	-0.153	-0.196	-0.453	-0.177	0.000	-0.228	-0.219	-0.121	-0.188	-0.087	-0.215
B0311	BetA	-0.217	-0.222	-0.097	-0.106	0.762	-0.581	-0.226	-0.229	-0.013	-0.019	-0.056	-0.087	0.068	0.414	0.232	0.382	0.259	0.188	0.191	0.128	0.240	0.716	-0.541	-0.544	0.138	0.099	-0.040	0.412	0.172	0.660	0.879	-0.052	0.063	0.918	0.742	0.878	0.952	0.000	-0.087	-0.047	-0.257	-0.288	-0.113	-0.103	0.026	-0.373	-0.332	-0.329
B0312	BetB	0.334	0.276	0.265	0.293	1.527	0.000	0.019	0.211	-0.157	0.014	0.012	-0.076	0.111	0.466	0.225	0.435	0.480	0.253	0.118	0.097	0.137	0.303	-0.715	-0.581	-0.075	0.000	-0.303	-0.095	-0.396	0.007	0.065	-0.099	-0.031	0.586	0.587	0.656	0.892	1.021	-0.186	-0.046	-0.187	-0.109	-0.302	-0.292	-0.168	0.000	-0.201	-0.145
B0313	BetI	1.221	0.517	0.973	0.743	1.357	0.108	-0.056	0.919	-0.182	-0.133	-0.134	-0.148	0.060	0.294	0.207	0.347	0.057	0.596	-0.063	-0.350	-0.997	-0.536	-0.953	-0.416	-0.051	0.400	-0.253	-0.459	-0.647	-0.717	-0.895	0.126	0.163	-0.065	0.127	0.030	0.358	0.287	-0.141	-0.050	-0.088	-0.207	-0.316	-0.307	0.088	-0.348	-0.024	-0.335
B0315	yahA	-0.188	-0.232	-0.231	-0.265	0.734	2.002	1.609	1.986	0.111	-0.048	-0.170	0.022	0.053	0.554	0.285	0.605	0.604	0.323	-0.743	-1.759	-0.718	-1.088	1.179	0.647	1.168	0.987	0.340	0.131	0.319	0.843	1.363	0.193	-0.200	0.558	0.847	0.720	1.066	1.288	0.141	-0.259	0.135	-0.209	0.133	0.000	-0.064	-0.018	-0.164	0.006
B0316	yahB	-0.179	-0.085	-0.438	-0.389	-0.301	1.840	1.716	2.266	-0.105	-0.337	-0.232	-0.184	-0.306	0.353	0.323	0.439	0.630	0.464	-1.036	-1.346	-1.032	-0.835	0.127	0.152	-0.020	0.128	0.084	-0.354	0.357	0.270	0.522	-0.286	-0.439	0.163	0.539	0.446	0.760	0.805	-0.027	-0.212	0.051	-0.171	-0.103	-0.094	-0.190	0.000	-0.129	-0.159
B0318	yahD	-0.461	-0.475	-0.240	-0.427	0.092	-0.073	-0.012	0.352	0.208	0.090	0.238	0.198	0.133	-0.212	-0.333	-0.409	0.250	-0.058	-0.238	-0.209	-0.184	0.322	-0.091	0.299	0.087	0.108	0.206	0.149	0.581	0.464	0.468	-0.186	-0.072	0.013	0.538	0.488	0.407	0.420	0.000	0.000	0.000	0.000	0.000	-0.008	0.000	0.000	-0.082	0.246
B0321	yahG	-0.368	-0.250	-0.177	-0.323	0.357	-0.935	-0.455	-0.930	0.046	-0.023	-0.052	-0.139	0.031	0.259	0.187	0.231	0.375	0.450	-0.256	0.271	-0.243	-0.043	0.111	0.119	-0.041	0.510	0.045	0.397	1.078	0.895	1.363	-0.298	-0.221	0.000	0.285	0.966	0.744	0.907	-0.407	-0.348	-0.110	-0.111	-0.227	-0.218	-0.295	-0.212	-0.178	-0.384
B0325	yahK	0.113	0.018	0.125	0.146	-0.544	-0.484	-0.017	-0.141	0.066	-0.222	-0.126	-0.192	-0.242	0.692	0.299	0.500	0.647	0.492	0.208	0.013	0.224	0.298	0.217	0.213	0.202	0.148	0.310	0.396	0.599	0.890	0.873	0.077	0.322	0.446	0.435	0.385	-0.101	-0.248	-0.882	-0.106	-0.099	0.139	0.126	0.135	-1.229	-1.143	-1.043	-1.626
B0326	yahL	-0.758	-0.958	-0.996	-1.143	-0.033	-0.636	-0.311	-0.173	-0.031	-0.024	-0.063	-0.037	0.058	0.475	0.117	0.329	0.203	-0.059	-0.216	-0.272	-0.142	0.179	0.000	0.441	0.721	0.414	0.231	0.356	0.439	1.329	1.528	-0.141	-0.195	0.175	0.665	0.411	0.909	0.832	0.594	-0.542	-0.294	0.000	-0.301	-0.292	-0.246	-0.396	-0.514	-0.581
B0327	yahM	-0.472	-0.328	-0.520	-0.528	-0.082	0.000	0.473	0.583	-0.039	0.000	-0.044	-0.042	0.002	-0.121	-0.192	-0.092	-0.075	-0.252	-0.217	-0.997	-0.198	-0.463	0.000	-0.628	-0.359	-0.531	-0.220	-0.385	-0.171	0.038	0.162	-0.159	-0.139	0.055	0.358	0.530	0.439	0.616	-0.089	-0.143	-0.178	-0.165	-0.104	-0.095	-0.176	0.235	-0.317	-0.293
B0328	yahN	-0.335	-0.166	-0.432	-0.449	-0.527	0.467	0.826	0.579	0.068	0.053	-0.014	0.212	0.161	0.390	0.264	0.151	0.153	0.205	-0.281	-0.508	-0.149	0.062	-0.339	-0.203	-0.146	-0.366	-0.045	-0.004	0.511	1.085	1.357	-0.106	-0.168	0.586	0.792	1.058	1.352	1.489	-0.213	-0.233	-0.091	0.000	-0.248	-0.239	-0.153	-0.368	-0.171	-0.310
B0329	yahO	-0.009	-0.193	-0.106	-0.163	-0.467	-0.317	-0.579	-0.677	0.027	0.090	0.044	-0.289	-0.327	0.166	0.175	0.385	0.032	0.144	-0.109	0.115	0.307	0.285	0.025	0.063	0.027	0.198	0.122	0.463	0.547	0.904	0.761	-0.069	-0.189	0.047	0.495	0.622	0.059	-0.276	-1.168	-1.058	-0.519	-0.235	-0.143	-0.133	-1.040	-0.851	-0.987	-1.504
B0330	prpR	0.076	-0.161	-0.207	-0.244	-0.014	0.131	-0.061	0.277	0.127	-0.040	0.060	-0.055	0.024	-0.062	0.059	-0.025	0.186	0.013	-0.627	-0.079	-0.640	-0.339	0.051	0.204	-0.068	0.289	-0.013	-0.035	0.280	0.105	0.133	0.077	-0.011	0.149	0.312	0.415	0.307	0.338	-0.297	-0.041	0.179	0.186	0.171	0.180	-0.395	0.000	-0.457	-0.448
B0331	prpB	-0.045	0.215	-0.198	-0.223	0.270	-0.856	-0.581	-1.049	0.060	0.084	0.097	0.394	0.028	-0.118	0.195	0.259	0.555	0.666	-0.429	0.224	-0.280	0.072	0.615	-0.054	-0.021	0.160	0.144	0.629	1.156	0.783	0.915	-0.191	0.105	0.305	0.700	1.034	0.789	0.678	-0.300	-0.198	-0.119	-0.171	0.095	0.000	0.000	-0.133	0.000	-0.507
B0333	prpC	-0.647	-0.482	-0.621	-0.660	0.529	-0.950	-0.753	-1.171	0.019	-0.058	0.109	-0.061	0.027	0.081	-0.005	0.188	0.395	0.181	-0.165	0.000	0.000	0.021	-0.235	0.100	-0.078	0.158	0.214	0.676	1.089	0.776	1.128	-0.127	0.034	0.415	0.659	1.061	0.684	0.687	0.230	-0.169	0.010	-0.025	0.000	0.000	-0.245	0.250	-0.458	-0.167
B0336	codB	2.513	1.314	1.919	1.878	0.144	-1.264	-0.704	-1.428	0.837	0.818	-0.096	0.235	0.156	0.645	0.325	0.501	0.790	0.699	-0.251	0.051	-0.207	0.066	-0.180	-0.007	-0.294	-0.271	-0.280	-0.158	0.373	0.187	0.373	0.219	0.697	0.397	0.464	0.594	-1.038	-1.597	1.250	2.126	1.742	1.913	1.096	1.105	1.033	1.637	0.000	2.441
B0337	codA	2.187	1.675	1.888	2.078	0.055	-1.624	-1.421	-1.949	0.489	0.716	-0.064	0.044	-0.116	0.409	0.234	0.486	0.652	0.633	-0.439	-0.318	-0.335	-0.622	0.109	-0.198	-0.247	-0.339	-0.047	0.193	0.677	0.450	0.263	0.409	1.026	0.709	0.537	0.822	-1.162	-2.236	1.075	1.586	1.689	1.805	1.433	1.442	0.955	1.267	1.699	1.400
B0339	cynT	-1.657	-1.436	-1.742	-1.518	1.126	-0.675	-0.801	-1.042	-0.396	-0.319	-0.787	-0.794	-0.698	-0.304	-0.316	0.218	0.361	0.402	-0.718	-0.485	-0.539	-0.663	0.073	0.129	0.143	0.332	0.303	0.515	1.062	0.635	1.097	-0.241	-0.113	0.360	0.491	0.764	0.632	0.874	-0.102	-0.156	-0.108	-0.230	0.000	0.000	-0.227	0.000	-0.093	-0.059
B0340	cynS	-2.034	-1.847	-2.101	-1.774	-0.208	-0.841	-0.834	-0.880	-0.418	-0.263	-0.461	-0.402	-0.637	0.060	0.011	0.190	0.022	0.211	-0.235	0.172	-0.089	0.661	-0.198	0.003	0.003	-0.087	0.304	0.286	0.625	0.922	0.979	-0.196	-0.127	0.245	0.657	1.050	0.756	0.678	-0.208	-0.025	-0.020	0.010	0.035	0.044	-0.162	-0.076	-0.190	-0.289
B0341	cynX	-2.955	-1.630	-2.922	-2.831	-0.376	-0.921	-0.450	-1.112	-0.243	-0.283	-0.362	-0.448	-0.111	0.080	0.217	0.134	0.408	0.566	-0.299	-0.056	-0.330	0.000	0.075	-0.114	-0.184	0.197	0.279	0.706	1.434	0.360	1.125	-0.427	-0.369	0.406	0.435	0.828	0.906	1.064	-0.290	-0.390	-0.436	-0.200	-0.397	-0.388	-0.311	-0.377	-0.316	-0.776
B0342	lacA	-1.890	-2.232	-2.891	-2.441	-0.571	0.225	0.219	0.165	-0.214	-0.162	-0.236	-0.237	-0.145	0.341	0.143	0.347	0.439	0.241	-0.088	-0.150	-0.472	-0.498	0.019	-0.159	-0.098	0.041	0.199	0.811	1.159	1.659	1.591	0.137	0.128	0.458	0.752	0.905	0.849	0.751	-0.245	-0.165	0.131	0.139	0.176	0.185	0.000	0.071	0.045	-0.298
B0343	lacY	0.000	0.000	0.000	0.000	-0.777	0.000	0.000	0.000	-0.092	-0.033	-0.303	-0.315	-0.185	0.000	0.000	0.000	0.000	0.000	0.000	0.000	0.000	0.000	0.000	0.000	0.000	0.000	0.000	0.000	0.000	0.000	0.000	0.000	0.000	0.000	0.000	0.000	0.000	0.000	-0.515	-0.551	-0.222	-0.287	-0.437	-0.428	-0.542	-0.362	-0.396	-0.520
B0344	lacZ	-2.199	-1.216	-2.320	-1.905	-0.180	-0.289	-0.120	-0.325	0.007	0.018	0.067	0.029	0.115	0.534	0.204	0.149	0.426	0.198	0.266	0.509	0.344	0.000	0.000	-0.368	-0.377	-0.215	0.553	0.679	0.980	1.242	1.357	-0.172	-0.015	0.933	0.984	0.907	1.304	1.525	-0.174	-0.234	-0.034	-0.026	-0.273	-0.264	-0.155	-0.182	-0.272	-0.312
B0345	lacI	1.028	0.697	1.098	1.144	0.777	0.514	0.533	0.984	0.000	0.020	0.035	0.193	0.179	0.576	0.327	0.475	0.574	0.446	-0.095	-0.177	-0.289	-0.265	-0.069	-0.156	-0.028	-0.143	-0.221	-0.549	-0.557	-0.294	0.066	-0.134	-0.506	-0.067	-0.069	-0.329	0.532	0.597	0.020	-0.101	-0.035	-0.090	-0.093	-0.084	0.061	0.029	-0.039	-0.020
B0346	mhpR	0.299	0.248	0.401	0.167	-1.322	0.639	0.252	0.500	0.030	0.087	0.167	-0.033	0.155	0.068	0.086	0.068	0.161	0.371	-0.288	0.031	-0.339	0.311	-0.315	-0.020	0.047	0.043	-0.911	-0.616	-0.938	-0.935	-0.383	-0.266	-0.538	-0.150	0.006	0.291	0.319	0.417	-0.131	0.000	0.000	-0.163	-0.073	-0.064	-0.397	-0.451	-0.368	-0.126
B0350	mhpD	0.335	0.145	0.268	0.228	0.079	-0.426	-0.006	-0.284	-0.044	0.081	-0.094	-0.101	0.065	0.429	0.192	0.417	0.586	0.370	0.000	0.226	0.155	0.683	-0.089	0.000	0.045	0.115	0.599	0.270	1.148	1.522	1.689	-0.129	-0.102	0.509	0.697	0.879	1.050	1.318	0.000	-0.374	-0.240	-0.160	-0.094	-0.085	-0.393	-0.213	-0.259	-0.396
B0351	mhpF	0.159	-0.056	0.214	0.000	0.165	0.000	-0.673	-0.689	-0.016	-0.053	-0.014	-0.023	0.079	0.091	-0.054	0.444	0.073	-0.182	-0.016	0.000	-0.023	0.401	-0.242	-0.285	0.000	-0.237	0.618	0.698	0.854	1.372	1.877	-0.323	0.647	0.728	0.824	0.950	1.403	1.518	-0.238	-0.282	-0.055	-0.018	-0.220	-0.211	-0.157	-0.237	-0.314	-0.265
B0352	mhpE	0.399	0.138	0.338	0.176	0.303	-0.425	-0.099	-0.340	0.085	0.019	-0.117	0.081	0.024	0.394	0.133	0.407	0.259	0.350	0.000	0.000	0.363	0.138	0.207	0.000	-0.011	-0.330	0.352	0.253	0.760	1.128	1.306	-0.134	0.018	0.588	0.505	0.874	0.765	1.040	-0.266	-0.225	-0.034	-0.157	-0.014	-0.005	0.432	-0.205	-0.096	-0.147
B0353	mhpT	-0.131	-0.205	-0.342	-0.113	0.234	0.818	1.040	1.033	0.226	0.068	0.054	0.165	0.447	-0.053	-0.117	-0.152	-0.106	0.102	-0.217	-0.722	-0.374	-0.741	-0.580	-0.491	-0.369	-0.495	0.143	0.203	-0.163	-0.158	0.079	0.073	-0.005	-0.078	-0.232	-0.282	-0.106	0.013	-0.397	-0.243	0.034	-0.098	0.023	0.032	-0.255	-0.623	-0.229	-0.417
B0354	yaiL	1.115	0.829	1.392	1.302	0.472	1.028	1.484	1.258	-0.095	0.064	-0.057	-0.003	-0.125	0.244	-0.105	-0.097	-0.102	-0.542	0.246	-0.793	0.036	-1.178	0.000	-0.669	-0.717	-1.089	-0.099	-0.071	-0.708	-0.867	-0.799	0.034	-0.471	-0.882	-1.490	-1.573	-1.211	-0.443	-0.056	-0.254	-0.128	-0.405	-0.253	-0.243	0.000	0.412	0.000	-0.038
B0355	yaiM	-0.599	-0.505	-0.512	-0.239	-0.716	0.267	0.525	0.255	-0.120	0.026	-0.390	-0.406	-0.352	0.480	0.274	0.718	0.451	0.224	0.223	-0.160	0.351	0.427	0.267	0.196	0.201	0.102	0.147	0.327	0.341	0.765	0.913	0.155	0.709	0.892	0.845	1.301	0.671	0.444	0.000	-0.145	0.220	0.162	0.128	0.137	-0.320	0.288	-0.210	0.046
B0356	adhC	0.164	-0.112	0.311	0.305	0.084	0.567	0.643	0.460	0.208	0.238	0.311	0.512	0.607	0.315	0.441	0.759	0.671	0.135	0.435	0.538	0.600	0.953	0.561	0.335	0.593	0.331	0.576	0.908	0.935	1.652	1.582	0.139	0.635	0.946	1.060	1.620	1.140	0.741	-0.479	-0.161	0.127	0.006	0.035	0.044	-0.763	-0.391	-0.151	-0.449
B0357	yaiN	0.330	0.121	0.701	0.613	0.096	0.316	0.162	0.185	-0.048	0.135	0.003	0.116	0.414	0.074	0.171	0.080	-0.191	-0.640	0.400	0.612	0.691	0.383	1.054	0.380	0.844	0.429	0.328	0.334	0.697	1.403	1.447	-0.074	0.515	0.707	0.733	1.345	0.965	0.496	-0.666	-0.182	0.120	0.046	-0.138	-0.128	-0.455	-0.415	-0.180	-0.271
B0358	yaiO	-0.561	-0.494	-0.561	-0.426	-0.340	0.576	0.700	0.558	0.057	0.033	0.042	0.131	-0.011	0.223	0.176	0.108	0.026	0.030	-0.264	-0.435	-0.190	0.116	-0.116	0.036	0.110	-0.206	0.347	0.500	0.754	1.450	1.402	-0.142	-0.333	0.687	0.876	0.904	1.165	1.313	-0.303	0.000	-0.067	-0.038	-0.167	-0.158	-0.150	-0.167	-0.197	-0.265
B0359	B0359	-0.190	-0.241	-0.286	-0.172	0.141	0.279	0.543	0.613	0.004	-0.012	-0.029	-0.133	-0.007	0.148	0.028	0.251	0.304	0.098	-0.646	-0.477	-0.894	-0.132	0.000	0.058	0.172	0.128	0.116	-0.051	-0.015	0.431	0.215	-0.044	0.001	0.140	0.375	0.750	0.804	0.649	-0.141	-0.246	0.028	0.000	-0.197	-0.188	-0.158	-0.037	0.006	0.059
B0360	yi21_1	0.000	0.000	0.000	0.000	0.195	0.000	0.000	0.000	0.008	-0.044	-0.061	-0.104	-0.037	0.000	0.000	0.000	0.000	0.000	0.000	0.000	0.000	0.000	0.000	0.000	0.000	0.000	0.000	0.000	0.000	0.000	0.000	0.000	0.000	0.000	0.000	0.000	0.000	0.000	0.145	-0.073	0.277	-0.040	0.197	0.206	0.103	0.027	0.018	-0.080
B0361	yi22_1	-0.597	-0.524	-0.334	0.061	0.251	0.607	0.660	0.806	-0.027	0.026	-0.068	-0.127	-0.351	-0.313	0.098	0.448	0.671	0.439	0.075	-0.971	-0.618	-1.121	-0.105	0.146	0.303	0.242	0.367	0.526	0.343	0.890	1.287	0.002	-0.289	0.275	0.128	-0.562	0.044	0.345	-0.083	-0.220	-0.104	0.026	-0.018	-0.009	0.085	0.224	0.083	0.078
B0362	B0362	-0.364	-0.395	-0.507	-0.285	0.320	0.381	0.231	0.331	0.123	-0.053	-0.107	-0.012	-0.008	-0.686	-0.119	-0.354	0.358	0.246	-0.709	-0.777	-0.968	-0.571	0.110	0.395	0.202	0.204	-0.275	-0.401	0.001	0.022	0.294	0.022	-0.215	-0.088	0.112	0.436	0.213	0.330	0.048	-0.317	-0.180	-0.353	-0.047	-0.038	-0.048	-0.063	-0.129	-0.196
B0363	yaiP	-0.533	-0.557	-0.668	-0.646	0.087	0.232	0.726	0.897	-0.075	0.057	0.020	0.008	0.060	0.567	0.376	0.322	0.999	0.729	-0.236	-0.457	-0.379	-0.036	0.206	0.278	0.352	0.338	0.459	0.458	0.719	1.094	1.376	-0.336	-0.362	0.298	0.742	0.385	0.997	0.796	-0.040	-0.190	-0.194	0.185	-0.134	-0.125	-0.117	-0.059	-0.122	-0.025
B0364	yaiS	-0.231	-0.381	-0.453	-0.358	0.232	-0.489	-0.326	-0.265	-0.055	-0.054	0.057	0.026	0.011	-0.245	-0.025	0.021	0.652	0.403	-0.239	-0.005	-0.055	0.355	0.488	1.089	0.775	0.565	0.099	0.016	0.384	0.154	0.038	-0.091	-0.044	-0.082	0.365	0.487	-0.066	0.087	-0.170	-0.414	-0.233	0.000	-0.331	-0.322	-0.076	0.086	-0.503	-0.280
B0365	tauA	-0.147	-0.011	-0.315	-0.403	0.140	0.000	-0.487	-0.513	0.169	0.105	0.192	0.161	0.302	0.513	0.282	0.527	0.635	0.661	-0.050	0.163	0.006	0.330	-0.080	-0.035	-0.037	0.034	0.572	0.819	0.964	1.422	1.843	-0.395	-0.270	0.495	0.641	0.678	0.979	1.077	0.078	-0.267	-0.042	-0.283	-0.381	-0.372	-0.241	-0.268	-0.184	-0.223
B0367	tauC	-1.687	-1.203	-1.248	-1.502	-0.032	-0.002	0.047	0.336	0.128	0.024	0.017	0.044	0.300	0.392	0.340	0.778	0.964	0.810	-0.046	0.448	0.086	0.610	-0.157	0.017	-0.060	0.074	0.267	0.440	0.705	1.347	1.576	-0.330	-0.178	0.432	0.688	1.106	1.173	1.227	0.294	-0.161	0.019	0.023	-0.131	-0.121	0.021	0.160	-0.111	-0.042
B0368	tauD	-1.086	-0.661	-0.808	-0.750	0.244	-0.227	-0.318	0.165	0.075	0.016	-0.027	0.226	0.307	0.221	0.132	0.382	0.674	0.528	-0.181	0.449	0.068	0.738	-0.007	0.128	-0.023	-0.136	0.399	0.372	0.882	0.974	1.454	-0.372	0.088	0.375	0.426	0.672	0.785	0.798	-0.093	-0.217	-0.082	0.000	0.062	0.071	0.079	-0.217	-0.026	-0.156
B0369	hemB	0.495	0.952	0.660	0.655	0.104	-0.007	0.029	-0.025	0.452	0.488	0.763	0.862	0.756	0.301	0.210	0.221	0.244	-0.093	0.558	0.772	0.978	1.177	-0.002	-0.057	0.094	0.257	0.066	-0.014	-0.145	0.029	-0.285	0.387	0.257	0.131	-0.070	-0.123	-0.286	-0.278	0.563	0.000	0.675	0.538	0.508	0.517	0.741	0.877	0.824	0.689
B0370	B0370	-0.162	-0.518	-0.335	-0.353	-0.035	-0.174	-0.174	0.064	0.224	-0.106	-0.170	0.064	0.606	0.382	0.131	0.630	0.484	0.114	0.231	0.290	0.212	0.054	0.527	0.000	0.607	0.460	0.195	0.204	0.578	0.883	1.076	-0.003	-0.068	-0.053	0.399	0.847	1.074	1.157	1.074	0.000	0.217	-0.733	-0.039	-0.030	0.039	0.151	-0.073	-0.308
B0371	yaiT	-0.824	-0.951	-1.235	-0.988	0.553	1.030	1.535	1.232	0.312	0.173	-0.040	-0.078	-0.012	0.212	0.303	0.701	0.941	0.962	0.013	-0.361	-0.321	-0.130	-0.035	0.153	0.348	0.307	0.406	0.511	1.138	1.257	1.693	0.097	-0.127	0.796	0.687	0.680	1.173	0.987	-0.417	-0.385	-0.269	-0.232	-0.150	-0.141	-0.342	-0.220	-0.121	0.260
B0372	tra5_1	-0.467	-0.633	-0.800	-0.661	0.076	0.072	0.207	0.466	0.000	-0.211	-0.196	-0.328	-0.355	-0.588	-0.321	-0.177	0.316	0.414	-0.465	-0.410	-0.388	0.319	-0.041	0.334	0.086	0.145	0.474	1.412	1.616	0.955	1.026	0.189	0.432	0.870	0.573	0.378	0.538	0.703	-0.488	-0.309	-0.329	-0.220	-0.443	-0.434	-0.265	-0.292	-0.195	-0.281
B0373	B0373	-0.270	-0.270	-0.367	0.112	0.187	0.013	0.290	0.329	0.023	0.031	-0.004	-0.019	0.112	0.245	-0.126	0.063	-0.439	-0.391	0.276	-0.090	0.331	-0.530	0.123	0.196	0.583	0.146	-0.138	0.053	0.329	0.877	1.242	0.000	-0.193	0.320	0.457	0.378	0.574	1.028	-0.182	-0.065	0.037	-0.001	-0.075	-0.066	-0.042	-0.043	-0.143	-0.170
B0374	yaiU	-0.489	-0.537	-0.705	-0.573	-0.042	0.099	0.163	0.200	-0.131	-0.126	-0.141	-0.020	0.177	0.712	0.344	0.616	0.741	0.583	0.059	-0.280	0.055	0.006	-0.001	0.089	0.166	0.124	0.710	0.814	1.140	1.579	2.034	0.044	-0.164	0.823	1.070	0.704	1.203	1.440	0.737	-0.666	-0.469	0.000	-0.035	0.000	-0.523	-0.571	-0.397	-0.483
B0376	yaiH	0.796	0.416	0.714	0.670	0.113	0.000	0.200	0.252	-0.059	0.125	0.128	-0.019	-0.130	0.057	0.186	0.268	0.480	0.645	-0.107	-0.281	-0.102	0.049	-0.336	-0.172	-0.137	-0.146	-0.422	-1.307	-1.739	-1.168	-0.751	-0.264	-0.695	-0.045	-0.004	-0.092	0.597	0.682	-0.118	-0.118	-0.078	-0.080	-0.057	-0.048	0.007	-0.109	-0.141	-0.083
B0377	sbmA	0.813	0.207	-0.374	-0.378	0.241	0.000	-0.368	-0.280	0.113	0.279	0.533	0.363	0.207	-0.120	0.458	0.927	0.531	0.108	-0.139	0.294	0.000	0.422	0.269	0.002	-0.004	0.133	0.227	0.279	0.675	0.214	0.472	-0.062	-0.147	0.112	0.305	0.889	0.382	1.004	-0.075	-0.160	0.054	0.168	-0.136	-0.127	-0.121	0.148	0.013	0.003
B0379	B0379	-0.683	-0.420	-0.489	-0.492	-0.036	-0.113	0.047	-0.171	-0.101	-0.054	-0.095	0.019	0.240	0.340	0.242	0.306	0.083	0.114	0.469	0.584	0.645	0.442	0.000	0.177	0.355	-0.013	0.064	-0.014	0.339	0.742	1.070	-0.068	-0.146	0.000	0.611	1.055	1.104	1.368	-0.533	-0.009	-0.277	-0.030	-0.122	-0.113	-0.234	0.000	-0.054	0.415
B0380	B0380	-0.389	-0.185	-0.401	-0.341	-0.106	0.116	0.050	0.169	0.052	0.016	-0.096	-0.363	-0.014	-0.043	-0.011	-0.327	-0.535	-0.278	0.025	-0.020	0.161	0.417	-0.185	-0.146	0.027	-0.098	-0.848	-1.119	-0.974	-0.737	-0.428	-0.237	-0.338	-0.049	0.438	0.564	0.724	0.867	-0.452	-0.163	-0.191	-0.314	-0.660	-0.651	-0.324	-0.189	-0.631	-0.433
B0381	ddlA	0.324	0.194	0.206	0.177	0.000	0.606	0.269	0.533	-0.037	0.079	-0.037	0.058	0.074	-0.109	-0.034	0.072	-0.035	-0.340	0.112	-0.277	-0.294	-0.324	-0.002	-0.139	-0.387	-0.432	-0.155	-0.205	-0.025	-0.780	-1.079	0.109	-0.329	-0.377	-0.390	-0.921	-0.229	-0.463	0.123	0.052	-0.141	-0.300	0.085	0.094	0.158	0.056	0.079	-0.056
B0382	yaiB	0.997	0.864	0.681	0.155	0.216	0.293	0.478	0.482	0.128	0.005	-0.071	0.468	0.171	0.250	-0.024	-0.178	-0.310	0.074	-0.505	-0.537	-0.406	-0.472	-0.318	0.000	0.014	-0.635	-0.424	-0.783	-1.201	-1.520	-1.377	-0.094	-0.580	-0.866	-0.661	-0.615	-0.937	-1.017	-0.860	-0.537	-0.275	-0.157	0.088	0.097	-0.449	-0.419	-0.487	-0.406
B0383	phoA	0.485	0.310	0.395	0.372	0.814	0.425	0.059	0.728	0.066	-0.047	-0.052	-0.082	-0.030	0.138	0.237	0.371	0.520	0.549	-0.738	-0.989	-1.091	-1.656	0.525	0.754	0.931	0.804	0.298	-0.274	-0.034	-0.251	-0.286	0.118	0.036	0.104	0.026	0.247	0.203	0.289	-0.281	-0.100	0.143	0.061	0.405	0.414	-0.263	-0.030	-0.096	0.246
B0384	psiF	-0.337	-0.286	-0.341	-0.317	0.107	0.049	0.041	0.196	0.023	-0.039	0.021	-0.012	0.003	-0.172	-0.412	-0.161	-0.051	-0.125	-0.048	-0.032	0.075	0.208	-0.011	0.455	0.322	0.062	0.084	-0.280	0.002	0.021	-0.517	-0.094	-0.060	-0.223	-0.034	-0.205	-0.342	-0.742	-0.716	-0.161	0.237	0.257	0.152	0.161	-0.418	-0.169	-0.537	-0.702
B0385	yaiC	-0.254	0.034	-0.115	0.125	0.054	0.624	0.786	0.300	-0.146	0.000	-0.146	-0.401	-0.231	-0.001	0.153	0.100	0.144	0.278	-0.217	0.323	0.070	0.655	-0.252	-0.021	0.010	-0.110	0.200	0.055	0.415	1.055	1.181	-0.206	-0.321	0.660	0.748	0.775	1.107	1.334	-0.489	-0.402	-0.309	-0.330	-0.225	-0.216	-0.427	-0.417	-0.104	-0.196
B0386	proC	1.241	0.990	1.855	1.528	-0.467	-0.376	-0.505	-0.783	-0.050	-0.069	0.059	-0.009	-0.002	-0.705	-0.519	0.273	-0.459	-0.644	-0.055	-0.146	-0.338	-0.543	0.156	-0.033	0.006	-0.105	0.276	0.207	0.342	-0.293	-0.583	0.006	0.117	-0.408	-0.674	-0.728	-0.271	0.065	0.104	0.367	0.051	0.076	0.234	0.243	0.102	-0.056	-0.027	-0.144
B0387	yaiI	-0.334	-0.326	-0.348	-0.288	0.151	0.313	-0.097	0.066	0.010	0.008	0.014	-0.012	-0.174	-0.047	0.038	-0.040	0.012	0.263	-0.308	-0.036	-0.342	-0.041	-0.198	-0.123	-0.226	-0.089	0.167	-0.259	-0.416	-0.685	-0.510	-0.273	-0.375	-0.432	-0.023	0.098	0.279	0.183	-0.168	-0.185	-0.051	-0.222	-0.174	-0.165	-0.080	-0.283	-0.204	-0.056
B0388	aroL	-2.362	-1.578	-2.023	-1.784	0.044	0.228	0.306	0.028	-0.119	0.015	-0.068	-0.065	-0.254	0.156	0.003	0.100	0.147	0.102	-0.168	-0.061	-0.183	0.152	-0.467	-0.275	-0.244	-0.490	-0.092	-0.428	-0.480	-0.605	-0.648	-0.099	-0.518	-1.052	-0.759	-0.744	-0.459	-0.522	-1.383	-1.155	-0.980	-1.218	-1.230	-1.221	-1.179	-1.009	-0.690	-0.885
B0389	yaiA	-0.773	-0.370	-1.128	-0.816	0.000	-0.017	0.004	-0.103	0.174	-0.136	-0.326	-0.043	0.154	-0.540	-0.426	-0.235	-0.062	-0.160	-0.162	0.362	0.245	0.081	0.286	0.024	-0.067	0.027	0.040	-0.064	0.404	0.015	0.071	0.167	0.218	-0.220	-0.134	0.440	-0.368	-0.191	0.173	0.000	0.000	0.478	0.000	0.000	0.000	0.000	-0.068	0.000
B0390	aroM	-1.752	-1.720	-1.646	-1.647	-0.738	0.046	-0.125	-0.477	0.033	-0.036	-0.181	-0.271	-0.243	-0.284	-0.049	-0.080	-0.065	0.175	-0.115	0.036	-0.128	-0.055	-0.014	0.053	-0.167	0.271	-0.004	0.038	0.395	-0.422	0.143	-0.028	-0.139	-0.337	-0.356	0.038	-0.205	0.429	-0.239	0.035	-0.025	0.048	-0.142	-0.133	-0.363	-0.348	-0.217	-0.384
B0391	yaiE	-1.159	-1.169	-1.368	-1.313	-0.276	0.320	0.164	0.285	-0.102	-0.065	-0.005	-0.203	-0.249	-0.139	-0.155	-0.127	-0.062	-0.089	-0.135	-0.292	-0.241	0.060	0.024	0.190	0.047	-0.032	-0.204	-0.460	-0.135	-0.115	-0.340	-0.334	-0.348	-0.486	-0.128	-0.019	-0.150	-0.915	0.471	0.243	0.520	0.330	0.208	0.217	0.288	0.331	0.129	0.000
B0392	B0392	-0.371	-0.399	-0.547	-0.757	0.453	0.461	0.677	0.553	0.148	0.065	0.067	-0.032	0.002	-0.107	-0.226	-0.526	-0.210	-0.319	-0.407	-0.178	-0.383	-0.066	0.000	0.117	0.213	0.210	-0.166	-0.215	-0.210	-0.006	-0.118	0.104	0.058	-0.043	0.213	0.837	0.156	0.311	0.000	-0.288	0.000	-0.211	0.172	0.000	0.000	-0.411	-0.091	-0.045
B0393	yaiD	-1.111	-1.321	-1.251	-1.539	0.624	0.661	0.000	0.223	0.144	0.132	0.149	0.227	0.289	-0.218	0.021	0.436	-0.105	0.099	-0.320	-0.454	-0.275	-0.501	0.385	0.110	-0.038	0.118	-0.511	-0.451	-0.287	-1.140	-1.531	-0.134	-0.329	-0.800	0.000	-1.110	-0.411	-0.584	0.332	0.000	0.297	0.229	0.064	0.073	0.304	0.343	0.217	0.650
B0394	yajF	-0.808	-0.523	-0.684	-0.587	-0.117	0.759	0.905	0.917	0.020	-0.088	-0.300	-0.076	-0.274	0.248	0.035	0.194	0.367	0.266	-0.237	-0.321	-0.050	-0.106	-0.051	0.089	0.023	-0.083	-0.018	-0.156	-0.042	-0.073	-0.139	0.006	-0.462	-0.188	-0.128	-0.082	0.323	0.200	-0.103	0.070	0.283	0.136	0.430	0.439	-0.171	-0.037	-0.184	0.072
B0395	B0395	-0.147	-0.227	-0.223	-0.122	-0.046	0.078	0.083	0.105	-0.045	-0.053	0.235	0.499	0.379	-0.602	-0.472	-0.547	-0.377	-0.027	-0.434	0.000	-0.293	-0.176	0.134	0.265	0.158	0.214	-0.115	-0.154	0.068	-0.156	-0.090	0.108	0.240	-0.067	-0.016	-0.020	-0.554	-0.440	0.034	0.000	0.077	0.173	-0.080	-0.070	0.165	0.058	0.113	0.108
B0396	araJ	-0.359	-1.011	-1.225	-0.933	0.169	0.639	0.651	0.685	-0.110	0.044	-0.094	-0.005	0.027	0.055	0.167	0.074	0.327	0.732	0.009	0.005	-0.157	-0.111	0.123	-0.041	-0.231	0.073	0.292	0.424	0.765	1.209	1.404	-0.011	-0.091	0.482	0.713	0.655	0.886	1.017	-0.303	-0.186	-0.046	0.010	-0.659	-0.650	-0.242	-0.406	-0.360	-0.398
B0397	sbcC	0.000	0.000	0.000	0.000	0.313	0.000	0.000	0.000	-0.003	-0.093	-0.039	0.037	0.217	0.000	0.000	0.000	0.000	0.000	0.000	0.000	0.000	0.000	0.000	0.000	0.000	0.000	0.000	0.000	0.000	0.000	0.000	0.000	0.000	0.000	0.000	0.000	0.000	0.000	-0.204	-0.006	-0.269	0.021	-0.415	-0.406	-0.167	-0.382	-0.013	-0.539
B0398	sbcD	1.141	0.884	0.929	1.087	0.999	0.631	0.192	0.101	0.454	0.151	0.188	0.411	0.491	0.490	0.251	0.330	0.307	0.555	0.533	0.473	0.862	0.649	0.110	0.087	0.302	0.533	0.153	-0.045	-0.577	-0.490	0.040	0.054	-0.083	0.096	0.059	-0.077	0.506	0.861	-0.061	-0.012	-0.346	-0.132	-0.248	-0.239	-0.025	-0.115	0.055	0.432
B0399	phoB	0.348	0.292	0.240	0.137	2.278	1.084	0.960	1.529	0.154	0.150	0.365	0.460	0.418	0.857	0.268	0.527	0.769	0.654	0.104	0.326	0.322	0.321	1.497	1.701	1.850	1.131	-0.202	-0.403	-0.291	0.063	0.256	-0.226	-0.340	-0.044	0.079	-0.092	0.557	0.486	-0.135	-0.259	-0.158	0.102	0.138	0.147	-0.182	-0.245	-0.309	0.330
B0400	phoR	-0.285	-0.052	-0.318	-0.246	1.621	0.586	0.506	0.715	0.027	0.116	0.217	0.142	0.345	0.543	0.352	0.612	0.675	0.404	0.176	0.198	0.335	0.537	1.032	1.029	1.453	0.717	0.155	0.295	0.199	0.720	1.152	-0.068	-0.013	0.366	0.525	0.365	0.896	1.202	0.182	-0.271	-0.188	-0.149	-0.209	-0.200	-0.182	-0.239	-0.029	0.000
B0401	BrnQ	-0.899	-0.564	-0.862	-0.592	0.016	0.000	0.147	0.092	0.051	-0.004	0.164	0.164	0.250	0.191	0.150	0.224	0.117	-0.206	0.145	0.061	0.172	0.336	-0.090	-0.130	-0.180	-0.036	-0.366	-0.547	-0.492	0.074	0.451	-0.226	0.645	0.092	-0.069	-0.054	0.391	0.530	0.337	0.823	0.420	0.318	0.208	0.218	0.340	0.384	0.626	0.751
B0402	proY	-0.154	-0.117	-0.329	-0.272	0.290	0.309	0.449	0.724	0.133	0.002	-0.012	0.062	0.183	0.193	0.192	0.246	0.152	0.066	0.186	0.191	0.226	0.384	-0.129	-0.160	-0.096	0.046	0.016	-0.201	-0.097	0.117	0.601	-0.079	-0.282	0.197	0.447	0.262	1.773	0.682	0.026	-0.240	-0.280	-0.152	-0.170	-0.161	0.033	-0.021	0.054	0.258
B0404	yajB	-0.152	-0.265	0.084	0.050	0.048	0.597	-0.254	-0.238	-0.051	-0.037	0.035	0.175	0.260	-0.515	-0.408	-0.109	-0.020	0.009	0.002	0.244	0.066	0.033	-0.128	-0.032	-0.020	0.088	-0.112	-0.452	0.292	-0.203	0.027	-0.303	-0.273	-0.317	-0.065	0.081	0.243	0.469	-0.052	0.043	0.000	0.080	-0.372	-0.363	-0.324	-0.043	-0.131	-0.065
B0405	queA	1.067	0.903	1.049	0.893	0.999	0.868	0.355	0.319	0.717	0.494	0.519	0.558	0.740	-0.618	-0.238	-0.668	-0.208	-0.201	-0.122	0.245	0.491	0.405	-0.606	-0.938	-0.406	0.242	-0.336	-1.381	-1.587	-1.720	-1.506	-0.280	-1.067	-0.669	-0.503	-0.526	0.180	0.048	-0.022	-0.398	0.132	-0.549	-0.459	-0.450	-0.024	-0.163	-0.343	0.006
B0406	tgt	1.315	1.406	1.514	1.344	0.358	0.176	0.147	0.663	0.790	0.739	0.767	0.803	0.629	-0.678	-0.592	-1.212	-0.710	-0.644	-0.151	0.316	0.355	0.063	-0.288	-0.295	-0.418	0.258	-0.291	-0.187	-0.984	-0.872	-1.035	0.267	0.097	-0.443	-0.500	-0.572	-0.732	-0.912	0.361	-0.041	0.017	-0.092	-0.259	-0.250	0.432	0.186	0.435	0.635
B0407	yajC	0.789	0.499	0.685	0.821	1.018	0.147	-0.065	-0.023	0.266	0.390	0.368	0.315	0.215	-0.995	-0.753	-1.143	-1.236	-0.827	-0.171	0.455	0.412	0.194	-0.212	-0.038	-0.128	-0.107	-0.497	-0.394	-0.920	-1.137	-1.550	-0.187	-0.258	-0.502	-0.675	-0.580	-1.272	-1.615	0.275	-0.121	0.040	0.029	0.013	0.022	0.083	-0.062	0.024	0.112
B0408	secD	1.176	0.914	1.020	0.864	1.291	-0.097	-0.243	-0.047	0.212	0.380	0.510	0.474	0.295	-1.743	-1.570	-2.989	-1.898	-1.448	-0.331	-0.395	0.000	-1.012	0.027	-0.330	-0.291	0.305	0.112	0.188	-1.620	-2.248	-2.405	0.052	0.483	-1.207	-1.636	-1.027	-0.814	-0.722	0.009	-0.057	-0.240	-0.506	-0.368	-0.359	0.105	-0.099	-0.051	0.116
B0409	secF	0.262	0.088	0.029	-0.092	0.033	-0.124	0.087	0.097	-0.106	-0.111	0.031	0.049	-0.069	-0.548	-0.121	-0.296	-0.209	-0.470	-0.132	-0.167	-0.163	-0.396	-0.096	-0.130	-0.386	-0.117	-0.045	0.168	-0.417	-1.257	-1.046	0.056	0.138	-0.069	-0.414	-0.481	-0.259	0.004	0.406	0.276	0.072	-0.130	-0.026	-0.017	0.481	0.239	-0.115	-0.096
B0410	yajD	0.355	0.451	0.427	0.268	0.235	0.421	0.372	0.129	0.114	0.128	0.057	0.123	0.192	-0.883	-0.351	-0.733	-0.316	0.037	-0.985	-0.351	-0.830	-0.489	-0.423	-0.590	-0.771	-0.222	-0.161	-0.145	-0.313	-1.036	-1.335	0.005	0.101	-0.573	-0.226	0.059	0.123	-0.162	-0.266	-0.340	-0.260	-0.081	-0.307	-0.298	-0.071	-0.092	-0.185	-0.353
B0411	tsx	1.888	1.649	1.841	1.533	-0.311	-0.149	-0.924	-0.564	0.677	0.442	0.426	0.239	0.189	-0.496	-0.544	-0.351	-1.207	-0.904	-0.902	-1.280	-1.060	-1.832	0.159	-0.934	-0.522	0.374	0.196	0.336	0.591	-0.267	-1.127	0.329	0.361	-0.140	-0.748	-0.987	-1.245	-1.616	0.520	0.833	0.821	0.738	0.477	0.487	0.187	0.650	1.239	2.084
B0412	yajI	0.681	0.544	0.458	0.580	0.330	0.132	0.155	-0.094	0.068	0.197	0.157	0.253	0.459	0.378	0.199	0.413	0.477	0.479	-0.110	-0.041	-0.097	0.010	-0.102	-0.016	0.004	-0.066	0.084	0.054	0.049	0.000	0.757	0.015	-0.110	0.281	0.414	0.991	1.277	1.310	-0.142	0.000	0.038	0.099	0.017	0.026	-0.052	-0.120	0.019	0.210
B0413	ybaD	-0.051	-0.236	0.093	0.119	0.078	0.192	0.225	-0.010	0.316	0.238	0.241	0.000	0.472	-0.473	-0.188	-0.210	-0.364	-0.418	0.450	0.228	0.389	0.469	-0.014	-0.059	0.165	0.303	-0.071	-0.556	-1.665	-1.735	-1.534	-0.206	-0.482	-1.283	-0.796	-1.165	-0.628	-0.660	0.003	-0.205	-0.222	0.015	-0.191	-0.182	0.004	-0.014	0.017	0.188
B0414	ribD	-0.349	-0.295	-0.342	-0.221	0.486	0.547	0.275	0.925	0.304	0.264	0.337	0.535	0.622	-0.330	-0.001	0.396	-0.012	-0.081	0.361	0.244	0.316	0.153	0.171	0.380	0.153	0.351	0.097	-0.382	-1.119	-1.851	-2.115	0.120	-0.034	-0.697	-0.845	-1.224	-0.418	-0.425	0.686	0.532	0.385	0.297	0.380	0.389	0.615	0.584	0.527	0.748
B0415	ribH	0.563	0.360	0.866	0.771	0.703	0.356	-0.337	-0.037	0.559	0.535	0.447	0.564	0.593	-0.497	-0.668	0.109	-0.743	-0.990	0.173	0.122	-0.015	-0.373	0.324	0.059	0.169	0.261	-0.040	0.095	-0.233	-1.156	-2.164	-0.033	0.545	-0.147	-0.981	-1.127	-1.138	-0.853	0.586	0.506	0.094	0.011	0.289	0.298	0.187	0.206	0.252	0.420
B0416	nusB	0.452	0.241	0.227	0.146	1.054	0.181	0.174	-0.058	0.572	0.378	0.396	0.275	0.468	-0.331	-0.263	-0.245	-0.198	-0.219	0.185	0.364	0.282	0.129	-0.203	-0.198	-0.206	-0.142	-0.235	-0.206	-0.562	-1.252	-1.919	0.320	0.606	-0.166	-0.530	-0.657	-1.103	-1.094	0.472	0.461	0.000	0.750	0.050	0.059	0.364	0.100	0.578	0.735
B0417	thiL	-0.098	-0.119	-0.314	-0.444	0.355	-0.277	-0.324	-0.020	0.279	0.406	0.306	0.283	0.231	-0.806	-0.057	0.160	-0.288	-0.242	0.088	0.094	0.043	-0.131	0.148	0.351	0.028	0.128	-0.005	-0.014	-0.725	-1.450	-1.447	0.085	0.602	-0.181	-0.370	-0.705	0.164	-0.014	-0.027	-0.179	-0.065	-0.202	-0.035	-0.026	0.059	0.167	-0.005	0.088
B0418	pgpA	-0.901	-0.986	-0.897	-0.653	-0.533	0.000	-0.366	-0.172	-0.115	-0.029	0.069	-0.054	-0.202	-0.109	-0.212	-0.184	-0.162	-0.359	-0.102	-0.284	-0.151	-0.107	-0.031	-0.017	-0.043	0.017	-0.319	-0.428	-0.974	-0.901	-0.605	-0.579	-1.447	-0.255	-0.305	-0.560	-0.010	0.022	-0.120	-0.193	-0.144	-0.304	-0.321	-0.312	-0.066	-0.288	-0.225	-0.400
B0419	yajO	-0.409	-0.175	-0.272	-0.193	-1.822	-0.202	-0.335	-0.436	-0.180	-0.021	-0.090	0.046	-0.068	-0.035	-0.006	0.269	-0.314	-0.288	-0.162	-0.333	-0.258	-0.395	-0.223	-0.299	-0.421	-0.383	0.607	0.810	0.691	0.333	-0.408	0.255	0.355	0.190	-0.056	-0.531	-1.488	-1.600	-0.416	0.355	0.467	0.381	0.403	0.412	-0.558	-0.482	-0.229	-0.943
B0420	dxs	0.561	0.396	0.497	0.595	0.319	0.522	0.682	0.518	-0.181	-0.032	-0.150	-0.109	-0.114	-1.694	-0.684	-1.226	-0.841	-0.516	-0.885	-0.944	-1.106	-0.638	-0.975	-0.737	-0.830	-0.860	0.290	0.372	-1.907	-2.301	-1.873	0.335	0.208	-0.882	-0.920	-1.245	-0.929	-0.705	0.183	-0.197	-0.232	-0.328	0.067	0.076	0.175	0.130	0.113	-0.056
B0421	ispA	1.071	0.698	1.161	1.127	0.654	0.435	0.215	-0.108	-0.041	-0.010	0.134	0.271	0.031	-0.983	-1.508	-1.744	-2.175	-1.823	-1.113	-1.150	-1.478	0.000	-0.376	-0.415	-0.555	-0.216	0.199	-0.545	-2.175	-2.656	-2.696	0.129	-0.362	-1.359	-1.305	-0.486	-0.478	-0.406	0.257	0.273	0.076	-0.289	-0.001	0.008	0.385	0.164	0.381	0.564
B0422	xseB	1.104	0.521	0.663	0.653	-0.051	0.149	0.184	0.229	-0.046	0.009	0.041	0.064	0.137	1.354	0.181	0.355	0.333	0.309	-0.412	-0.117	-0.411	-1.324	-0.258	0.000	-0.192	-0.351	-0.015	-0.486	-1.619	-1.341	-0.964	0.126	-0.491	-0.880	-0.823	-0.556	-0.255	0.176	0.189	0.016	-0.005	-0.026	-0.094	-0.084	0.211	0.058	0.364	0.343
B0423	yajK	0.226	0.287	0.245	0.232	-0.020	0.039	-0.336	-0.217	0.420	0.195	0.342	0.508	0.522	-0.913	-0.413	-0.766	-0.727	-0.375	-1.035	-0.719	-1.065	-0.727	-1.015	-1.435	-1.346	-1.313	-0.621	-0.895	-1.591	-1.632	-1.041	-0.297	-0.394	-0.809	-0.638	-0.641	-0.597	-0.582	0.004	-0.317	-0.283	-0.134	-0.293	-0.284	-0.032	-0.214	0.128	0.271
B0424	thiJ	0.094	0.300	0.329	0.449	0.201	0.092	0.095	0.006	-0.073	0.009	0.076	0.114	0.066	-0.403	-0.056	-0.188	-0.142	-0.084	-0.187	0.367	0.045	-0.051	0.000	0.000	-0.211	0.000	0.154	0.117	0.083	0.173	0.185	0.084	0.006	0.100	0.094	-0.165	0.159	0.527	0.092	0.252	0.137	0.311	0.133	0.142	-0.008	-0.004	-0.094	-0.141
B0425	apbA	1.382	1.215	1.450	1.280	-0.084	0.267	0.177	-0.019	-0.103	-0.049	-0.048	0.124	0.102	0.239	-0.205	-0.451	-0.798	-0.754	0.538	0.158	0.727	-0.278	0.151	0.006	0.029	-0.215	-0.180	0.052	-0.219	-0.473	-1.170	0.311	0.148	-0.299	-0.935	-1.711	-2.004	-1.428	-0.082	-0.289	-0.109	-0.044	-0.157	-0.148	0.102	0.415	-0.043	-0.030
B0426	yajQ	1.362	1.657	1.461	1.270	-0.639	0.814	0.434	0.391	0.077	0.096	0.184	0.173	0.075	-0.224	-0.251	-0.344	-0.530	-0.343	-0.312	-0.661	-0.433	-1.170	-0.127	-0.392	-0.521	-0.865	-0.373	-0.063	-0.110	0.064	-0.074	0.131	-0.278	-0.077	-0.499	-0.252	-1.042	-0.786	-0.182	0.186	0.345	0.269	0.276	0.285	-0.002	-0.010	0.233	0.162
B0427	yajR	0.204	0.412	0.086	0.147	0.346	1.028	0.725	0.953	-0.017	0.075	0.016	0.131	0.197	-0.481	-0.018	-0.298	0.003	0.560	-0.755	-0.335	-0.715	-0.472	-0.118	-0.220	-0.173	-0.102	-0.166	-0.167	0.278	0.344	0.693	-0.045	0.013	0.678	0.576	0.632	0.974	1.024	-0.223	-0.070	-0.347	-0.244	0.082	0.091	-0.262	0.000	-0.203	0.006
B0428	cyoE	0.285	0.088	0.046	0.132	-0.452	0.071	0.123	-0.263	0.206	0.236	-0.002	0.022	0.102	0.068	0.037	-0.215	-0.129	0.003	0.391	-0.045	0.573	0.045	0.300	-0.070	0.260	0.124	-0.576	-0.253	-0.080	-0.054	-0.801	-0.006	0.412	0.491	0.258	-0.181	-0.390	-0.524	0.697	0.374	0.297	0.300	0.184	0.193	0.272	0.371	0.302	-0.007
B0429	cyoD	0.293	0.049	0.093	0.131	-0.706	-0.748	-1.100	-1.262	0.199	0.140	-0.059	-0.069	-0.280	-0.020	-0.625	-0.898	-1.274	-1.251	0.500	-0.169	0.792	-0.685	-0.269	-0.388	-0.038	-0.041	-0.642	-0.131	-0.391	-0.233	-1.092	0.055	0.532	0.385	-0.201	-0.705	-1.874	-0.909	1.008	1.076	0.830	1.059	0.606	0.615	0.609	0.834	0.803	0.433
B0430	cyoC	0.503	0.328	0.548	0.470	-0.075	-0.560	-0.701	-1.361	0.186	0.004	-0.352	-0.214	-0.576	-0.084	0.097	0.188	-0.315	0.616	0.719	0.756	1.391	1.032	0.346	0.507	0.326	0.031	-0.086	0.254	0.101	0.044	0.000	0.333	0.765	0.451	-0.183	-0.764	-1.775	-1.543	0.703	0.793	0.587	0.626	0.262	0.271	0.480	0.404	0.490	0.106
B0431	cyoB	0.485	0.105	0.414	0.555	0.299	-1.955	-1.806	-2.659	0.346	0.146	-0.258	-0.196	-0.677	-0.874	-1.227	-2.740	-2.779	-3.047	0.441	-0.201	0.153	-0.777	-0.368	-0.587	0.013	-0.285	-0.381	-0.142	-0.370	-0.941	-2.246	0.396	1.248	0.373	-1.038	-1.628	-2.671	-1.596	1.176	1.250	0.839	-0.445	0.716	0.725	0.685	0.791	0.856	0.697
B0432	cyoA	0.901	0.541	0.673	0.737	0.337	-2.106	-1.737	-2.333	0.254	-0.034	-0.197	-0.190	-0.283	-0.694	-0.617	-1.426	-1.142	-1.037	0.332	-0.299	-0.071	-0.504	-0.955	-0.801	-0.232	-0.443	-0.632	-0.466	-0.722	-1.554	-2.909	0.235	0.844	-0.075	-1.127	-1.743	-2.461	-2.092	0.446	0.361	0.110	0.020	0.065	0.075	0.072	0.191	0.170	0.281
B0433	ampG	0.785	0.782	0.941	1.071	0.703	0.217	0.417	0.314	-0.084	-0.011	0.001	-0.077	-0.069	1.161	-0.320	-0.683	-0.310	-0.258	-0.073	0.115	-0.005	0.298	-0.098	0.151	0.114	0.222	-0.170	-0.519	-0.632	-0.718	-0.457	0.000	0.044	0.089	0.205	0.017	0.071	0.322	-0.118	-0.093	-0.193	0.016	-0.345	-0.336	0.015	0.526	0.002	0.248
B0434	yajG	2.845	2.579	2.770	2.385	0.870	0.675	0.267	0.086	0.435	0.482	0.536	0.390	0.371	0.166	-0.359	-0.143	-0.681	0.104	0.418	0.251	0.593	0.028	-0.584	-0.478	-0.064	-0.039	-0.129	-0.691	-2.020	-2.446	-2.029	0.484	-0.095	-1.491	-1.507	-1.513	-0.760	-0.820	0.335	0.162	0.029	-0.045	-0.015	-0.006	0.000	0.091	0.675	0.716
B0435	BolA	0.678	0.518	0.429	0.243	-0.629	0.527	0.516	0.418	-0.026	0.103	0.051	-0.119	-0.018	-0.309	-0.399	-0.438	-0.144	-0.218	0.021	0.935	0.942	0.929	0.000	0.860	1.000	0.791	0.484	0.240	0.508	0.481	0.184	0.233	-0.070	-0.074	0.095	0.286	-0.660	-1.229	-0.899	-0.153	-0.214	-0.072	0.013	0.022	-0.472	-0.335	-0.376	-0.734
B0436	tig	2.495	1.989	2.357	2.413	0.889	0.851	0.557	0.474	0.704	0.677	0.619	0.672	0.538	0.453	0.174	-0.302	-0.588	-0.613	0.688	0.732	1.064	0.670	0.485	0.010	0.053	0.268	-0.452	-0.277	-0.264	-0.984	-2.392	0.110	0.139	-0.292	-1.122	-1.818	-2.774	-3.117	0.960	0.933	0.509	0.188	0.228	0.237	0.961	0.512	1.035	1.480
B0437	clpP	0.202	0.044	0.203	0.164	1.450	-0.449	-0.761	-0.872	0.096	0.305	0.363	0.394	0.256	-0.205	-0.009	-0.164	-0.078	-0.408	0.630	0.970	1.408	1.363	0.668	1.304	0.328	0.009	-0.032	-0.045	0.128	-0.544	-1.410	0.007	-0.061	-0.910	-1.538	-1.714	-1.814	-2.272	0.098	0.198	0.132	0.188	0.219	0.228	0.315	0.166	0.805	1.131
B0438	clpX	0.074	-0.275	-0.009	-0.106	1.598	0.000	-0.602	-0.871	-0.108	0.087	0.050	0.273	0.193	-0.045	-0.136	-0.072	-0.064	-0.186	0.675	0.744	1.546	1.503	0.365	0.782	0.364	0.022	-0.312	-0.387	-0.584	-0.680	-1.141	-0.243	0.000	-0.833	-1.410	-1.574	-1.716	-1.719	-0.596	-0.493	-0.277	-0.417	-0.368	-0.359	-0.266	-0.574	0.160	0.529
B0439	lon	0.290	0.232	0.400	0.160	-0.640	-0.329	-0.522	-0.667	-0.102	0.188	0.394	0.444	0.071	-0.351	-0.223	0.015	-0.237	-0.727	0.653	0.886	1.493	1.622	0.744	1.025	0.424	-0.021	0.124	0.215	0.536	0.128	-0.748	-0.046	0.530	-0.074	-0.370	-0.596	-1.303	-1.344	0.154	0.240	0.114	0.298	0.296	0.305	0.363	0.375	1.476	2.332
B0440	hupB	0.877	0.479	0.423	0.278	-1.426	-0.146	-0.110	-0.404	0.208	0.170	0.015	-0.027	-0.008	-0.225	-0.270	-0.403	-0.507	-0.500	-0.019	0.183	0.206	0.288	-0.077	-0.418	-0.518	-0.378	-0.165	-0.031	0.054	0.283	-0.141	-0.110	-0.109	0.200	0.460	0.600	0.063	-0.442	-0.194	0.176	0.230	0.097	-0.256	-0.247	-0.377	-0.554	0.172	-0.273
B0441	ybaU	0.000	0.000	0.000	0.000	-0.457	0.000	0.000	0.000	0.311	0.316	0.376	0.334	0.147	0.000	0.000	0.000	0.000	0.000	0.000	0.000	0.000	0.000	0.000	0.000	0.000	0.000	0.000	0.000	0.000	0.000	0.000	0.000	0.000	0.000	0.000	0.000	0.000	0.000	0.325	0.308	0.201	0.181	0.145	0.154	0.376	0.133	0.794	0.658
B0442	ybaV	-0.278	-0.298	-0.292	-0.283	-0.794	0.146	0.193	0.381	0.106	0.063	-0.287	0.058	0.105	0.524	0.170	0.203	0.062	-0.237	0.032	0.098	0.250	0.100	0.338	0.218	0.205	0.411	-0.134	0.100	-0.109	0.112	0.376	-0.154	-0.117	-0.118	0.374	0.397	0.716	0.889	-0.471	-0.327	-0.166	-0.238	0.004	0.013	-0.282	-0.172	-0.431	-0.362
B0443	ybaW	-0.630	-0.352	-0.336	-0.056	-0.431	1.076	0.969	1.034	-0.020	-0.013	0.006	-0.070	-0.241	0.479	0.199	0.433	0.245	0.169	0.152	-0.500	0.201	-0.696	-0.174	0.000	0.253	0.000	-0.028	0.132	0.131	0.642	0.874	0.027	-0.080	0.201	0.294	0.293	0.790	0.933	-0.223	0.061	0.176	0.202	-0.086	-0.077	-0.090	0.000	-0.060	-0.190
B0444	ybaX	0.473	0.128	0.101	0.363	-1.323	0.738	0.956	0.769	0.070	0.074	0.030	0.152	0.057	0.338	0.243	0.423	0.372	0.346	-0.069	-0.568	-0.105	-0.168	-0.376	-0.471	-0.390	-0.213	-0.402	-0.252	-0.230	-0.170	-0.076	-0.462	-0.769	-0.156	-0.075	-0.406	0.040	0.191	0.010	0.085	0.099	-0.128	-0.270	-0.261	-0.011	-0.114	-0.050	-0.110
B0445	ybaE	-0.092	0.669	0.033	-0.007	-2.277	-0.189	-0.043	0.137	0.293	-0.037	-0.115	-0.158	-0.115	0.525	0.244	0.471	0.444	0.448	-0.162	-0.281	-0.269	-0.175	-0.037	-0.143	-0.146	-0.021	0.191	-0.239	-0.267	0.064	0.798	-0.306	-0.453	0.504	0.659	0.605	1.121	1.186	-0.078	-0.076	-0.336	-0.064	-0.308	-0.299	-0.224	-0.129	-0.192	-0.109
B0446	cof	-0.017	0.095	0.074	-0.107	0.000	-0.183	0.241	0.129	-0.086	-0.014	-0.165	-0.077	-0.142	-0.032	-0.057	-0.008	0.093	0.249	-0.298	0.070	-0.195	0.290	-0.149	-0.202	-0.209	-0.153	0.046	-0.180	0.256	0.050	0.164	0.039	-0.064	0.075	0.420	0.623	0.595	0.702	0.205	0.208	0.250	0.144	0.092	0.101	0.280	0.047	0.242	0.113
B0447	ybaO	-0.504	-0.144	-0.159	-0.322	0.049	0.005	-0.226	-0.139	0.028	0.091	-0.087	-0.218	0.005	0.053	0.119	-0.065	-0.535	-0.142	0.598	0.346	0.423	-0.072	0.000	-0.060	0.219	0.063	-0.381	-0.107	0.149	0.650	1.063	-0.721	-0.810	0.000	0.127	0.384	0.718	0.888	-0.639	-0.083	0.003	0.000	0.000	0.000	0.000	0.000	-0.179	1.385
B0448	mdlA	-0.744	0.147	-0.050	-0.070	0.426	0.144	-0.119	0.255	0.160	-0.089	-0.067	0.047	-0.017	0.161	0.200	0.256	0.290	0.275	0.779	0.319	0.185	-0.431	0.056	0.000	0.016	0.286	0.128	0.380	0.596	1.306	1.289	-0.041	-0.214	0.589	0.821	0.923	1.105	1.261	-0.081	0.066	-0.073	-0.369	-0.145	-0.136	-0.133	-0.204	-0.246	-0.384
B0449	mdlB	-0.933	0.037	-0.190	-0.197	0.167	-0.137	-0.210	-0.279	0.012	-0.006	0.083	-0.021	-0.117	0.016	0.072	-0.068	0.238	0.082	0.000	0.658	0.213	0.482	0.000	0.000	-0.119	0.000	0.213	0.212	0.449	0.839	1.119	0.058	0.183	0.529	0.789	1.014	1.147	1.298	-0.412	-0.512	-0.211	-0.206	-0.343	-0.334	-0.226	-0.234	0.000	-0.442
B0450	glnK	0.000	0.000	0.000	0.000	-0.166	0.000	0.000	0.000	0.047	-0.141	-0.350	-0.243	-0.313	0.000	0.000	0.000	0.000	0.000	0.000	0.000	0.000	0.000	0.000	0.000	0.000	0.000	0.000	0.000	0.000	0.000	0.000	0.000	0.000	0.000	0.000	0.000	0.000	0.000	1.877	0.920	0.370	0.201	0.095	0.104	1.395	1.153	0.425	0.731
B0452	tesB	0.128	0.145	0.252	0.549	0.287	0.728	0.682	0.985	0.120	0.099	0.068	0.087	0.132	0.451	0.020	0.193	0.017	-0.140	0.197	-0.482	0.096	-1.335	-0.253	0.025	-0.096	-0.062	-0.329	-0.059	-0.169	0.095	0.451	-0.076	-0.088	-0.034	-0.441	-0.267	-0.313	0.315	0.086	0.083	0.278	0.110	0.137	0.146	-0.030	0.292	-0.013	0.078
B0453	ybaY	-0.432	-0.201	-0.202	0.016	-0.623	0.424	0.488	0.514	-0.019	0.074	0.057	0.003	-0.119	0.159	0.084	-0.265	-0.173	-0.155	0.129	0.245	0.269	0.403	-0.110	0.000	0.000	-0.223	0.008	0.275	0.324	0.669	0.362	0.388	0.268	0.276	0.224	-0.070	-0.864	-0.605	-0.800	0.376	0.808	0.735	0.712	0.721	-0.728	0.000	-0.109	-0.686
B0454	ybaZ	0.207	0.068	0.026	0.201	-0.207	0.228	0.610	0.522	0.008	-0.046	-0.029	-0.115	-0.111	-0.110	-0.069	-0.113	-0.040	-0.259	-0.265	0.022	-0.251	0.034	0.000	-0.094	-0.011	0.083	-0.117	-0.251	-0.109	-0.177	-0.109	0.004	-0.126	-0.178	0.029	0.425	0.036	0.240	-0.110	-0.066	-0.021	0.169	0.047	0.056	0.021	-0.013	-0.039	0.062
B0456	ybaA	-1.463	-0.986	-1.527	-1.486	-0.210	0.210	0.367	0.476	-0.115	-0.011	-0.146	0.044	-0.248	0.370	0.070	0.150	0.219	-0.050	0.242	0.294	0.219	0.284	-0.069	-0.014	0.000	0.082	-0.101	0.030	0.128	0.825	1.011	0.042	-0.270	0.405	0.644	0.792	0.790	0.869	0.127	-0.221	-0.031	-0.088	0.061	0.070	-0.317	-0.084	-0.206	-0.279
B0457	ylaB	-0.763	-1.087	-1.433	-1.286	0.066	0.641	0.245	0.791	-0.175	-0.229	-0.413	-0.559	-0.468	0.003	0.467	1.093	1.487	1.079	0.385	0.681	0.920	0.385	-0.125	-0.040	-0.108	-0.085	-0.012	-0.062	0.286	0.322	0.369	-0.090	-0.072	0.271	0.312	0.351	0.251	0.605	-0.533	-0.390	-0.087	-0.001	0.130	0.000	-0.364	-0.371	-0.575	-0.447
B0458	ylaC	-1.290	-1.219	-1.440	-1.472	0.787	0.581	0.450	1.055	0.432	0.243	0.053	0.160	0.196	0.432	0.743	0.923	1.242	0.619	0.494	0.676	0.969	0.616	-0.641	-0.452	-0.087	0.236	-1.173	-2.387	-1.831	-1.992	-1.167	-0.886	-1.315	-1.282	-1.074	-1.244	-0.761	-0.749	0.415	0.411	0.579	0.499	0.400	0.410	0.708	0.367	0.799	1.147
B0459	ylaD	-1.309	-1.328	-1.859	-1.727	0.706	0.574	0.110	0.651	-0.062	-0.015	0.043	0.002	-0.058	-0.378	0.092	0.279	0.453	0.160	-0.444	-0.664	-0.585	-0.791	0.410	0.677	0.312	0.339	-0.158	-1.209	-0.725	-1.017	-1.312	0.018	-0.139	-0.404	-0.040	0.112	-0.228	-0.234	0.115	0.000	0.259	0.095	0.419	0.000	-0.165	0.083	-0.148	-0.215
B0460	hha	-1.033	-1.099	-1.124	-1.079	0.171	-0.180	0.299	0.444	-0.046	0.035	-0.052	-0.242	0.052	0.152	0.054	0.218	0.215	0.368	0.030	-0.477	-0.151	-0.253	0.149	0.319	0.374	0.366	-0.459	-0.589	-1.059	-0.893	-0.050	-0.026	-0.532	-1.095	-0.391	-0.388	-0.543	-0.666	-0.150	-0.284	-0.291	-0.281	-0.065	-0.056	-0.169	-0.299	-0.321	-0.002
B0461	ybaJ	-1.402	-1.156	-1.421	-1.304	0.135	0.000	0.392	0.539	0.011	-0.071	-0.232	-0.204	-0.288	-0.217	-0.040	-0.107	-0.034	-0.035	-0.159	-0.843	-0.459	-0.509	-0.076	0.288	0.278	0.118	-0.607	-1.435	-1.205	-1.063	-1.128	-0.243	-0.773	-1.201	-1.227	-1.109	-0.737	-0.868	0.276	0.040	0.132	-0.083	0.005	0.014	0.071	-0.051	-0.049	0.257
B0462	acrB	0.700	0.170	0.695	0.626	0.512	0.092	0.186	0.021	-0.174	-0.265	-0.198	-0.240	-0.584	0.000	0.000	0.000	0.000	0.000	0.369	0.464	0.417	0.163	0.179	0.110	0.414	0.050	-0.020	0.240	-0.129	-0.273	-0.665	0.235	0.836	-0.168	-0.825	-0.714	-1.166	-0.538	0.455	0.000	0.319	0.279	0.544	0.553	0.361	0.303	0.479	0.292
B0464	acrR	0.112	-0.375	-0.179	-0.535	0.420	-0.063	-0.092	-0.358	0.022	-0.186	-0.127	-0.060	-0.067	-0.386	-0.154	-0.326	-0.123	-0.280	0.002	0.307	0.032	0.528	-0.200	0.035	-0.099	0.093	-0.136	-0.476	-0.243	-0.258	-0.743	-0.091	-0.178	-0.145	0.122	0.059	-0.799	-0.330	0.000	0.119	0.158	0.029	0.062	0.071	0.126	-0.267	0.113	0.114
B0466	ybaM	-0.485	-0.291	-0.456	-0.571	0.400	0.108	-0.131	-0.248	-0.038	0.001	-0.064	-0.050	-0.135	0.061	-0.156	-0.467	-0.351	-0.298	-0.224	0.004	0.099	0.189	-0.276	0.000	0.453	0.197	-0.347	-0.228	-0.488	-0.268	-0.131	-0.357	-0.442	-0.516	-0.098	0.184	-0.050	0.161	-0.174	-0.356	0.038	-0.103	-0.128	-0.119	-0.043	0.247	0.000	-0.054
B0467	priC	0.289	-0.001	0.057	-0.038	0.568	0.013	-0.260	-0.122	-0.142	0.002	-0.096	0.094	0.005	-0.335	-0.500	-0.587	-0.130	-0.344	-0.560	0.250	-0.338	0.047	0.000	0.079	0.085	0.267	0.019	-0.205	-0.171	-0.248	-0.446	0.204	0.210	-0.089	0.053	-0.043	-0.461	-0.331	0.138	0.069	-0.239	0.000	0.204	0.213	0.270	0.000	0.000	0.250
B0468	ybaN	-0.531	-0.211	-0.284	-0.397	0.173	-0.134	-0.306	-0.326	-0.097	-0.138	-0.032	-0.215	-0.107	-0.376	-0.190	-0.400	-0.393	-0.139	-0.254	0.226	-0.121	0.440	-0.316	-0.046	0.000	-0.108	-0.529	-0.783	-0.853	-0.637	-0.611	-0.088	-0.618	-0.586	-0.380	-0.062	0.007	-0.045	0.062	-0.080	-0.105	-0.228	-0.275	-0.266	0.100	-0.143	0.046	0.101
B0469	apt	0.556	0.868	0.683	0.624	0.031	-0.328	-0.247	-0.308	0.845	0.608	0.613	0.607	0.376	0.073	0.082	-0.124	-0.332	-0.389	-0.193	-0.032	0.034	-0.151	0.071	-0.137	-0.059	0.102	-0.075	-0.154	-0.662	-1.541	-1.658	0.103	0.219	-0.614	-0.939	-1.298	-0.864	-0.923	0.450	0.204	-0.034	0.233	0.084	0.093	0.311	0.322	0.824	1.006
B0470	dnaX	-0.468	-0.480	-0.498	-0.469	0.639	0.075	-0.091	0.175	0.412	0.271	0.370	0.493	0.739	-0.422	-0.016	0.003	-0.117	-0.366	0.123	0.027	-0.051	-0.176	0.330	0.180	0.098	0.513	-0.119	-0.701	-0.773	-1.144	-1.272	0.134	-0.231	-0.484	-0.684	-0.074	-0.420	-0.418	0.280	0.406	-0.073	-0.163	-0.098	-0.089	0.342	0.208	0.361	0.267
B0471	ybaB	0.576	0.560	0.620	0.433	-0.266	-0.657	-0.639	-0.727	0.455	0.481	0.374	0.682	0.601	0.045	-0.170	-0.250	-0.500	-0.569	-0.107	-0.133	-0.086	-0.018	0.329	0.283	0.197	0.570	-0.046	-0.019	0.118	-0.449	-1.044	0.222	0.370	0.021	-0.013	0.151	-0.471	-0.597	0.436	0.243	0.211	0.085	0.049	0.058	0.776	0.458	0.348	0.597
B0472	recR	-0.051	0.178	-0.024	-0.225	0.357	0.000	-0.603	-0.739	0.076	0.139	0.192	0.343	0.398	0.246	-0.183	-0.069	-0.168	-0.556	0.073	0.107	0.201	0.488	0.152	0.216	0.197	0.380	-0.527	-0.461	-0.628	-0.596	-0.523	-0.261	0.000	0.079	-0.064	0.098	-0.073	0.114	0.000	0.078	0.205	0.259	0.213	0.222	0.583	0.290	0.000	0.594
B0473	htpG	0.000	0.000	0.000	0.000	2.272	0.000	0.000	0.000	-0.100	0.492	0.871	0.987	1.280	0.000	0.000	0.000	0.000	0.000	0.000	0.000	0.000	0.000	0.000	0.000	0.000	0.000	0.000	0.000	0.000	0.000	0.000	0.000	0.000	0.000	0.000	0.000	0.000	0.000	-0.513	-0.281	-0.365	0.108	0.281	0.290	0.204	0.652	2.048	2.532
B0474	adk	2.646	2.212	2.682	2.525	0.096	-0.017	-1.205	-1.314	0.507	0.703	0.699	0.864	0.737	-0.540	-0.422	-1.000	-0.850	-0.442	-0.290	-0.373	-0.316	-0.482	-1.090	-1.717	-1.982	-1.861	0.060	0.278	0.098	0.149	-0.343	0.177	-0.408	-0.086	-0.893	-1.389	-2.081	-2.949	1.145	1.248	0.772	0.901	0.809	0.818	0.827	0.903	1.392	1.535
B0475	hemH	-0.604	-0.585	-0.765	-0.812	0.536	0.432	0.262	0.519	0.204	0.133	-0.040	-0.087	-0.108	-0.081	-0.078	-0.006	0.099	0.118	-0.037	0.112	0.128	0.033	-0.350	-0.460	-0.306	-0.196	-0.021	-0.272	-0.351	-0.487	-0.363	-0.285	-0.438	-0.083	0.153	0.226	0.478	0.623	-0.201	0.012	-0.181	-0.154	-0.076	-0.067	-0.129	-0.363	-0.160	-0.294
B0476	ybaC	-0.876	-0.751	-1.120	-1.044	-1.000	-0.005	-0.042	0.408	-0.639	-0.070	-0.163	-0.174	-0.037	-0.117	0.147	0.333	0.402	0.550	-0.007	0.070	-0.409	-0.623	0.272	0.000	-0.026	0.190	0.195	0.205	0.781	0.406	0.422	-0.126	-0.094	0.349	0.435	0.727	0.852	1.106	-0.232	0.027	0.000	0.207	0.156	0.165	-0.514	0.177	0.000	-0.037
B0477	gsk	0.076	0.480	0.185	0.316	-0.315	0.611	0.519	0.587	0.354	0.287	0.106	-0.081	0.064	-0.624	-0.461	-0.507	-0.511	-0.602	-0.256	-0.637	-1.215	-1.987	-0.461	-0.662	-0.557	-0.483	0.154	-0.510	-1.216	-0.648	-0.155	0.344	-0.361	-0.733	-0.727	-0.653	-0.475	0.108	0.066	0.194	-0.240	-0.034	-0.121	-0.112	0.006	0.044	-0.056	0.269
B0478	ybaL	-0.523	-0.226	-0.461	-0.305	0.285	-0.060	-0.248	-0.104	0.403	0.015	-0.244	-0.191	-0.136	-0.113	0.082	0.424	-0.010	-0.209	0.136	-0.222	-0.327	-0.448	-0.136	-0.115	-0.117	-0.250	-0.370	-1.271	-0.719	-0.805	-0.635	-0.512	-0.910	-0.638	-0.383	-0.347	-0.077	0.016	0.112	0.188	0.056	0.016	0.143	0.152	-0.152	-0.060	0.101	0.210
B0479	fsr	0.471	0.562	0.521	0.622	-0.588	0.119	0.220	0.295	0.079	-0.164	-0.057	-0.091	-0.137	0.136	0.181	0.092	0.449	0.646	-0.071	0.276	-0.211	0.080	-0.114	-0.176	-0.166	0.000	0.354	0.310	0.400	0.612	0.825	0.153	0.024	0.572	0.703	0.684	0.941	1.373	-0.032	0.345	0.075	0.069	0.166	0.175	-0.135	-0.173	-0.067	-0.333
B0480	ushA	-0.602	-0.910	-0.468	0.000	-1.423	0.367	0.600	0.279	-0.137	-0.001	-0.136	-0.198	-0.488	0.177	-0.184	-0.145	-0.338	-0.138	0.307	-0.192	0.178	-0.759	-0.107	-0.129	0.184	-0.392	0.539	0.463	0.444	0.613	0.349	0.379	0.310	-0.477	-0.481	-0.872	-0.825	-0.348	-0.449	0.107	0.053	0.535	0.345	0.354	-0.388	-0.305	-0.187	0.000
B0481	ybaK	-1.396	-0.925	-1.390	-1.420	-0.330	-0.525	-0.343	-0.431	-0.092	-0.023	0.014	-0.034	0.168	-0.284	-0.321	-0.202	0.104	-0.056	-0.159	-0.129	-0.279	-0.114	-0.088	0.076	-0.050	-0.034	0.236	0.145	0.225	-0.332	-0.708	-0.167	-0.054	-0.171	-0.166	-0.182	-0.091	-0.174	0.130	0.143	-0.033	0.198	0.068	0.077	-0.011	0.000	0.166	0.153
B0482	ybaP	-2.313	-2.190	-2.167	-2.005	0.185	-0.236	-0.134	-0.174	-0.451	-0.325	-0.442	-0.525	-0.337	-0.276	0.069	-0.143	-0.043	0.150	-0.114	-0.123	0.137	0.041	-0.391	-0.243	-0.185	-0.251	-0.322	-1.051	-0.860	-0.572	-0.210	-0.295	-0.768	-0.492	-0.005	-0.105	0.195	0.162	0.082	0.111	-0.355	-0.221	0.020	0.029	0.000	-0.083	-0.380	-0.358
B0483	ybaQ	-2.344	-1.598	-1.914	-2.093	0.318	-0.517	-0.573	-0.668	-0.162	-0.445	-0.030	0.045	0.012	-0.618	-0.480	-0.576	-0.376	-0.181	-0.617	-0.294	-0.782	-0.173	-0.583	-0.115	-0.213	-0.465	-0.362	-0.820	-0.476	-0.828	-0.484	-0.223	-0.630	-0.867	-0.431	-0.047	-0.636	-0.742	0.126	0.158	-0.103	0.010	-0.071	-0.062	0.325	0.231	0.355	0.134
B0484	ybaR	-1.948	-1.387	-1.663	-1.803	-0.318	0.121	-0.083	-0.150	0.109	0.202	0.389	0.341	0.107	-0.259	-0.113	-0.183	-0.127	0.187	0.238	0.071	-0.103	-0.675	0.069	0.022	0.034	0.001	0.259	0.631	0.802	1.158	1.025	0.096	0.291	0.424	0.236	0.288	-0.075	0.351	0.585	0.528	0.069	-0.433	-0.768	-0.759	0.247	-0.063	-0.044	-0.440
B0485	ybaS	-0.491	-0.492	-0.747	-0.690	0.042	-0.085	0.000	0.062	0.085	0.112	0.157	0.020	0.265	0.427	0.310	0.515	0.713	0.710	0.493	0.250	0.164	0.071	-0.058	0.041	0.040	-0.105	0.541	0.426	0.951	1.317	1.464	0.437	-0.227	-1.207	-1.219	-1.199	-0.855	-0.664	-0.846	-0.225	-0.312	0.025	0.064	0.073	-0.800	-0.532	-0.829	-1.287
B0486	ybaT	-1.695	-1.555	-1.480	-0.086	-0.287	-0.205	0.233	0.167	0.045	0.004	0.110	-0.044	0.050	0.505	0.233	0.605	0.813	0.644	0.385	0.231	0.438	-0.045	0.243	0.121	0.198	0.126	0.663	0.337	1.163	1.631	1.897	0.134	-0.028	-0.324	-0.334	-0.761	-0.149	0.365	-0.575	-0.182	-0.117	0.033	0.161	0.170	-0.272	-0.162	-0.414	-0.670
B0487	ybbI	-0.250	-0.244	-0.258	-0.269	-0.323	-0.473	-0.103	-0.275	0.049	-0.063	0.026	-0.038	0.041	0.512	0.193	0.155	0.152	-0.112	0.239	0.191	0.147	0.172	0.194	0.094	0.097	0.123	-0.443	-0.723	-0.571	-0.376	0.090	-0.058	-0.127	-0.372	-0.310	-0.719	-0.084	-0.069	-0.391	-0.194	-0.087	-0.206	0.092	0.101	-0.097	0.351	-0.246	-0.248
B0488	ybbJ	-0.699	-0.594	-0.544	-0.410	-0.580	-0.207	-0.073	-0.310	0.009	-0.018	0.005	0.000	0.061	0.387	0.175	0.506	0.229	0.368	0.396	0.065	0.336	-0.054	0.134	0.125	0.398	0.371	0.024	0.131	0.115	0.805	1.104	-0.060	-0.133	-0.006	0.000	0.163	0.517	0.720	-0.199	-0.167	0.036	0.044	-0.052	-0.043	0.018	0.123	0.014	0.055
B0489	ybbK	-1.030	-0.896	-0.952	-0.458	-0.353	-0.034	-0.123	-0.124	-0.006	-0.089	-0.141	-0.412	-0.309	0.505	0.269	0.685	0.764	0.480	0.665	0.142	0.338	0.163	0.274	0.544	0.490	0.558	0.152	-0.188	-0.111	-0.146	0.371	-0.167	-0.528	-0.521	-0.471	-0.649	-0.091	-0.083	-0.236	0.251	-0.159	0.108	0.110	0.119	-0.066	0.027	0.155	0.394
B0490	ybbL	-0.341	-0.047	-0.133	0.023	0.119	0.437	0.300	0.400	-0.112	0.009	-0.178	-0.316	0.248	-0.173	0.114	-0.010	0.020	-0.173	0.125	-0.892	-0.150	-1.266	-0.787	-0.268	-0.490	-1.129	0.157	0.014	-0.463	-0.177	0.091	0.052	-0.632	0.000	-0.601	-0.533	-0.496	0.083	-0.114	-0.370	-0.095	-0.044	-0.050	-0.041	-0.464	-0.165	-0.272	-0.081
B0491	ybbM	-1.020	-0.608	-0.753	-0.554	0.861	-0.099	0.376	0.110	-0.040	-0.142	-0.062	-0.034	-0.341	-0.483	-0.226	-0.367	-0.265	-0.284	0.177	0.000	0.127	0.254	0.094	0.442	0.018	-0.456	0.055	-0.055	-0.427	-0.351	0.016	0.057	-0.290	-0.079	0.104	-0.010	0.061	0.252	-0.170	0.027	0.028	-0.015	0.094	0.103	-0.138	0.036	0.008	-0.054
B0492	ybbN	0.315	0.513	0.245	0.135	0.629	-0.424	-0.018	-0.008	0.075	-0.042	0.122	0.071	0.081	0.179	0.134	0.005	0.073	-0.078	0.251	0.482	0.426	0.263	0.243	0.680	0.442	-0.008	0.403	0.335	0.551	0.252	-0.198	0.103	0.322	0.048	-0.010	-0.211	0.011	0.120	0.040	0.133	0.284	0.327	0.393	0.402	0.257	0.404	0.939	1.578
B0493	ybbO	-0.063	-0.016	-0.104	-0.079	0.238	-0.066	-0.181	0.301	-0.111	0.028	0.024	0.070	-0.727	-0.285	-0.009	0.020	0.307	0.349	-0.032	0.142	-0.110	-0.326	-0.219	0.102	0.113	0.045	0.638	0.582	0.399	-0.268	-0.419	0.124	0.373	-0.120	-0.221	-0.203	0.070	0.119	0.260	0.052	-0.347	-0.096	-0.141	-0.132	-0.010	0.678	-0.083	-0.205
B0494	tesA	0.048	0.252	0.231	0.286	0.556	0.441	0.308	0.535	-0.079	-0.194	0.013	-0.029	-0.127	0.288	0.103	0.086	0.106	0.071	0.205	-0.335	-0.124	-0.382	-0.097	-0.021	-0.023	-0.215	0.363	0.143	-0.222	-0.579	-0.538	0.122	0.301	-0.151	-0.451	-0.843	-0.292	0.018	0.040	0.227	0.110	0.235	0.141	0.150	0.242	0.177	0.108	-0.030
B0495	ybbA	-0.239	-0.250	-0.259	-0.397	0.319	-0.428	0.000	-0.641	-0.085	0.011	0.158	0.024	0.154	-0.040	0.148	0.375	0.296	0.338	-0.145	0.009	-0.278	-0.344	0.398	0.150	0.081	0.179	0.137	0.278	0.516	0.046	-0.060	-0.234	-0.092	0.081	0.000	0.258	0.751	0.917	0.243	0.234	-0.003	-0.221	0.680	0.690	-0.171	0.129	-0.078	0.058
B0496	ybbP	0.000	0.000	-0.467	-0.491	0.584	-0.659	0.000	0.000	0.020	0.107	0.019	0.041	0.251	0.078	0.051	-0.175	-0.146	-0.248	0.000	0.366	0.080	0.637	0.000	0.000	0.000	0.159	-0.130	-0.229	-0.307	-0.048	0.026	-0.201	-0.073	-0.057	0.399	0.667	0.754	0.406	-0.053	-0.335	-0.025	-0.187	-0.257	-0.248	-0.012	-0.174	-0.406	-0.377
B0498	ybbC	-1.437	-1.509	-1.267	-1.182	0.000	-0.470	0.344	0.575	-0.098	0.062	0.037	-0.177	0.061	-0.301	-0.241	-0.205	0.035	-0.169	-0.107	-0.415	-0.038	0.073	0.868	1.775	1.568	1.005	-0.046	-0.297	0.025	-0.089	-0.196	-0.151	-0.120	-0.346	-0.088	0.139	0.327	-0.177	-0.319	0.013	-0.123	-0.128	-0.048	-0.039	0.000	-0.446	-0.297	-0.367
B0499	B0499	-1.509	-1.742	-1.816	-1.550	0.350	0.150	0.765	0.884	-0.001	-0.087	-0.319	-0.325	-0.121	-0.055	0.150	0.527	0.890	0.669	-0.022	-0.069	0.133	0.206	0.894	1.566	0.920	0.769	0.483	0.440	1.027	0.944	0.960	-0.254	-0.295	0.323	0.594	0.395	0.655	0.654	-0.052	-0.159	-0.006	-0.147	-0.269	-0.260	-0.017	-0.053	-0.015	-0.276
B0501	B0501	-1.125	-1.180	-1.042	-1.300	0.000	-1.489	0.075	0.324	0.092	-0.136	0.013	-0.033	-0.064	-0.232	-0.233	-0.180	-0.166	-0.203	0.062	0.272	0.216	0.577	1.150	1.007	1.067	0.926	-0.052	-0.251	-0.152	0.227	0.004	-0.059	-0.580	-0.139	0.288	0.354	0.194	0.582	-0.087	-0.034	0.144	-0.009	-0.067	-0.058	0.080	-0.141	-0.099	0.082
B0502	B0502	-0.533	-0.586	-0.693	-0.842	-0.298	-0.510	-0.384	-0.445	0.096	-0.042	0.150	-0.023	0.051	-0.389	-0.364	-0.252	0.421	-0.116	-0.097	0.020	-0.011	0.420	-0.066	0.220	0.016	0.018	0.115	0.279	0.402	0.060	0.138	-0.108	-0.029	-0.166	0.222	0.319	0.262	0.092	-0.131	-0.112	-0.200	0.104	0.057	0.066	0.114	0.152	-0.128	-0.051
B0503	ybbB	-0.720	-0.522	-0.805	-0.841	0.236	-0.014	-0.089	0.321	0.083	0.130	0.074	-0.011	0.111	-0.070	0.187	0.261	0.331	0.558	-0.137	0.385	0.136	0.595	-0.116	-0.001	0.020	-0.090	0.042	-0.221	-0.229	0.151	0.239	-0.320	-0.720	0.248	0.418	0.381	0.963	0.886	0.021	-0.260	0.654	-0.181	-0.354	-0.345	-0.120	-0.191	-0.121	-0.015
B0505	ybbT	-0.132	-0.387	-0.330	-0.350	-0.255	-0.795	-0.478	-0.938	-0.056	-0.036	-0.219	0.029	-0.181	-0.434	-0.416	-0.260	-0.178	-0.029	-0.378	0.320	-0.238	0.448	-0.103	-0.029	-0.096	0.000	-0.011	-0.026	0.295	0.195	0.907	-0.307	-0.283	-0.088	0.345	0.886	0.698	0.892	-0.277	-0.179	0.013	-0.116	-0.036	-0.027	-0.097	-0.143	-0.092	0.066
B0506	ybbU	1.223	1.072	1.335	1.135	0.402	0.596	0.522	0.482	0.053	-0.032	-0.030	-0.136	-0.340	-0.103	-0.279	-0.585	-0.435	-0.299	0.212	-0.026	0.027	-0.660	0.089	0.109	0.031	0.014	0.128	0.311	-0.110	0.320	0.441	0.177	-0.135	-0.128	-0.292	-0.250	0.072	0.474	0.000	0.356	0.283	0.444	0.395	0.404	0.594	0.221	0.342	0.392
B0510	ybbV	-0.046	-0.249	0.000	0.000	0.375	0.000	-0.341	-0.414	-0.021	0.000	0.065	0.000	0.000	0.483	0.254	0.322	-0.005	-0.065	0.267	0.000	0.471	0.000	0.197	0.191	0.291	0.223	-0.100	0.000	0.729	1.084	1.366	-0.292	-0.080	0.208	0.448	0.673	1.194	1.303	-0.267	-0.648	-0.012	-0.078	0.143	0.152	-0.170	-0.182	0.000	0.000
B0514	ybbZ	-0.269	-0.193	-0.142	0.051	0.192	0.348	0.237	0.170	0.027	0.107	0.046	0.057	0.320	-0.796	-0.329	-0.679	-0.709	-0.752	0.087	0.015	0.302	-0.227	-0.018	-0.014	0.056	-0.110	0.144	0.352	0.468	0.694	0.751	0.193	0.208	0.000	0.433	0.387	0.077	0.337	-0.329	-0.478	-0.212	-0.172	-0.215	-0.206	-0.316	-0.210	-0.287	-0.285
B0515	ylbA	0.486	0.524	0.409	0.424	0.345	0.480	0.630	0.657	0.021	0.038	-0.058	-0.195	-0.114	0.252	0.158	0.106	0.105	0.107	-0.010	0.148	0.309	0.591	-0.014	0.075	0.264	-0.143	0.499	0.586	0.910	1.380	1.513	0.215	0.105	0.645	0.644	0.703	0.203	0.334	-0.178	0.000	0.177	0.066	0.128	0.137	-0.007	0.109	-0.127	-0.278
B0516	ylbB	0.290	0.015	0.207	0.136	0.363	0.274	0.430	0.383	0.059	0.051	-0.052	-0.107	-0.078	0.472	0.231	0.526	0.649	0.458	-0.475	-0.171	-0.626	-0.004	0.000	-0.077	0.017	-0.182	0.815	0.779	1.003	1.074	1.262	0.057	0.081	0.539	0.533	0.705	0.908	1.041	-0.266	-0.300	-0.089	-0.498	0.004	0.000	-0.199	-0.216	-0.182	-0.197
B0521	arcC	0.397	0.582	0.423	0.829	-0.047	-0.134	0.044	0.146	0.140	-0.256	-0.252	-0.110	-0.215	-0.009	0.083	-0.020	0.058	0.113	-0.184	0.466	-0.161	0.186	0.275	0.222	-0.042	0.452	0.133	0.653	1.011	0.951	1.096	-0.340	-0.027	0.146	0.487	1.038	0.990	1.148	0.190	0.182	0.125	0.040	0.491	0.000	0.137	0.000	-0.038	-0.107
B0522	purK	1.674	1.208	1.288	1.721	-0.001	0.332	0.323	0.469	0.412	0.135	0.048	-0.089	-0.246	-0.294	0.002	-0.436	-0.308	-0.341	0.208	0.274	0.080	0.325	-0.214	-0.227	-0.032	0.462	-0.348	0.084	-0.610	-0.062	0.312	0.249	-0.022	-1.072	-1.387	-1.485	-1.354	-0.989	1.016	0.713	0.526	0.413	0.222	0.231	1.007	0.865	0.910	1.201
B0523	purE	1.315	1.263	1.220	1.828	0.160	-0.058	0.137	0.211	0.255	0.088	-0.091	0.043	0.042	-0.325	-0.265	-0.595	-0.427	-0.313	-0.286	0.102	-0.285	0.484	-0.103	-0.099	-0.050	0.461	-0.118	-0.213	-0.292	-0.187	0.021	0.121	-0.114	-0.982	-0.565	-0.925	-0.508	-0.803	0.738	0.152	0.368	0.311	0.400	0.409	0.536	0.588	0.768	0.915
B0524	ybbF	1.767	0.850	1.682	1.896	0.292	0.513	0.176	0.343	0.016	-0.023	-0.010	0.006	-0.137	0.008	0.063	-0.016	0.007	0.368	-0.026	-0.173	-0.462	-0.731	-0.234	-0.275	-0.084	-0.075	-0.241	-0.401	-1.055	-0.764	-0.412	0.001	0.127	-0.274	-0.292	-0.188	0.394	0.287	0.130	-0.009	0.138	0.050	0.015	0.024	0.208	0.183	-0.091	0.264
B0525	ppiB	1.906	2.271	2.034	1.720	0.540	0.450	0.426	0.484	0.381	0.399	0.379	0.429	0.487	0.001	-0.386	-0.804	-0.762	-0.676	-0.296	-0.109	-0.317	-0.281	0.000	-0.605	-0.552	0.106	-0.006	0.031	0.032	-0.487	-1.423	0.506	0.318	-0.242	-0.764	-0.831	-1.408	-1.856	0.030	0.290	0.008	0.059	-0.121	-0.112	0.318	0.132	0.377	0.101
B0526	cysS	0.693	1.289	0.659	0.700	0.550	1.115	1.488	1.460	0.651	0.679	0.573	0.722	0.574	-0.016	0.059	-0.188	-0.365	-0.380	0.351	0.131	0.063	0.162	-0.364	-0.664	-0.359	0.051	-0.265	-0.381	-0.739	-1.229	-1.094	0.041	-0.432	-0.747	-0.735	-1.017	-0.558	-0.485	0.187	0.123	0.105	0.195	-0.083	-0.074	0.045	0.108	0.203	0.453
B0527	ybcI	-0.505	0.190	-0.584	-0.447	0.271	0.597	0.971	0.577	0.166	0.105	0.044	0.059	0.186	0.150	0.096	0.099	0.225	-0.070	0.149	0.018	-0.246	0.312	-0.090	-0.233	0.061	0.217	0.093	-0.114	-0.115	0.157	0.579	-0.044	-0.216	0.178	0.240	0.439	0.569	0.601	-0.196	-0.405	-0.057	-0.158	-0.112	-0.103	0.047	0.058	0.037	0.194
B0528	ybcJ	-0.409	-0.183	-0.606	-0.578	0.286	0.030	0.155	0.061	-0.091	0.023	-0.009	-0.186	0.030	0.365	0.136	-0.104	-0.072	-0.159	0.146	0.012	0.269	0.231	0.186	-0.165	0.286	0.426	-0.375	-0.438	-0.737	-0.560	-0.105	-0.063	-0.061	-0.232	-0.203	-0.064	0.020	-0.306	0.286	0.049	0.130	0.071	-0.055	-0.046	0.092	0.384	0.043	-0.049
B0529	folD	1.324	1.520	1.248	1.067	-0.117	-0.243	-0.351	-0.363	0.445	0.258	0.266	0.327	0.194	-0.484	-0.345	-0.454	-0.739	-0.908	-0.483	-0.728	-0.762	-0.743	0.031	0.251	0.279	0.111	0.275	0.148	0.385	0.079	-0.234	0.493	0.478	0.167	-0.089	-0.372	-1.733	-2.086	0.000	0.503	0.341	0.310	0.560	0.569	0.776	0.672	0.743	0.900
B0530	sfmA	-0.534	-0.785	-0.715	-1.001	-0.543	-0.803	-0.436	-0.651	0.091	0.142	0.047	0.115	0.182	-0.257	-0.135	0.088	0.658	0.266	-0.096	0.098	0.146	0.591	0.203	0.334	0.275	0.253	0.384	0.283	0.905	0.337	0.379	-0.127	-0.041	0.199	0.603	0.546	0.360	0.544	0.000	0.016	0.012	-0.187	-0.046	-0.037	-0.174	0.142	-0.323	-0.171
B0532	sfmD	0.054	0.193	-0.043	-0.228	0.383	0.000	-0.088	0.171	0.125	0.075	-0.005	0.066	0.097	0.141	-0.171	-0.002	-0.010	-0.188	-0.021	-0.019	-0.001	0.378	-0.077	0.356	0.348	0.000	-0.071	-0.136	-0.263	0.472	-0.092	-0.125	-0.292	0.179	0.353	0.263	0.191	0.645	-0.269	-0.287	-0.068	0.041	-0.363	-0.354	-0.249	-0.175	-0.227	-0.324
B0534	sfmF	-0.377	0.370	-0.933	-0.951	-0.011	-0.384	-0.451	0.271	-0.111	0.102	-0.054	-0.035	0.198	0.347	0.154	-0.007	0.426	0.319	0.000	0.000	-0.037	0.297	0.161	0.110	0.149	0.215	0.359	0.065	0.335	1.044	1.204	-0.281	-0.202	0.000	0.530	0.846	0.983	0.994	0.098	0.099	-0.224	0.000	-0.128	-0.119	0.000	0.000	-0.399	-0.451
B0535	fimZ	-0.639	-0.895	-0.754	-1.359	0.230	-0.178	-0.098	0.021	0.074	0.080	-0.014	0.102	0.050	-0.298	-0.412	-0.043	0.178	0.025	-0.038	0.086	-0.113	0.455	-0.026	0.362	-0.012	-0.039	0.240	-0.004	0.599	0.290	0.202	-0.168	0.072	-0.028	0.414	0.548	0.699	0.433	-0.273	-0.225	-0.108	0.004	-0.082	-0.073	-0.195	0.037	-0.096	-0.186
B0537	intD	-0.107	0.042	-0.054	0.039	0.604	0.699	0.463	0.427	-0.229	-0.058	-0.127	-0.185	-0.414	-0.469	-0.183	-0.254	-0.079	0.024	-0.525	-1.217	-1.218	-0.722	-1.024	-1.051	-1.037	-1.194	-0.060	-0.890	-1.008	-0.488	-0.385	0.208	-0.464	-0.555	-0.236	-0.537	1.184	-0.166	-0.163	-0.122	-0.198	-0.324	-0.365	-0.356	-0.010	-0.223	-0.135	-0.105
B0538	B0538	0.105	0.428	0.095	0.285	0.806	0.615	0.320	0.319	-0.130	0.003	0.017	-0.107	-0.035	0.167	0.090	0.215	0.198	0.358	-0.124	0.132	-0.492	-0.527	-0.067	-0.084	-0.093	-0.073	0.388	0.261	0.332	0.919	1.055	0.108	-0.103	0.312	0.420	0.376	0.654	0.830	-0.450	-0.264	-0.307	-0.226	-0.117	0.000	-0.321	-0.248	0.000	-0.565
B0539	B0539	-0.046	0.082	-0.318	-0.307	0.782	0.198	0.231	-0.028	0.014	-0.052	-0.060	-0.094	-0.028	-0.001	0.036	-0.202	0.025	-0.274	-0.067	0.160	-0.050	0.552	0.055	0.000	0.145	0.243	0.084	0.009	0.055	0.559	0.353	-0.006	0.117	0.211	0.399	1.091	0.514	0.762	-0.123	0.116	-0.117	-0.066	-0.046	-0.037	0.030	-0.217	-0.087	0.120
B0540	B0540	-0.605	-0.518	-0.537	-0.471	0.360	0.068	0.323	0.375	-0.033	0.044	-0.064	0.008	0.028	0.406	0.090	0.238	-0.072	-0.076	0.216	-0.242	0.362	-0.236	0.065	0.215	0.426	0.214	-0.041	0.105	0.488	1.039	1.410	-0.036	-0.147	0.614	0.716	0.336	0.705	1.124	-0.191	-0.041	-0.126	-0.118	-0.206	-0.197	0.002	-0.038	0.005	-0.083
B0541	tra5_2	-1.029	-0.991	-0.995	-0.983	0.152	0.262	0.250	0.313	-0.242	-0.199	-0.365	-0.356	-0.521	-0.400	-0.236	-0.175	-0.096	-0.022	-0.368	-0.435	-0.397	-0.245	0.049	0.458	0.209	0.085	0.042	1.384	1.483	0.402	0.489	-0.001	0.345	0.664	0.371	0.121	0.296	0.409	-0.156	-0.084	-0.136	-0.260	-0.314	-0.305	-0.053	-0.108	0.084	0.108
B0542	B0542	-0.378	-0.454	-0.471	-0.450	-0.052	-0.253	0.274	0.097	0.000	0.055	0.000	0.013	0.000	0.384	0.065	-0.139	-0.340	-0.485	0.074	-0.055	0.056	0.251	0.322	0.368	0.000	0.351	-0.262	-0.145	-0.137	0.302	0.037	-0.125	-0.096	-0.179	0.013	0.175	0.065	-0.032	-0.156	-0.118	-0.006	0.061	0.060	0.069	0.009	0.000	-0.275	0.004
B0543	emrE	-0.049	-0.275	-0.116	-0.057	-0.456	-0.055	0.471	0.522	0.111	0.078	0.175	0.458	-0.133	0.475	0.218	0.426	-0.197	0.063	0.241	-0.036	0.276	-0.097	0.757	0.691	1.109	0.833	-0.238	-0.112	0.276	0.783	0.867	-0.418	-0.500	0.194	0.340	0.471	1.320	0.757	-0.397	-0.058	-0.042	0.014	0.111	0.120	-0.158	-0.113	-0.126	0.119
B0545	ybcL	-0.466	-0.781	-0.880	-0.672	0.001	0.546	0.716	0.894	0.201	-0.075	-0.010	-0.191	0.112	0.297	0.183	0.348	-0.058	0.223	0.223	0.170	0.567	0.462	0.871	0.813	-0.607	1.151	0.491	0.316	0.926	1.412	1.502	0.006	-0.304	0.000	0.662	0.806	0.975	1.263	-0.003	-0.107	0.055	-0.049	0.229	0.000	0.116	0.073	0.044	0.015
B0546	ybcM	-0.243	-0.164	-0.262	-0.198	-0.178	0.647	0.902	0.983	0.132	0.013	-0.053	-0.041	-0.069	0.327	0.289	0.674	0.703	0.598	-0.191	-0.236	0.133	0.534	0.750	0.755	1.091	0.463	0.798	0.511	0.626	1.025	1.279	0.413	0.142	0.245	0.433	0.558	0.814	0.885	-0.113	-0.272	-0.041	-0.283	0.010	0.019	-0.105	-0.179	-0.147	-0.240
B0548	ninE	-0.027	-0.093	-0.310	-0.382	-0.400	0.000	-0.459	-0.464	-0.014	0.062	0.007	0.080	0.170	-0.505	-0.241	-0.188	0.023	0.157	-0.318	0.251	-0.120	0.286	0.121	0.135	0.039	0.198	-0.068	0.065	0.434	0.042	-0.062	0.053	0.175	0.050	0.470	0.745	-0.149	0.131	0.275	0.016	0.114	0.051	0.385	0.394	0.329	0.152	0.090	0.349
B0549	ybcO	-0.401	-0.388	-0.365	-0.439	-0.421	-0.690	0.000	-0.516	0.072	0.012	0.003	-0.061	-0.026	0.184	0.015	-0.190	0.087	0.007	-0.010	0.399	0.084	0.362	0.000	0.143	0.168	0.325	0.084	0.174	-0.151	0.158	-0.006	-0.276	-0.096	-0.029	0.322	1.006	0.654	0.809	-0.003	0.002	0.064	0.134	0.131	0.140	-0.072	0.040	-0.102	-0.214
B0550	rus	-0.226	-0.326	-0.550	-0.384	-0.176	-0.757	-0.389	-0.639	-0.040	0.052	-0.049	-0.039	-0.028	-0.217	-0.092	0.185	0.558	0.325	-0.236	0.098	-0.128	0.198	0.194	0.189	-0.047	0.139	0.097	0.006	0.512	0.326	0.357	-0.188	-0.120	-0.081	0.557	0.694	0.174	0.251	-0.225	-0.152	-0.122	0.013	-0.112	-0.103	-0.101	-0.161	-0.169	-0.006
B0551	ybcQ	-0.532	-0.522	-0.436	-0.339	0.485	-1.212	-0.379	-0.474	0.051	-0.026	-0.021	0.000	0.101	-0.094	-0.059	-0.159	-0.007	0.045	0.022	0.151	0.153	0.297	-0.201	-0.027	-0.015	0.224	0.076	-0.015	0.067	0.709	0.228	-0.169	-0.098	-0.013	0.612	0.517	0.254	0.593	-0.029	0.000	-0.099	-0.003	0.328	0.000	-0.082	0.050	-0.210	-0.037
B0552	trs5_2	0.628	0.448	0.625	0.882	0.230	-0.096	-0.043	0.032	0.093	0.111	0.120	0.160	0.363	-0.443	-0.227	-0.565	-0.682	-0.628	0.695	0.196	0.590	0.214	0.086	0.213	0.555	0.686	-0.254	-0.339	-0.001	0.735	0.207	0.128	0.276	0.248	0.586	0.842	-1.338	-0.867	0.557	0.320	0.032	0.010	0.167	0.176	0.421	0.326	0.375	0.814
B0553	nmpC	1.609	1.656	1.459	1.449	1.205	-0.214	-0.789	-0.481	-0.181	-0.152	-0.182	-0.194	-0.154	-0.512	-1.052	-1.559	-1.558	-1.525	0.187	0.250	0.214	-0.137	-0.972	-0.594	-0.513	0.853	-0.010	-0.116	-0.395	0.336	0.132	0.417	0.254	-0.415	-0.409	-0.346	-0.300	-0.510	-0.077	0.116	0.235	0.293	0.293	0.302	-0.274	0.009	0.187	0.280
B0554	ybcR	-0.533	-0.728	-0.604	-0.903	-0.078	-0.199	-0.201	-0.069	0.057	-0.028	-0.123	0.244	0.146	-0.764	-0.654	-0.507	0.190	-0.586	0.000	0.229	-0.089	0.322	-0.030	0.148	-0.126	0.042	-0.026	-0.248	0.172	-0.109	-0.322	-0.102	0.035	-0.011	0.326	0.453	0.091	-0.135	-0.382	-0.261	-0.077	-0.072	0.132	0.000	0.120	-0.183	-0.465	-0.127
B0555	ybcS	-0.394	-0.147	-0.635	-0.623	0.391	0.482	0.366	0.669	0.101	0.067	0.189	-0.085	0.053	-0.347	-0.220	-0.538	-0.414	0.024	0.000	0.399	0.122	0.730	-0.218	-0.230	-0.073	0.013	-0.031	-0.134	-0.006	0.540	0.737	-0.266	-0.358	0.163	0.436	0.639	0.881	0.831	-0.043	0.000	0.062	0.088	-0.243	-0.234	-0.016	0.059	-0.167	0.105
B0556	ybcT	-0.048	-0.135	-0.269	-0.216	0.404	0.381	-0.054	0.238	0.058	0.049	-0.228	0.011	-0.082	-0.918	-0.623	-0.699	-0.658	-0.239	-0.289	0.407	-0.176	0.391	-0.045	-0.083	-0.241	-0.105	-0.248	-0.295	0.239	-0.097	0.212	-0.273	-0.346	0.066	0.364	0.489	0.607	0.474	0.157	0.088	-0.258	0.279	0.000	0.000	0.000	0.012	0.000	0.000
B0557	ybcU	1.990	1.651	1.996	1.612	0.621	0.338	0.211	0.130	0.136	0.011	-0.031	-0.011	-0.071	-0.779	-0.612	-0.997	-1.240	-0.520	0.116	0.423	0.088	0.148	0.214	-0.437	-0.646	0.049	-0.800	-0.680	-0.984	-0.866	-0.447	-0.339	-0.858	-0.811	-0.795	-0.905	-0.601	-0.286	0.231	-0.090	0.030	0.134	0.011	0.020	0.000	0.321	0.468	1.416
B0558	ybcV	-0.079	-0.161	-0.364	-0.500	0.066	-0.006	0.579	0.519	-0.062	-0.121	-0.040	0.010	-0.320	0.334	0.212	0.450	0.730	0.283	-0.082	0.454	0.032	0.557	0.145	0.142	0.298	0.235	0.444	0.150	0.309	0.792	1.084	-0.034	0.046	0.241	0.629	1.237	0.997	1.180	0.142	0.158	0.209	0.352	0.205	0.214	0.060	0.190	0.298	0.128
B0560	nohB	-1.560	-0.586	-0.755	-1.252	0.121	0.694	0.790	1.211	-0.069	-0.109	-0.083	-0.290	-0.213	0.146	0.157	0.099	0.212	0.206	-0.110	0.230	0.001	0.257	0.000	0.002	0.152	0.000	0.572	0.422	0.650	1.047	0.967	0.041	0.004	0.503	0.819	1.038	0.942	1.038	-0.431	-0.130	-0.268	-0.174	-0.189	-0.180	-0.228	-0.111	-0.326	-0.215
B0563	ylcE	-0.553	-0.825	-0.674	-0.732	-0.018	-0.250	0.004	0.253	0.024	0.031	-0.137	-0.039	0.066	0.049	-0.044	-0.044	-0.089	-0.332	0.074	-0.047	0.290	0.232	0.258	0.332	0.277	0.292	0.012	0.007	0.000	0.540	0.732	-0.071	0.062	0.048	0.352	0.564	0.955	0.930	-0.405	-0.218	0.038	-0.087	0.072	0.081	-0.108	0.099	-0.174	-0.100
B0564	appY	0.905	1.034	0.925	1.014	0.072	1.172	1.780	1.902	0.118	0.014	0.039	-0.102	0.073	0.482	0.313	0.850	1.353	0.938	-0.032	-0.821	-0.097	-0.585	0.667	1.856	2.270	1.120	0.188	0.164	0.673	1.110	1.444	0.261	-0.411	0.245	-0.136	-0.132	0.137	0.538	-0.741	-0.168	-0.066	0.215	0.147	0.156	-0.604	-0.278	-0.827	-0.317
B0565	ompT	2.357	2.261	2.331	2.476	0.550	-0.878	-0.716	-0.765	0.077	0.125	-0.647	-1.065	-1.806	-0.003	-0.041	-0.270	-0.402	0.208	-0.378	-0.883	-0.721	-0.986	-0.238	0.247	0.641	-0.099	0.527	0.657	0.841	1.134	1.214	0.921	1.003	1.003	0.658	0.337	-2.031	-3.402	-0.164	0.363	0.518	0.589	0.808	0.817	0.181	0.558	1.022	0.831
B0566	envY	0.019	0.088	0.156	0.264	-0.184	0.388	0.303	0.741	-0.039	0.022	0.029	0.041	-0.163	0.517	0.223	0.581	0.491	0.181	0.228	-0.065	0.318	-0.292	-0.123	0.173	0.190	0.031	0.430	0.433	1.063	1.505	1.716	0.133	-0.095	0.722	0.699	0.888	1.156	1.248	-0.123	0.087	0.252	0.233	0.123	0.132	-0.141	-0.161	0.084	0.079
B0568	nfrA	-0.245	0.054	-0.121	0.269	0.248	0.039	0.283	0.302	0.325	0.723	0.247	0.278	0.319	0.416	0.284	0.471	0.483	0.427	0.000	0.194	0.131	-0.249	0.541	0.413	0.675	0.759	0.663	0.877	0.138	0.549	0.262	0.147	0.179	0.702	0.638	0.371	0.917	1.143	-0.319	-0.311	-0.142	0.109	-0.181	-0.172	-0.239	-0.174	-0.103	-0.188
B0569	nfrB	-1.804	-1.372	-1.606	-1.329	0.166	-0.032	0.024	0.115	-0.081	-0.319	0.003	-0.024	0.095	-0.023	0.132	0.143	0.321	0.188	1.063	-0.082	0.008	-0.335	0.165	0.000	0.247	0.103	0.719	0.549	0.925	1.572	1.839	0.194	-0.159	1.094	1.021	0.851	1.167	1.249	-0.425	-0.188	-0.333	-0.241	-0.455	-0.446	-0.390	-0.406	-0.227	-0.375
B0570	ybcZ	-1.867	-1.583	-1.646	-1.312	0.117	0.383	0.133	0.280	-0.060	0.234	0.066	-0.172	-0.252	-0.441	0.057	-0.212	-0.089	-0.059	-0.140	-0.419	0.010	-1.067	-0.079	-0.214	0.191	0.154	0.308	-0.062	-0.016	0.720	0.886	0.018	-0.525	0.000	0.399	0.365	0.593	0.984	-0.597	-0.865	-1.104	-1.530	-1.530	-1.521	-0.470	-0.078	-0.448	-0.394
B0571	ylcA	-1.132	-0.602	-0.715	-0.786	-0.045	-0.419	-0.103	0.011	0.014	0.084	-0.026	-0.088	0.047	-0.409	-0.368	-0.741	-0.456	-0.205	-0.081	0.334	0.238	0.388	0.464	0.000	0.018	0.126	-0.179	-0.573	-0.077	-0.121	0.411	-0.066	-0.110	-0.074	0.326	0.238	0.035	0.294	0.000	-0.590	-0.712	-0.835	-0.930	-0.921	-0.464	-0.645	-0.446	-0.165
B0572	ylcB	-2.624	-2.285	-2.583	-2.009	-1.777	-2.144	-1.347	-0.954	0.660	1.079	0.756	0.545	0.475	0.572	0.306	0.537	0.765	0.658	-0.292	0.000	-0.394	0.415	0.003	-0.070	-0.064	-0.063	0.739	0.790	1.115	1.347	1.397	-0.170	-0.272	0.755	0.604	0.973	1.428	1.415	-1.414	-1.742	-2.997	-3.451	-3.203	-3.194	-1.361	-1.415	-0.928	-0.545
B0573	ylcC	-1.492	-1.629	-1.675	-1.550	-1.453	-2.014	-1.732	-1.190	0.208	0.780	0.767	0.407	0.086	-0.359	-0.135	0.094	0.421	0.436	-0.640	-0.266	-0.609	-0.117	0.136	0.184	0.014	0.114	0.051	0.028	0.570	0.118	0.169	-0.004	0.032	0.042	0.287	0.790	0.545	0.224	-0.560	-1.444	-2.575	-3.339	-3.259	-3.249	-0.716	-1.343	-1.215	-1.230
B0574	ylcD	0.000	0.000	0.000	0.000	-0.746	0.000	0.000	0.000	0.032	0.199	0.144	0.090	-0.069	0.000	0.000	0.000	0.000	0.000	0.000	0.000	0.000	0.000	0.000	0.000	0.000	0.000	0.000	0.000	0.000	0.000	0.000	0.000	0.000	0.000	0.000	0.000	0.000	0.000	-0.397	-0.929	-1.259	-1.169	-1.499	-1.490	-0.651	-0.659	-0.784	-0.750
B0575	ybdE	-2.566	-1.375	-2.044	-1.552	-0.107	-0.298	0.023	0.008	0.091	0.183	0.224	0.213	0.273	0.264	0.244	0.466	0.558	0.508	-0.072	0.251	0.178	0.400	-0.124	0.000	-0.110	-0.046	0.872	0.679	1.296	2.047	2.088	-0.251	-0.415	1.116	1.066	1.024	1.129	1.403	-0.403	-1.150	-1.260	-1.252	-1.650	-1.641	-0.485	-0.940	-0.800	-0.917
B0576	pheP	-0.309	-0.023	-0.277	-0.157	0.108	0.905	1.116	1.199	0.018	0.085	-0.118	-0.139	-0.076	-0.031	0.196	0.081	0.343	0.324	-0.155	-0.359	-0.316	-0.197	-0.106	-0.148	-0.019	-0.110	-0.072	-0.277	-0.276	0.475	0.772	-0.015	-0.296	0.245	0.365	0.346	0.489	0.628	-0.156	-0.614	-0.628	-0.611	-0.707	-0.698	-0.275	-0.523	-0.457	-0.375
B0577	ybdG	-0.083	0.170	-0.015	-0.206	0.604	0.688	0.133	0.598	-0.006	0.089	0.021	-0.065	-0.050	-0.159	0.021	-0.101	-0.066	0.084	-0.280	-0.174	-0.362	0.231	-0.501	-0.132	0.123	-0.142	-0.363	-0.456	-0.403	-0.179	-0.094	-0.267	-0.594	-0.232	-0.009	-0.093	-0.039	0.202	-0.089	-0.218	-0.165	-0.079	-0.104	-0.094	0.056	-0.159	-0.283	-0.259
B0578	nfnB	1.116	0.856	1.056	1.202	0.357	0.607	0.644	0.812	-0.215	-0.086	-0.229	-0.092	-0.576	-0.232	-0.201	-0.842	-0.628	-0.626	-0.270	-0.011	-0.313	0.065	0.000	-0.326	-0.437	-0.419	-0.169	-0.155	0.162	0.126	-0.192	0.211	0.463	0.054	-0.093	-0.121	-1.028	-1.384	-0.052	0.126	0.136	0.177	0.025	0.034	0.109	-0.006	0.000	0.471
B0579	ybdF	-0.131	-0.068	-0.213	-0.267	-0.107	0.397	0.288	0.449	0.006	-0.031	-0.075	-0.092	-0.230	-0.106	-0.133	-0.331	-0.407	0.006	-0.075	-0.418	-0.721	-0.328	-0.179	0.048	-0.081	-0.049	-0.140	-0.414	-0.171	-0.304	-0.432	-0.048	-0.085	-0.411	-0.172	0.055	-0.312	-0.427	0.000	0.299	0.223	0.080	0.397	0.406	0.126	0.000	0.041	-0.176
B0580	ybdJ	-0.286	-0.267	-0.406	-0.252	-0.330	0.011	0.046	-0.022	-0.126	-0.079	-0.175	-0.207	0.041	-0.357	-0.204	0.106	0.273	0.248	-0.203	-0.213	-0.419	-0.344	0.185	0.270	-0.078	0.085	-0.155	-0.465	0.023	-0.304	-0.503	-0.162	-0.157	-0.296	-0.020	0.244	-0.161	-0.284	-0.259	0.044	0.151	-0.548	0.132	0.142	-0.011	0.030	-0.197	-0.201
B0581	ybdK	-0.670	-0.510	-0.572	-0.460	-0.797	-0.329	0.095	0.187	-0.246	0.071	-0.036	-0.027	-0.022	0.642	0.310	0.589	0.716	0.617	0.530	0.561	0.351	0.215	-0.340	-0.185	-0.255	-0.140	0.731	1.062	0.671	0.831	0.920	0.042	-0.070	-0.248	0.019	-0.123	0.400	0.068	-0.746	-0.217	0.104	-0.054	-0.058	-0.049	-0.553	-0.431	-0.419	-0.681
B0582	yi81_2	-0.110	0.280	0.030	0.110	1.509	-0.171	-0.283	-0.254	-0.341	-0.184	-0.294	-0.155	-0.445	-1.229	-0.564	-0.655	-0.974	-0.864	-0.355	-0.392	-0.402	-0.837	1.320	0.933	0.463	0.636	-0.058	-0.065	-0.006	-0.543	-0.677	0.234	0.523	0.075	-0.057	-0.395	-0.179	0.167	-0.033	0.006	0.028	0.107	-0.017	-0.008	0.180	0.218	0.637	0.991
B0583	entD	0.311	0.116	-0.073	-0.085	0.010	-0.447	-0.658	-0.409	-0.036	-0.116	0.000	-0.003	0.002	0.212	0.051	0.061	0.355	0.514	-0.363	0.066	-0.674	-0.049	0.000	-0.197	-0.101	0.104	0.499	0.289	0.583	0.706	0.856	0.266	0.810	0.168	0.283	0.496	0.574	0.829	0.748	0.687	0.263	0.246	0.536	0.546	0.810	0.459	0.578	0.221
B0584	fepA	0.683	0.771	0.801	0.721	0.488	-1.286	-1.169	-1.493	-0.140	-0.387	-0.020	0.564	0.144	0.450	0.236	0.347	0.474	0.472	-0.069	-0.042	-0.180	-0.004	-0.160	-0.129	-0.073	-0.018	0.333	0.377	0.452	0.887	1.014	0.213	0.256	-0.205	-0.537	-1.145	-0.403	-0.222	1.617	1.836	1.279	1.269	0.956	0.965	1.382	1.656	1.882	1.447
B0585	fes	0.815	1.209	0.814	0.693	0.399	-1.303	-1.050	-1.428	-0.145	0.015	-0.099	-0.096	-0.112	-0.396	-0.293	-0.341	-0.312	-0.441	-0.541	-0.969	-0.955	-1.009	0.085	0.352	0.315	0.166	0.355	0.357	0.710	0.577	0.498	0.378	0.479	0.167	0.004	-0.374	-1.187	-1.354	0.111	-0.012	-0.278	-0.260	-0.183	-0.174	-0.247	0.087	0.199	-0.199
B0586	entF	0.000	0.000	0.000	0.000	0.217	0.000	0.000	0.000	-0.118	-0.065	-0.167	0.475	0.068	0.000	0.000	0.000	0.000	0.000	0.000	0.000	0.000	0.000	0.000	0.000	0.000	0.000	0.000	0.000	0.000	0.000	0.000	0.000	0.000	0.000	0.000	0.000	0.000	0.000	0.334	0.559	0.393	0.589	0.452	0.461	0.419	0.343	0.176	-0.455
B0587	fepE	-1.334	-1.912	-1.804	-2.002	0.155	-1.312	-1.128	-1.242	-0.037	0.002	-0.014	-0.001	0.262	0.033	-0.116	0.184	0.353	0.282	-0.095	-0.033	-0.156	0.266	0.014	0.213	-0.034	0.175	0.334	0.247	1.001	0.740	0.778	-0.081	-0.015	0.142	0.727	0.546	0.869	0.774	-0.495	-0.497	-0.275	-0.255	-0.428	-0.419	-0.291	-0.329	-0.335	-0.385
B0588	fepC	-1.314	-0.777	-1.121	-1.322	0.294	-1.510	-0.773	-1.845	-0.171	0.017	-0.153	-0.051	-0.061	0.460	0.096	0.159	0.329	0.432	-0.023	0.219	-0.083	0.232	-0.148	-0.091	-0.155	-0.053	0.119	0.089	0.400	0.706	0.982	-0.116	-0.116	0.091	0.399	0.378	0.710	0.660	0.051	0.000	-0.082	-0.008	-0.290	-0.280	-0.085	-0.845	0.000	-0.358
B0589	fepG	-1.148	-1.017	-1.241	-1.307	0.235	-0.831	-0.863	-1.189	-0.041	-0.021	0.033	0.057	0.132	0.401	0.132	0.369	0.403	0.511	-0.257	0.227	-0.210	0.424	-0.066	-0.012	-0.300	-0.020	0.009	0.237	0.748	0.618	0.979	-0.265	-0.440	0.154	0.314	0.662	0.766	0.708	0.000	-0.069	-0.355	-0.152	-0.122	-0.113	-0.125	0.692	-0.205	-0.445
B0590	fepD	-0.390	0.136	0.133	0.049	0.097	0.356	0.208	0.164	-0.082	-0.036	-0.045	-0.182	-0.107	0.354	0.124	0.272	0.238	0.168	0.103	0.167	-0.032	-0.360	0.115	0.157	0.257	0.429	-0.086	0.096	0.244	0.880	1.072	0.042	0.067	0.118	0.381	0.365	0.524	0.932	0.000	0.000	0.000	-0.237	0.000	0.000	0.000	0.000	-0.379	0.000
B0591	ybdA	-1.484	-1.373	-1.431	-1.329	-0.227	-1.267	-1.073	-1.557	0.008	-0.033	-0.061	-0.042	0.116	0.460	0.195	0.516	0.457	0.549	-0.077	-0.127	-0.226	0.162	-0.288	0.016	-0.167	0.012	-0.015	0.066	0.388	0.540	0.667	-0.441	-0.639	-0.111	0.194	0.116	0.432	0.402	0.124	-0.068	0.142	-0.005	0.407	0.000	0.388	0.264	0.000	0.541
B0592	fepB	-1.076	-0.245	-0.619	-0.304	0.277	-0.991	-0.913	-1.364	-0.169	-0.214	0.044	0.269	-0.168	0.065	0.184	0.076	0.169	0.345	-0.023	-0.130	-0.568	-0.352	-0.099	-0.157	-0.052	-0.063	0.132	0.133	0.054	0.361	0.678	0.216	-0.287	-0.305	0.043	-0.344	-0.010	0.353	0.314	0.273	0.038	0.110	-0.014	-0.005	0.531	0.248	0.420	0.717
B0593	entC	0.252	0.349	0.684	0.442	-0.226	-0.937	-0.836	-1.238	-0.236	-0.427	0.169	1.081	0.074	0.433	0.216	0.213	0.124	0.002	0.149	-0.215	0.260	-0.614	-0.147	-0.068	0.054	0.236	-0.196	0.252	0.248	0.575	0.895	0.046	0.312	-0.495	-1.257	-1.749	-1.136	-0.727	0.594	1.089	0.688	0.483	0.529	0.538	0.501	0.626	1.186	0.984
B0594	entE	0.534	0.698	0.777	0.588	-0.048	-1.356	-0.968	-1.459	-0.154	-0.185	0.167	1.383	0.347	0.459	0.257	0.388	0.531	0.380	-0.371	-0.449	-0.363	-0.448	-0.146	-0.104	0.007	0.052	0.242	0.282	0.388	0.785	1.023	0.550	0.928	0.018	-0.604	-1.257	-0.728	-0.560	0.912	1.043	0.921	0.400	0.737	0.746	0.723	1.114	1.353	0.917
B0595	entB	0.493	0.359	0.560	0.454	0.349	-1.363	-0.867	-1.484	-0.081	-0.732	0.044	0.380	0.200	0.501	0.219	0.436	0.283	0.196	0.143	-0.096	0.255	-0.332	-0.107	0.027	0.053	-0.023	0.184	0.492	0.677	1.383	1.601	0.445	1.078	0.638	-0.324	-0.770	-0.652	-0.087	0.485	0.818	0.457	0.290	0.346	0.355	0.330	0.463	0.707	0.351
B0596	entA	0.562	0.354	0.447	0.458	0.005	-1.200	-0.658	-1.187	0.035	0.028	0.088	0.268	0.122	0.533	0.174	0.334	0.414	0.253	0.040	0.114	0.165	0.243	-0.228	-0.099	-0.063	-0.015	0.254	-0.161	0.516	0.974	0.294	-0.164	0.511	0.627	0.853	-0.446	0.144	0.137	0.612	0.722	0.618	0.486	0.602	0.611	0.391	0.606	0.684	0.406
B0597	ybdB	-0.068	-0.175	0.001	-0.169	-0.438	-0.989	-0.873	-1.240	0.013	-0.011	0.100	0.223	0.033	-0.412	-0.045	0.235	0.490	0.299	-0.338	-0.203	-0.307	-0.270	0.388	0.061	0.093	0.309	-0.090	0.185	0.646	0.124	0.182	0.019	0.436	0.282	-0.178	-0.481	-0.071	-0.088	0.628	0.553	0.635	0.679	0.486	0.495	0.513	0.623	0.748	0.344
B0598	cstA	-0.131	-0.236	-0.182	-0.292	-0.545	-0.211	-0.537	-0.575	0.159	-0.050	0.033	0.000	0.108	-0.257	-0.170	0.176	-0.110	0.088	-0.350	-0.280	-0.321	-0.214	-0.128	0.175	-0.176	-0.247	-0.013	-0.063	0.099	-0.067	-0.172	-0.374	-0.123	0.245	0.285	0.095	0.623	0.489	0.704	0.178	0.099	0.128	0.355	0.364	0.216	0.589	0.129	0.387
B0599	ybdH	0.438	0.417	0.138	0.294	0.119	-0.625	-0.584	-0.567	-0.171	0.245	0.082	0.088	0.194	0.397	0.170	0.407	0.544	0.390	-0.437	-0.588	-0.615	-0.342	0.075	-0.173	-0.205	-0.186	0.054	0.075	0.150	0.192	0.428	-0.414	-0.896	-0.848	-0.592	-0.601	-0.071	-0.307	0.182	0.121	0.213	0.257	0.000	0.000	0.489	0.583	0.140	0.516
B0600	ybdL	0.995	0.745	0.608	0.478	-0.407	-0.304	-0.332	-0.482	-0.080	0.223	0.146	0.224	0.105	0.220	0.265	0.365	0.545	0.582	-0.200	0.168	0.078	0.464	0.105	-0.205	-0.247	-0.288	0.117	0.111	0.219	0.874	1.236	-0.379	-1.189	-0.829	-0.644	-0.836	-0.494	-0.413	0.000	0.428	0.130	0.197	0.520	0.529	0.911	0.433	0.457	0.607
B0601	ybdM	-0.151	-0.177	-0.235	-0.190	0.331	-0.193	-0.200	-0.379	-0.108	-0.045	0.001	-0.062	-0.005	-0.144	-0.048	0.123	0.197	0.319	-0.263	0.519	0.752	0.549	0.151	0.557	0.242	0.216	0.153	0.170	0.476	0.044	0.515	-0.137	-0.133	-0.077	0.054	0.405	0.441	0.280	-0.300	0.000	-0.186	-0.132	-0.228	-0.219	-0.201	-0.349	-0.362	-0.292
B0603	ybdO	-0.929	-1.062	-1.148	-0.986	0.002	0.418	0.578	0.603	-0.039	-0.070	-0.055	-0.074	0.036	0.547	0.295	0.480	0.807	0.705	0.317	0.058	-0.022	0.448	-0.150	0.429	-0.101	0.182	0.594	0.363	0.674	0.989	1.283	0.099	0.105	0.660	0.718	1.179	1.371	1.304	-0.343	-0.219	-0.521	-0.447	-0.463	-0.454	-0.304	-0.231	-0.404	0.000
B0604	dsbG	0.406	0.005	0.201	0.255	-0.090	0.787	0.723	0.753	-0.056	0.078	-0.117	0.003	-0.006	0.496	0.176	0.257	-0.093	0.351	0.152	-0.832	-0.300	-1.133	-0.480	-0.462	-0.398	-0.556	0.405	0.522	0.397	0.318	0.174	0.586	0.785	0.095	-0.239	-0.421	-0.461	-0.533	-0.055	-0.084	0.066	0.057	0.108	0.117	-0.412	0.086	-0.032	-0.192
B0605	ahpC	1.681	1.361	1.740	1.383	0.169	-0.043	-0.297	-0.143	0.060	0.106	0.195	0.047	0.305	0.002	0.003	-0.030	-0.321	-0.460	0.602	0.171	0.642	-0.030	0.785	0.540	0.327	0.077	-0.251	0.067	0.282	1.016	0.794	0.566	0.881	0.897	0.666	1.562	0.730	-0.325	-0.352	0.126	-0.010	0.054	0.195	0.204	-0.237	-0.025	0.190	-0.023
B0606	ahpF	0.964	0.386	0.890	0.904	0.469	0.035	-0.045	0.195	-0.047	0.156	0.388	0.507	0.318	-0.333	0.017	-0.174	-0.029	0.161	-0.112	-0.201	-0.124	-0.633	0.953	-0.026	0.101	-1.136	-0.056	0.220	-0.567	-0.939	-1.323	-0.025	0.182	-0.864	-1.162	-1.431	-1.412	-0.899	-0.153	0.032	-0.102	0.020	0.008	0.017	0.077	-0.048	0.077	0.158
B0607	ybdQ	-0.074	-0.214	-0.310	-0.240	-0.785	-0.889	-0.542	-0.733	0.245	0.189	0.048	0.007	-0.258	0.310	0.182	0.193	0.208	0.082	0.445	0.228	0.404	0.511	0.602	0.791	0.824	0.793	-0.192	-0.082	-0.204	0.165	0.277	-0.116	-0.103	-0.026	0.194	0.192	0.200	0.351	0.071	0.196	0.472	0.317	0.547	0.556	0.126	0.061	0.252	0.395
B0608	ybdR	-0.610	-0.149	-0.243	-0.229	0.280	0.586	0.584	0.503	0.162	-0.124	-0.086	0.053	0.038	0.326	0.101	0.370	0.339	0.545	0.225	-0.457	0.136	-0.676	-0.237	-0.073	0.148	-0.180	0.143	0.478	0.411	0.935	0.972	0.047	0.092	0.535	0.460	0.540	0.899	1.280	-0.537	-0.257	0.365	0.394	0.579	0.588	-0.571	-0.132	-0.171	-0.288
B0609	B0609	-0.519	-0.381	-0.405	-0.498	0.003	0.231	0.046	0.094	0.048	0.052	-0.017	0.014	-0.003	0.290	0.222	0.287	0.302	0.114	-0.130	-0.125	0.057	-0.222	-0.113	-0.217	-0.077	-0.202	-0.821	-0.917	-0.668	-0.549	-0.469	-0.280	-0.132	-0.064	-0.093	-0.154	0.223	-0.119	0.176	0.069	0.188	0.256	0.176	0.185	0.427	0.251	0.064	0.596
B0610	rnk	-0.517	0.041	-0.010	0.018	-0.112	0.189	0.265	0.293	0.100	-0.072	0.044	-0.004	-0.039	-0.230	-0.333	-0.621	-0.516	-0.561	-0.863	0.043	-0.588	0.205	-0.103	-0.178	-0.368	-0.298	-0.681	-0.837	-0.540	-0.517	-0.615	-0.055	0.061	-0.345	-0.143	-0.485	-0.524	-0.919	0.133	0.000	0.259	0.128	0.338	0.347	0.000	0.124	0.241	0.670
B0611	rna	0.370	0.341	0.221	0.184	-0.274	-0.155	-0.408	-0.326	-0.231	-0.194	-0.177	-0.053	0.011	-0.714	-0.529	-1.152	-0.705	-0.425	-0.590	-0.465	-0.917	-0.855	-0.466	-0.659	-0.454	-0.216	0.115	-0.322	-0.672	-0.921	-0.741	0.182	-0.057	-0.449	-0.260	-0.054	-0.084	-0.207	0.013	0.336	-0.047	-0.102	-0.309	-0.300	0.068	-0.082	-0.144	-0.190
B0612	ybdS	-1.085	-0.765	-0.982	-0.677	-0.030	0.628	0.747	0.465	-0.055	-0.044	0.004	-0.111	0.026	0.044	0.187	0.275	0.225	0.197	0.142	0.049	0.308	-0.042	0.000	-0.020	-0.051	-0.108	0.410	0.381	0.835	1.319	1.559	0.103	-0.139	0.523	1.160	0.895	1.077	1.371	-0.143	0.000	0.244	0.215	0.327	0.000	0.000	0.000	-0.329	-0.161
B0615	citF	0.158	-0.081	-0.203	-0.165	1.220	-1.091	-0.814	-0.665	0.200	-0.007	-0.041	0.034	-0.084	0.488	0.301	0.468	0.732	0.790	-0.424	0.341	-0.164	0.244	-0.013	-0.119	-0.112	-0.048	0.471	0.878	1.518	1.575	1.674	-0.171	-0.001	0.665	0.672	1.046	0.926	1.037	0.189	0.009	0.040	-0.024	0.030	0.039	0.230	0.348	0.372	0.476
B0617	citD	-0.291	-0.293	-0.605	-0.413	-0.173	-0.421	-0.677	-0.753	0.011	-0.020	0.052	0.027	-0.043	-0.352	-0.074	0.195	0.400	0.407	-0.202	0.140	-0.119	0.176	0.211	0.195	-0.057	0.054	-0.020	-0.006	0.290	0.000	0.074	-0.148	-0.019	-0.059	0.357	0.794	0.063	-0.061	-0.112	0.020	0.284	0.086	0.190	0.199	0.060	0.587	-0.091	-0.149
B0619	citA	-1.605	-1.427	-1.819	-1.638	0.191	-0.084	-0.277	-0.287	-0.008	0.040	-0.056	-0.038	-0.007	0.377	0.156	0.624	0.894	0.695	0.154	0.481	0.356	0.508	0.247	0.409	0.003	0.102	0.411	0.377	1.020	1.025	0.993	-0.224	-0.278	0.302	0.600	0.382	1.138	1.076	-0.357	-0.459	-0.348	0.000	-0.418	-0.409	-0.457	-0.246	-0.308	-0.450
B0620	citB	-0.364	-0.255	-0.464	-0.355	0.022	0.073	0.034	0.234	0.041	-0.003	-0.036	0.001	-0.163	0.104	0.007	-0.077	0.089	0.221	0.464	0.596	0.733	0.729	0.358	0.302	0.348	0.409	-0.024	0.297	-0.001	-0.214	-0.061	0.215	0.293	0.467	0.336	0.134	0.091	0.284	-0.404	-0.316	-0.447	-0.048	-0.116	-0.107	-0.310	-0.372	-0.326	-0.337
B0621	dcuC	-1.731	-1.078	-1.598	-1.248	0.156	0.180	0.228	0.721	0.020	-0.141	-0.109	0.081	0.201	0.379	0.256	0.521	0.747	0.594	0.165	0.594	0.463	0.646	0.120	0.086	0.012	0.078	0.485	0.805	0.937	1.552	1.921	-0.213	-0.066	0.830	0.763	0.812	1.169	1.336	-0.196	-0.168	-0.477	0.000	-0.211	-0.202	-0.354	-0.546	-0.353	-0.209
B0622	crcA	-0.654	-0.500	-0.629	-0.662	0.207	-0.161	-0.327	0.000	-0.017	0.067	0.035	0.078	-0.057	-0.253	-0.134	0.027	0.452	0.441	0.868	1.341	1.488	1.262	0.693	0.226	0.255	0.592	-0.427	-0.078	0.500	0.274	0.403	-0.372	-0.380	-0.131	0.047	0.260	0.325	0.582	-0.390	-0.426	-0.155	-0.102	-0.353	-0.344	-0.231	-0.269	0.000	-0.162
B0623	cspE	0.156	0.297	0.112	0.336	0.000	-0.276	-0.206	-0.171	0.199	-0.002	0.050	-0.087	0.121	-0.254	0.074	-0.324	-0.469	-0.301	0.191	0.124	0.156	0.067	0.207	-0.106	-0.193	0.229	0.435	0.755	-0.733	-1.688	-1.796	0.485	1.029	0.075	-0.455	-0.158	-0.546	-0.568	0.000	0.000	0.347	0.150	0.749	0.759	0.451	0.839	0.317	0.391
B0624	crcB	-0.284	-0.199	-0.267	-0.368	-0.065	0.491	0.619	0.540	-0.004	-0.092	-0.225	-0.212	-0.142	-0.486	-0.006	-0.585	-0.333	-0.181	-0.867	-0.230	-0.508	0.380	-0.664	-0.247	-0.224	-0.453	-0.683	-0.619	-0.351	-0.372	-0.471	-0.162	-0.353	-0.307	0.010	0.380	0.069	-0.056	-0.134	-0.216	0.099	0.124	-0.110	-0.101	-0.022	-0.077	-0.031	0.091
B0625	ybeH	-0.171	-0.113	-0.003	-0.325	-0.252	-0.430	-0.472	-0.037	0.172	0.057	-0.097	-0.059	-0.046	-0.785	-0.461	-0.493	-0.097	0.192	-0.847	0.068	-0.745	-0.440	0.327	0.211	0.077	0.405	-0.106	-0.120	0.155	-0.153	-0.158	-0.219	-0.035	-0.326	-0.067	0.222	0.037	0.377	0.000	-0.076	0.028	0.141	0.213	0.222	-0.065	0.050	-0.080	0.072
B0626	ybeM	-0.309	-0.388	-0.316	-0.296	0.506	-0.145	-0.249	-0.054	0.099	0.051	0.059	0.041	0.018	-0.379	-0.144	-0.306	0.034	0.257	-0.663	0.245	-0.380	0.036	-0.101	-0.060	-0.189	0.000	0.054	0.086	0.416	0.052	0.453	-0.326	-0.296	-0.172	-0.005	0.710	0.878	0.720	-0.523	-0.443	-0.319	-0.296	-0.365	-0.356	-0.421	-0.364	-0.370	-0.487
B0627	ybeC	0.556	0.446	0.537	0.469	-0.612	0.685	0.386	0.572	0.118	0.058	0.078	-0.050	-0.018	0.070	-0.015	0.123	-0.372	-0.307	-0.046	-0.374	-0.402	-1.203	-0.090	0.000	-0.154	-0.398	-0.150	-0.020	-0.032	0.311	0.453	-0.025	-0.116	-0.122	-0.050	0.283	0.053	0.084	-0.218	0.121	0.119	0.127	0.036	0.045	0.085	0.143	0.114	0.012
B0628	lipA	-0.018	-0.162	-0.024	0.003	-0.741	-0.371	-0.095	0.253	0.352	0.224	0.293	0.260	0.276	-0.210	-0.166	-0.224	-0.348	-0.568	0.091	-0.476	-0.392	-0.536	-0.175	-0.422	-0.220	-0.489	-0.293	-0.440	-1.155	-1.984	-2.155	-0.017	0.083	-0.686	-1.442	-1.794	-1.288	-1.354	0.641	0.896	0.476	0.414	0.489	0.498	0.548	0.646	0.609	0.768
B0629	ybeF	-0.698	-0.812	-1.195	-0.886	0.193	0.527	0.682	0.556	0.122	0.026	0.186	0.225	0.928	0.409	0.348	0.658	0.883	0.571	0.286	0.046	0.391	0.241	0.331	0.484	0.610	0.433	0.227	0.033	0.266	0.409	0.610	0.026	-0.157	0.372	0.511	0.752	1.140	1.003	-0.160	-0.022	-0.108	-0.136	-0.006	0.003	-0.011	-0.134	-0.128	-0.276
B0630	lipB	-0.761	-0.852	-1.042	-1.290	0.990	-0.149	-0.416	-0.099	0.489	0.000	0.155	0.386	0.558	-0.458	-0.439	-0.108	-0.256	-0.288	0.568	0.613	0.585	0.566	0.274	0.486	-0.093	0.074	0.093	-0.279	0.086	-0.501	-0.963	0.126	0.212	0.014	0.058	-0.150	0.077	-0.207	0.287	0.145	0.233	0.223	0.073	0.000	0.511	0.458	0.559	0.730
B0631	ybeD	0.000	0.000	0.000	0.000	2.090	0.000	0.000	0.000	0.133	0.114	0.138	0.054	0.308	0.000	0.000	0.000	0.000	0.000	0.000	0.000	0.000	0.000	0.000	0.000	0.000	0.000	0.000	0.000	0.000	0.000	0.000	0.000	0.000	0.000	0.000	0.000	0.000	0.000	0.452	0.290	0.335	0.123	0.413	0.422	0.763	0.559	1.384	2.131
B0632	dacA	1.160	1.180	1.210	1.050	0.463	0.805	0.468	0.666	0.413	0.493	0.319	0.533	0.491	-0.384	-0.322	-1.076	-0.757	-0.227	0.273	0.008	0.102	-0.050	-0.742	-1.168	-0.925	-0.679	0.112	0.086	-0.243	-1.567	-2.157	0.397	0.805	0.468	-0.564	-1.047	-1.727	-1.714	0.858	0.636	0.568	0.487	0.307	0.316	0.854	0.698	0.000	1.012
B0633	rlpA	0.456	0.277	0.499	0.287	-0.065	-0.253	-0.672	-0.664	0.110	0.289	0.207	0.149	0.107	-0.443	-0.343	-0.722	-0.977	-0.353	-0.398	-0.100	-0.248	0.014	-0.318	-0.658	-0.341	-0.302	-0.198	-0.130	0.109	-0.885	-1.595	-0.014	0.327	-0.111	-0.528	-0.700	-0.751	-0.907	0.142	0.141	-0.036	0.175	-0.066	-0.057	0.269	0.203	0.322	0.053
B0634	mrdB	-0.026	0.297	0.117	0.366	0.748	-0.079	-0.460	-0.300	-0.414	-0.053	-0.198	-0.118	-0.407	-0.646	-0.294	-0.730	-0.530	1.199	0.013	-0.223	-0.227	-0.672	-0.025	-0.187	-0.302	0.081	-0.440	0.335	-0.208	0.027	0.130	0.272	0.683	0.139	0.114	0.145	0.168	0.501	0.036	-0.119	0.146	0.060	-0.004	0.006	-0.041	0.016	0.193	-0.085
B0635	mrdA	0.097	0.550	0.217	0.292	1.242	0.370	0.657	0.341	0.166	0.079	-0.048	-0.077	0.027	-0.581	0.081	-0.623	-0.288	-0.133	-0.056	-0.107	0.088	0.429	-0.325	-0.589	-0.460	-0.167	0.077	0.006	-0.307	-0.366	0.019	0.613	0.388	0.240	0.305	-0.053	0.234	0.577	0.309	-0.057	-0.150	-0.176	-0.455	-0.446	0.090	-0.169	0.081	0.352
B0636	ybeA	0.037	0.029	-0.078	-0.138	-0.105	-0.065	0.056	0.065	0.343	0.236	0.356	0.076	0.081	0.184	0.002	-0.100	-0.374	-0.243	0.024	-0.031	0.233	0.176	-0.164	-0.126	0.069	0.208	-0.553	-0.858	-1.225	-1.508	-0.718	0.047	-0.373	-0.319	-0.380	-0.980	0.103	-0.219	0.606	0.140	0.087	-0.006	0.116	0.125	0.552	0.481	0.777	1.405
B0637	ybeB	0.448	-0.033	0.164	-0.079	-0.085	-0.128	0.170	0.453	0.136	0.137	0.117	0.013	0.070	-0.064	-0.128	-0.145	-0.429	-0.225	0.286	0.105	0.313	-0.479	0.241	0.174	0.433	0.293	-0.480	-0.424	-0.598	-0.617	-0.448	-0.053	-0.309	-0.350	-0.720	-0.341	0.717	-0.002	0.106	0.182	0.062	0.195	0.227	0.236	0.326	0.160	0.508	1.075
B0638	phpB	0.998	0.236	0.749	0.792	0.116	0.720	0.641	0.524	0.403	-0.045	-0.080	0.014	0.364	0.406	0.199	0.310	0.029	0.185	0.446	0.126	0.640	-0.144	-0.071	0.030	0.075	0.152	0.219	0.320	-0.082	0.007	0.305	0.545	0.639	-0.072	-0.912	-1.585	-1.300	-0.946	0.000	0.208	-0.069	-0.135	0.353	0.362	-0.127	-0.188	-0.250	-0.352
B0639	ybeN	0.374	0.408	0.355	0.633	-0.737	0.340	0.508	0.269	-0.152	-0.203	-0.253	-0.315	-0.444	-0.241	0.084	-0.688	-0.824	-0.317	0.644	0.360	0.731	0.155	0.359	0.120	0.303	0.466	0.242	0.889	-0.451	-0.978	-0.523	0.756	1.481	0.660	-0.244	-0.551	-0.355	-0.018	0.161	0.094	0.084	0.190	0.111	0.120	0.174	0.202	0.109	0.330
B0640	holA	0.329	0.464	0.245	0.423	0.500	0.775	1.141	0.824	0.053	0.145	0.125	0.113	0.125	0.153	0.198	-0.045	-0.142	0.251	0.436	0.128	0.465	0.305	0.048	-0.203	0.059	0.331	0.386	0.737	-0.949	-1.616	-1.210	0.626	1.168	0.140	-0.616	-1.074	-0.425	-0.357	0.002	0.042	0.006	0.049	-0.211	-0.202	0.143	0.093	0.152	-0.169
B0641	rlpB	0.199	0.348	0.239	0.775	0.058	0.955	0.757	1.130	0.142	0.272	0.031	0.243	0.107	0.128	-0.021	-0.226	-0.683	-1.087	0.475	0.247	0.710	0.116	0.073	0.421	0.418	0.418	0.341	0.511	-1.327	-2.035	-1.942	0.372	0.502	-0.355	-1.653	-2.225	-1.766	-1.163	-0.075	-0.209	-0.307	0.073	-0.141	-0.132	-0.117	-0.178	-0.074	-0.239
B0642	leuS	1.221	0.936	1.072	1.351	0.937	0.444	0.593	0.527	0.320	0.353	0.397	0.322	0.290	0.207	0.122	-0.132	-0.624	0.154	0.677	0.314	0.616	0.331	-0.392	-0.648	-0.230	0.008	0.182	0.130	-1.622	-2.601	-1.708	0.210	0.169	-0.925	-1.939	-2.804	-1.769	-1.493	0.490	0.343	0.216	0.153	-0.023	-0.014	0.374	0.211	0.493	0.371
B0643	ybeL	0.279	0.024	0.309	0.096	-2.700	0.615	0.738	0.778	0.246	0.314	0.442	0.102	0.283	0.372	0.332	0.216	0.126	-0.029	0.882	0.889	0.946	1.204	0.026	0.274	0.342	0.310	0.803	0.614	0.488	0.897	0.781	0.076	-0.363	-0.189	-0.451	-0.659	-1.025	-1.094	-1.099	-0.233	-0.120	0.216	-0.013	-0.004	-0.597	-0.322	-0.448	-0.757
B0644	ybeQ	0.000	-0.034	-0.156	-0.344	0.235	0.202	0.356	0.265	0.035	-0.014	-0.049	-0.059	-0.014	0.171	0.100	-0.140	0.212	-0.103	0.175	0.000	0.398	0.549	-0.051	0.355	-0.017	0.344	0.084	0.080	-0.056	0.212	0.119	0.116	0.102	0.397	0.606	0.780	0.341	0.563	-0.253	-0.211	-0.103	-0.066	-0.119	-0.110	-0.325	-0.204	-0.137	-0.123
B0651	ybeK	-0.542	-0.221	-0.180	-0.224	-2.792	-0.643	-0.395	-0.895	-0.211	-0.176	-0.315	-0.197	-0.236	-0.528	-0.206	-1.045	-0.927	-0.814	-0.418	-0.292	0.088	-0.846	-0.919	-0.701	-0.882	-0.432	0.679	0.705	0.706	0.808	0.169	0.259	0.613	0.543	-0.093	-0.089	-0.865	-0.017	0.100	0.035	0.242	0.073	0.076	0.085	0.060	0.244	0.081	-0.112
B0652	gltL	-0.411	0.123	-0.088	-0.185	0.163	0.084	-0.310	-0.359	-0.003	-0.004	0.141	0.276	0.223	-0.112	0.062	-0.054	-0.415	-0.660	0.809	0.654	1.170	0.813	0.300	-0.071	0.279	0.397	0.248	0.614	-0.026	-0.268	-0.613	0.421	0.762	0.857	0.243	0.389	-0.004	-0.015	-0.060	-0.084	0.028	-0.066	-0.316	-0.307	-0.004	-0.061	-0.171	-0.078
B0653	gltK	-1.031	-0.383	-0.723	-0.897	-0.169	-0.861	-0.349	-0.608	-0.046	0.090	0.132	0.336	0.404	0.369	0.142	0.399	0.211	0.030	0.306	0.421	0.739	1.135	-0.111	-0.258	-0.035	-0.179	0.020	0.400	0.068	0.596	0.527	0.066	0.538	0.598	0.441	0.058	-0.054	-0.019	-0.075	0.078	0.060	0.020	-0.084	-0.075	-0.110	-0.107	-0.197	-0.124
B0654	gltJ	-0.747	-0.102	-0.296	-0.753	0.419	-0.996	-0.525	-0.960	0.008	-0.250	0.268	0.107	-0.041	0.028	0.131	0.112	0.026	0.000	0.190	0.332	0.827	0.962	0.245	0.148	0.180	0.407	-0.145	0.072	-0.139	-0.105	-0.078	0.057	0.497	0.228	0.009	-0.145	-0.264	-0.301	0.110	-0.049	0.225	-0.019	0.072	0.081	-0.069	0.448	-0.104	-0.034
B0656	trs5_3	0.779	0.463	0.779	0.880	0.172	-0.142	-0.143	0.010	0.064	0.031	0.139	0.249	0.238	-0.283	-0.440	-0.686	-0.781	-0.911	0.570	0.374	0.557	0.198	0.194	0.049	0.253	0.498	-0.216	-0.238	0.227	0.599	0.378	0.080	0.153	0.239	0.576	0.871	0.677	-0.970	0.474	0.287	0.131	0.160	0.164	0.173	0.494	0.289	0.699	0.754
B0658	ybeX	0.478	0.389	0.452	0.403	1.218	-0.132	-0.249	0.007	-0.311	-0.055	0.049	-0.030	-0.076	-0.453	0.532	0.841	0.161	-0.342	0.583	1.322	1.873	1.806	0.267	0.764	0.227	-0.164	0.060	0.231	-0.824	-1.429	-1.501	0.342	0.324	-0.725	-0.933	-1.463	-1.457	-1.735	-0.135	-0.060	-0.027	-0.143	-0.148	-0.139	0.145	0.021	0.417	0.703
B0659	ybeY	0.167	0.349	0.162	0.196	1.122	-0.418	-0.552	-0.177	-0.013	0.135	0.193	0.279	0.437	-0.236	0.581	0.976	0.519	0.159	0.636	1.209	1.803	2.112	0.896	0.733	0.458	0.383	0.327	0.509	-0.055	-1.237	-1.806	0.066	0.552	-0.475	-0.911	-0.658	-0.898	-0.805	-0.603	-0.463	-0.444	-0.391	-0.250	-0.241	-0.441	-0.095	-0.037	0.395
B0661	yleA	1.192	0.618	0.963	0.873	0.418	0.190	-0.411	0.245	0.174	0.385	-0.021	0.114	0.320	0.110	0.359	0.576	0.441	0.123	0.202	0.644	0.997	1.630	0.516	0.375	0.101	0.332	-0.073	0.027	0.135	-0.629	-1.564	-0.163	-0.089	-0.502	-0.671	-0.774	-0.657	-0.524	0.000	-0.295	-0.121	-0.108	0.009	0.018	-0.053	0.101	-0.129	0.000
B0662	yleB	-0.209	-0.491	-0.171	-0.180	-0.314	-0.139	-0.041	0.097	-0.004	0.099	0.127	0.145	0.059	0.359	0.319	0.417	0.544	0.268	0.215	0.336	0.341	0.711	0.035	0.190	0.107	0.316	-0.358	-0.097	-0.162	-0.189	-0.169	-0.400	-0.390	-0.144	0.220	0.135	0.484	0.685	-0.641	-0.260	-0.205	0.465	0.308	0.317	-0.383	-0.683	-0.292	-0.312
B0663	B0663	0.000	0.281	0.469	0.085	0.320	-0.357	-0.549	-0.787	0.279	0.036	0.147	0.330	0.095	-0.581	-0.399	-0.172	0.125	-0.246	-0.093	0.242	0.162	0.547	0.067	0.234	-0.119	0.066	-1.616	-1.530	-0.613	-1.031	-1.160	-1.221	-1.134	-1.079	-1.282	-1.055	-0.177	-0.318	0.241	0.032	0.008	0.140	0.181	0.190	0.108	0.045	0.456	1.147
B0667	B0667	-0.302	0.000	-0.381	-0.597	-0.159	-0.682	-0.273	-0.297	0.281	0.147	0.087	0.118	0.116	-0.415	-0.202	-0.510	-0.254	-0.219	-0.075	0.404	0.193	0.637	-0.056	0.067	0.043	0.060	-0.684	-1.043	-0.420	-0.384	-0.296	-0.705	-0.971	-0.851	-0.904	-0.284	-0.255	-0.163	0.141	0.000	0.408	0.526	0.309	0.000	0.314	0.000	0.484	1.023
B0669	B0669	-0.124	-0.195	-0.051	-0.266	-0.470	-0.551	-0.409	-0.745	0.211	0.110	-0.033	-0.060	0.134	-0.189	-0.013	-0.163	0.159	0.225	-0.287	0.439	0.144	0.570	0.101	0.272	-0.120	-0.011	-0.443	-0.398	0.032	-0.510	0.000	-0.574	-0.486	-0.717	-0.527	-0.038	-0.390	-0.177	0.000	0.000	0.162	0.289	0.470	0.000	0.029	0.389	0.135	0.786
B0671	B0671	0.069	0.048	-0.071	0.144	-0.063	0.072	0.137	-0.089	0.143	0.001	-0.045	-0.104	0.017	0.169	0.220	-0.032	-0.233	-0.367	0.364	0.386	0.543	0.064	0.346	0.256	0.340	0.527	-0.809	-0.395	-0.527	-0.217	0.250	-0.228	-0.213	-0.555	-0.469	-0.233	-0.319	-0.095	-0.065	0.133	0.203	0.179	0.194	0.203	0.133	0.215	0.186	0.474
B0674	asnB	1.419	0.331	0.802	0.732	1.090	0.461	0.701	0.588	-0.583	-0.140	-0.076	-0.059	-0.295	0.350	0.203	0.411	0.400	0.311	-0.041	-0.013	0.029	0.041	-0.195	0.084	-0.072	-0.176	0.225	-0.088	0.025	-0.306	-0.006	0.186	0.189	-0.594	-1.113	-1.446	-1.240	-1.372	0.782	0.678	0.441	0.546	0.217	0.226	0.739	0.391	0.441	0.226
B0675	nagD	-0.030	0.119	-0.105	0.039	0.458	1.223	1.287	1.566	-0.114	-0.047	-0.046	-0.145	-0.091	-0.082	0.185	0.246	0.146	0.139	-0.014	0.060	0.221	0.271	0.177	0.372	0.014	0.189	0.097	0.074	-0.467	-1.078	-1.181	-0.029	-0.279	-0.523	-0.519	-0.517	-0.535	-0.673	0.144	0.225	0.121	0.126	0.130	0.139	0.308	0.217	0.232	0.124
B0676	nagC	-0.202	-0.106	-0.009	0.200	-0.013	0.774	0.728	1.144	-0.264	-0.385	-0.441	-0.438	-0.576	-0.188	-0.100	-0.121	-0.195	-0.381	0.287	0.194	0.553	0.463	0.274	0.558	0.553	0.562	0.295	-0.261	-2.114	-2.197	-2.030	-0.179	-0.717	-1.354	-1.413	-1.637	-0.849	-1.029	0.173	0.246	0.027	-0.094	0.244	0.253	0.078	0.020	0.142	0.127
B0677	nagA	0.052	-0.106	0.246	0.203	-0.446	0.552	-0.353	0.401	-0.232	-0.080	-0.239	0.162	-0.017	-0.186	-0.211	0.224	-0.248	-0.268	0.554	0.534	0.905	0.870	0.152	0.411	0.000	0.287	0.493	0.045	-0.858	-1.898	-2.411	0.031	0.065	-0.676	-0.569	-0.754	-0.197	-0.609	-0.080	0.472	0.815	0.707	0.702	0.711	-0.208	-0.026	-0.063	0.104
B0678	nagB	0.379	0.103	0.471	0.397	-0.750	-0.089	-0.454	-0.317	-0.238	0.170	-0.157	-0.381	-0.337	-0.149	-0.262	-0.183	-0.204	-0.131	0.586	0.861	1.117	0.837	0.467	0.521	0.077	0.490	0.289	0.096	0.495	-1.076	-1.818	0.061	0.189	0.001	0.205	0.487	-0.235	-0.916	0.580	1.402	1.432	0.692	1.545	1.554	-0.210	0.031	0.113	-0.146
B0679	nagE	0.145	-0.185	0.193	0.026	-1.076	-0.336	-0.007	-0.937	0.079	0.045	0.022	0.003	-0.030	0.178	-0.009	0.279	-0.050	0.145	-0.276	0.142	-0.027	0.448	0.249	0.261	0.039	0.026	0.305	0.319	0.510	-0.060	-0.899	-0.338	-0.215	0.286	0.269	0.262	0.211	0.217	-0.182	0.411	0.704	0.805	0.529	0.538	-0.183	0.009	-0.179	-0.131
B0680	glnS	1.924	1.379	1.596	1.484	1.486	0.628	0.648	0.655	0.327	0.309	0.365	0.405	0.258	-0.084	-0.052	-0.664	-1.082	-1.068	0.583	0.538	1.181	0.663	0.104	0.011	0.028	0.220	0.117	0.351	-0.422	-0.940	-1.174	0.640	0.657	-0.468	-1.307	-1.164	-1.329	-0.961	0.593	0.484	0.275	0.216	0.106	0.115	0.699	0.529	0.853	0.627
B0682	ybfN	-0.743	-0.392	-0.697	-1.026	-0.131	0.000	0.110	-0.038	0.073	-0.011	0.170	0.113	0.303	0.463	0.282	0.383	0.201	0.103	0.204	0.214	0.333	0.247	0.194	0.098	0.277	0.273	-0.193	-0.131	-0.583	-0.202	-0.016	-0.056	-0.017	0.225	0.361	0.515	0.899	1.016	0.737	0.834	0.000	0.000	0.364	0.373	0.547	0.655	0.533	0.368
B0683	fur	0.489	0.781	0.712	0.765	0.391	0.514	0.595	0.430	0.527	0.514	0.394	0.719	0.575	1.180	0.584	0.750	0.656	0.280	0.330	0.653	1.050	0.957	-0.217	-0.364	0.084	0.034	-0.282	-0.616	-1.392	-1.599	-2.053	0.305	-0.362	-1.318	-1.261	-1.776	-1.787	-1.790	0.515	0.415	0.145	0.064	0.150	0.159	0.429	0.309	0.524	0.852
B0684	fldA	0.699	1.026	0.741	0.896	0.978	1.080	0.872	1.086	0.706	0.481	0.641	0.928	0.981	0.420	0.773	1.370	0.586	0.298	0.676	1.019	1.634	0.969	0.233	0.134	0.305	0.569	0.194	0.101	-0.925	-1.828	-2.066	0.728	0.232	-0.947	-1.823	-2.202	-2.131	-1.978	-0.188	-0.242	-0.458	-0.301	-0.384	-0.375	-0.039	0.106	0.318	0.268
B0685	ybfE	-0.224	0.114	-0.210	-0.330	-0.233	0.874	0.564	0.648	0.250	0.078	0.123	0.480	0.374	0.323	0.438	0.553	0.244	0.105	0.155	0.192	0.818	0.933	0.088	-0.470	-0.051	0.101	-0.246	-0.772	-1.136	-1.457	-0.982	-0.091	-0.106	-0.412	-0.320	-0.006	0.350	0.157	-0.017	-0.255	0.035	0.173	-0.043	-0.034	-0.006	-0.066	0.175	0.467
B0686	ybfF	-0.272	0.140	-0.037	-0.112	-0.107	0.982	0.830	0.679	0.064	-0.050	0.105	0.192	0.111	0.391	0.208	0.360	0.377	0.176	0.302	-0.103	0.386	0.104	-0.256	0.052	0.125	-0.173	0.124	0.161	-0.337	-0.217	-0.004	0.070	-0.005	-0.168	-0.216	-0.266	0.150	0.296	-0.156	-0.032	-0.070	0.163	0.074	0.083	-0.001	0.002	-0.032	-0.046
B0687	seqA	1.173	1.251	1.134	1.088	-0.064	0.981	0.895	0.627	0.103	-0.036	0.112	0.228	0.134	0.118	0.120	-0.172	-0.279	-0.109	0.150	-0.397	-0.037	-0.106	-0.497	-0.375	-0.220	-0.209	0.223	-0.052	-1.154	-2.030	-2.067	0.356	-0.025	-1.276	-1.552	-1.909	-1.209	-1.516	0.356	0.377	0.293	0.365	0.281	0.290	0.427	0.411	0.320	0.494
B0688	pgm	0.796	0.768	0.913	0.940	0.906	0.929	0.495	0.931	-0.004	0.017	-0.007	-0.003	0.108	0.318	0.011	0.038	-0.550	-0.663	0.254	-0.126	0.481	-0.211	-0.203	-0.066	0.207	-0.266	0.327	0.624	0.023	-0.579	-1.193	0.426	0.511	-0.500	-1.441	-1.915	-1.601	-0.877	-0.220	0.026	0.349	0.447	0.404	0.413	0.000	0.246	-0.194	0.000
B0689	ybfP	-0.260	-0.373	-0.367	0.000	-0.050	-0.044	0.163	-0.025	0.036	-0.089	-0.069	0.017	0.022	0.357	0.086	0.421	0.398	0.035	-0.001	-0.127	0.029	0.155	-0.320	-0.163	-0.087	-0.004	0.188	0.247	0.008	0.255	0.761	-0.030	0.110	0.675	0.659	0.676	1.115	1.149	-0.033	0.000	-0.093	-0.075	0.022	0.032	-0.154	-0.180	-0.147	-0.206
B0690	ybfG	-0.058	-0.111	-0.191	-0.263	-0.097	-0.213	0.040	-0.098	0.114	0.001	0.014	-0.119	0.007	-0.218	-0.262	-0.193	-0.081	-0.222	-0.627	-0.428	-0.421	-0.326	0.600	0.606	0.276	0.343	-0.041	-0.202	0.036	0.000	-0.335	-0.027	0.089	-0.159	0.162	0.367	-0.176	-0.001	-0.361	-0.163	-0.050	-0.042	0.024	0.033	-0.132	-0.071	-0.210	0.139
B0691	ybfH	-0.197	-0.458	-0.567	-0.468	-0.153	-0.465	-0.059	0.025	0.000	0.000	0.000	-0.021	0.000	0.176	-0.109	-0.245	0.059	-0.084	0.000	-0.200	-0.172	0.108	-0.036	0.097	0.141	-0.099	0.084	-0.356	-0.080	0.012	0.082	-0.205	-0.063	-0.114	0.566	0.745	0.280	0.423	-0.351	-0.126	-0.219	0.029	-0.058	-0.049	-0.245	0.000	0.000	-0.263
B0692	potE	-0.192	-0.359	-0.400	-0.200	0.276	0.417	0.602	0.762	0.109	-0.071	0.003	0.179	0.117	0.558	0.249	0.458	0.591	0.376	-0.011	-0.033	0.067	0.256	-0.108	-0.082	-0.008	-0.208	0.542	0.822	1.077	1.429	1.856	-0.159	-0.120	0.951	0.901	0.704	1.237	1.364	-0.449	-0.118	-0.113	-0.251	-0.059	-0.050	-0.414	-0.390	-0.440	-0.330
B0693	speF	0.498	0.307	0.521	0.435	-0.218	0.235	0.150	0.209	0.065	0.115	-0.052	-0.114	0.046	0.237	0.210	0.115	-0.518	-0.341	0.126	0.205	0.344	0.078	0.070	0.000	0.257	0.073	0.046	0.620	1.068	1.692	2.073	0.133	0.025	1.005	1.083	1.006	1.278	1.631	-0.178	0.113	-0.511	-0.260	-0.371	-0.362	-0.235	0.024	-0.521	-0.319
B0694	kdpE	0.088	-0.050	0.069	0.048	0.221	-0.324	0.256	0.138	0.010	-0.002	0.455	0.080	0.167	0.116	0.093	0.097	0.296	-0.164	0.032	0.283	0.385	0.762	-0.049	-0.175	0.036	0.038	0.282	0.125	0.195	0.468	0.741	-0.176	-0.122	0.389	0.504	0.600	0.878	0.977	-0.012	-0.201	0.000	-0.023	0.084	0.093	-0.143	-0.084	-0.143	-0.028
B0695	kdpD	0.385	0.504	0.553	0.518	-0.313	-0.196	0.058	0.215	-0.008	-0.007	-0.112	0.018	0.180	-0.065	0.258	0.570	0.836	0.786	-0.170	0.187	0.201	0.608	0.078	0.057	-0.141	0.205	0.114	0.494	0.623	1.186	1.378	-0.246	-0.339	0.492	0.426	0.683	1.026	1.133	-0.254	-0.419	-0.220	-0.087	0.063	0.000	-0.159	-0.044	0.027	-0.038
B0696	kdpC	0.532	0.211	0.020	-0.067	0.293	-0.054	0.140	0.097	-0.008	-0.021	-0.008	0.052	0.218	-0.212	-0.031	0.337	0.714	0.592	-0.289	0.321	0.096	0.633	0.114	0.124	0.019	0.336	-0.133	0.122	0.678	0.540	0.692	0.028	0.231	0.105	0.215	0.534	0.291	0.575	0.026	-0.084	0.179	0.000	0.562	0.000	0.000	0.000	-0.016	-0.070
B0697	kdpB	-0.012	-0.047	-0.052	-0.141	0.275	-0.506	-0.303	-0.247	0.079	-0.074	-0.069	0.065	0.113	0.244	0.222	0.360	0.809	0.665	0.057	0.288	0.104	0.747	-0.149	0.062	0.041	0.158	0.027	0.228	0.479	0.751	0.573	-0.097	-0.013	0.255	0.435	0.838	0.645	0.576	0.308	-0.222	-0.361	-0.342	-0.469	-0.460	-0.427	-0.499	-0.757	-0.282
B0698	kdpA	0.056	0.012	-0.207	-0.022	0.529	-0.850	-0.469	-0.604	-0.120	0.061	-0.140	-0.051	0.227	-0.248	-0.049	0.265	0.899	0.397	0.058	0.329	0.413	0.977	0.320	0.210	0.041	0.069	0.126	0.386	0.514	0.480	0.491	-0.071	-0.015	0.071	0.502	0.441	-0.246	0.427	-0.459	-0.529	-0.223	-0.238	-0.275	-0.266	-0.492	-0.234	-0.447	-0.454
B0699	ybfA	-0.520	-0.246	-0.532	-0.385	-0.145	-0.284	0.000	0.271	0.029	-0.140	-0.046	-0.154	0.346	-0.286	-0.080	-0.089	-0.184	-0.101	0.017	0.101	0.064	0.000	0.563	0.850	0.480	0.363	-0.217	-0.368	-0.126	-0.439	-0.610	-0.281	-0.172	-0.468	0.000	-0.078	-0.439	-0.602	0.000	0.000	0.000	0.171	0.157	0.166	-0.180	-0.436	-0.248	-0.118
B0701	B0701	0.000	0.000	0.000	0.000	0.329	0.000	0.000	0.000	-0.055	-0.037	-0.108	-0.027	-0.236	0.000	0.000	0.000	0.000	0.000	0.000	0.000	0.000	0.000	0.000	0.000	0.000	0.000	0.000	0.000	0.000	0.000	0.000	0.000	0.000	0.000	0.000	0.000	0.000	0.000	0.205	0.182	0.195	0.154	0.115	0.124	0.125	0.412	0.070	0.000
B0702	ybfB	-0.734	-0.840	-0.909	-0.790	0.407	-0.796	-0.126	-0.113	0.063	-0.001	-0.190	-0.049	0.196	-0.197	-0.194	0.102	-0.221	-0.050	-0.021	0.007	0.000	0.503	0.186	0.445	0.567	0.428	-0.095	-0.173	-0.134	0.110	0.191	-0.194	-0.102	-0.292	0.399	0.307	0.203	0.350	0.397	0.034	0.000	-0.501	-0.044	-0.034	0.000	0.000	0.011	0.141
B0704	ybfC	-0.670	-0.947	-0.776	-1.013	-0.282	-0.494	-0.114	-0.145	-0.001	0.036	0.011	-0.080	0.210	-0.183	-0.181	-0.282	0.268	-0.010	-0.128	-0.146	-0.215	0.263	0.001	0.616	0.404	0.148	0.063	0.011	0.453	0.296	0.428	-0.182	-0.041	0.305	0.837	0.862	0.100	0.410	-0.060	0.000	-0.175	-0.521	0.000	0.000	-0.213	-0.149	0.000	-0.308
B0707	ybgA	-0.519	-0.484	-0.347	-0.430	-0.055	0.149	0.170	-0.095	-0.011	0.072	-0.047	0.041	0.011	-0.364	-0.133	-0.446	0.040	0.158	0.032	0.563	0.353	0.438	-0.239	0.039	0.070	-0.028	0.429	0.230	0.143	-0.010	-0.140	-0.122	-0.177	-0.726	-0.304	0.203	-0.245	-0.770	-0.261	0.067	0.095	0.229	-0.265	-0.256	-0.396	-0.066	-0.272	-0.819
B0708	phrB	-0.279	-0.200	-0.202	-0.247	0.224	-0.071	-0.353	-0.316	-0.298	-0.082	-0.519	-0.501	-0.587	-0.117	0.027	0.340	0.314	0.153	0.129	0.271	0.101	0.336	-0.145	-0.049	-0.203	-0.224	0.373	0.193	0.544	0.340	0.299	-0.199	-0.072	-0.201	0.143	0.137	0.472	0.462	-0.581	-0.234	-0.262	-0.223	-0.328	-0.318	-0.513	-0.384	-0.484	-0.947
B0709	ybgH	-0.027	-0.175	-0.392	-0.276	0.410	0.163	0.309	0.445	-0.129	-0.045	-0.255	-0.282	-0.413	0.018	0.224	0.239	0.504	0.388	0.123	0.271	0.058	0.110	-0.083	-0.033	-0.167	-0.100	0.283	0.487	0.733	1.241	1.119	-0.162	-0.420	0.381	0.496	0.856	0.694	0.540	0.281	0.044	-0.185	-0.202	-0.020	-0.011	0.033	-0.080	-0.052	0.106
B0710	ybgI	0.573	0.509	0.650	0.384	0.076	0.285	-0.128	0.125	-0.155	-0.123	-0.077	0.012	-0.056	-0.391	-0.038	0.022	0.293	0.093	-0.553	-0.109	-0.031	0.510	0.048	0.237	0.033	-0.156	-0.014	0.147	0.563	0.190	0.186	0.024	-0.057	-0.327	-0.232	0.132	-0.259	-0.131	-0.080	0.032	0.005	0.045	0.211	0.220	-0.039	-0.129	-0.054	-0.215
B0711	ybgJ	-0.019	0.033	0.062	0.113	1.172	-0.282	-0.088	0.068	-0.045	0.040	0.012	0.009	0.215	0.381	0.237	0.433	0.697	0.312	-0.204	0.030	-0.079	0.194	-0.145	0.124	0.015	-0.059	0.199	0.076	0.155	0.011	0.187	-0.231	0.004	0.005	0.224	0.622	0.675	0.791	-1.264	-1.120	-0.524	-1.173	-1.353	-1.344	-1.565	-1.241	-1.318	-1.598
B0712	ybgK	-0.143	-0.019	-0.082	0.045	-0.140	0.062	-0.307	-0.320	-0.474	-0.034	-0.168	0.001	0.037	-0.094	0.042	0.371	0.348	0.441	-0.387	-0.126	-0.152	-0.203	0.140	0.308	0.119	-0.172	0.600	0.849	0.572	-0.052	-0.371	0.071	0.326	0.068	-0.371	-0.444	0.093	0.324	-0.143	0.139	-0.260	0.086	-0.034	-0.025	-0.213	0.163	-0.096	-0.061
B0713	ybgL	-0.455	-0.639	-0.305	-0.304	-0.930	-0.647	-0.449	-0.378	-0.056	-0.074	-0.007	-0.092	-0.183	0.372	0.213	0.449	0.443	0.357	-0.117	-0.002	0.007	0.276	-0.191	0.243	0.008	0.069	-0.002	0.247	0.287	-0.045	-0.093	-0.250	0.027	-0.130	0.262	0.381	0.831	0.660	-0.110	-0.347	-0.246	0.000	-0.241	0.000	-0.250	-0.084	-0.292	-0.777
B0714	nei	-0.673	-0.475	-0.357	-0.318	-0.576	-0.549	-0.304	-0.394	-0.170	-0.259	-0.049	-0.142	0.010	0.017	-0.029	0.033	-0.034	-0.018	-0.207	0.110	-0.108	0.437	-0.198	0.028	0.010	-0.045	0.183	0.637	0.399	0.396	0.610	-0.078	0.294	0.475	0.417	0.578	1.847	0.939	-0.186	0.164	-0.045	-0.161	-0.167	-0.158	-0.103	-0.141	-0.137	-0.290
B0715	abrB	-1.558	-1.484	-1.512	-1.247	-0.817	-0.675	-0.649	-0.583	-0.029	-0.066	0.016	-0.033	-0.098	-0.138	-0.016	0.355	0.391	0.242	-0.148	-0.044	-0.053	0.248	-0.607	0.057	0.111	-0.037	0.168	0.774	1.091	0.325	0.426	-0.246	0.190	0.530	0.664	-0.061	1.114	0.763	-0.115	-0.216	-0.063	-0.109	-0.014	-0.005	-0.058	0.023	-0.101	-0.128
B0716	ybgO	-2.119	-1.629	-2.168	-1.899	0.362	-0.029	0.000	0.146	-0.054	-0.047	-0.130	-0.014	-0.082	0.312	0.235	0.412	0.483	0.602	-0.235	-0.150	-0.287	0.410	-0.356	-0.032	0.025	-0.184	0.069	0.440	0.830	1.289	1.736	-0.169	-0.264	0.600	0.607	0.989	1.115	1.025	0.000	0.147	0.000	0.277	0.502	0.511	-0.014	0.000	0.093	0.108
B0717	ybgP	-1.483	-1.086	-1.184	-1.116	-0.392	0.081	0.012	-0.069	0.115	0.061	0.023	0.102	0.079	-0.103	0.071	0.100	0.287	0.299	-0.308	0.192	-0.133	0.275	0.195	0.207	0.004	0.119	0.105	0.322	0.872	0.664	1.020	-0.210	-0.103	0.170	0.598	1.196	0.941	1.271	0.677	0.000	0.143	0.119	0.000	0.436	0.206	0.241	0.183	0.161
B0720	gltA	0.759	0.778	1.037	0.780	-1.210	-0.312	-0.999	-0.836	-0.150	-0.188	-0.278	-0.499	-1.181	0.230	0.099	0.720	0.774	0.545	0.359	0.328	0.165	-0.111	-1.944	-1.434	-0.327	0.446	-0.775	-0.710	-0.495	-0.842	-1.371	0.194	0.464	-0.657	-1.291	-1.672	-2.746	-3.041	0.520	0.779	0.436	0.307	0.369	0.378	0.583	0.497	0.227	-0.017
B0722	sdhD	1.824	1.714	1.859	1.906	-0.707	-0.364	-0.595	-0.569	0.072	-0.059	-0.144	-0.313	-0.414	0.206	-0.190	-1.068	-0.268	-0.554	0.180	-0.134	-0.124	0.035	-0.714	-0.433	-0.286	0.614	-0.736	-0.654	-1.147	-1.013	-1.865	0.406	0.454	-1.047	-1.292	-1.365	-0.878	-1.244	-0.106	-0.008	-0.028	0.002	-0.222	-0.213	0.091	-0.426	-0.222	0.207
B0723	sdhA	1.800	1.620	2.067	1.740	-0.535	-1.143	-0.935	-1.425	0.191	-0.042	-0.301	-0.318	-0.556	0.584	-0.231	-1.089	-0.376	-0.489	0.391	-0.144	0.161	-0.629	-1.043	-0.996	-0.759	0.801	0.182	-0.264	-0.994	-1.897	-2.722	0.231	0.441	-0.985	-2.181	-2.726	-2.217	-1.686	0.062	-0.212	-0.141	0.000	-0.135	-0.126	-0.018	-0.186	-0.035	-0.001
B0724	sdhB	1.090	1.086	1.082	0.893	-0.458	-0.880	-0.671	-0.704	0.000	-0.197	-0.112	-0.184	-0.253	0.275	-0.052	-0.466	-0.372	-0.285	0.286	-0.149	0.025	-0.071	-0.484	-0.668	-0.280	0.738	-0.874	-0.285	-0.663	-1.086	-1.660	0.050	0.365	-0.511	-1.384	-1.705	-1.493	-1.573	0.385	0.214	0.316	0.069	0.000	0.000	0.000	0.000	0.000	0.000
B0725	B0725	1.163	1.336	1.062	1.206	-0.241	-2.051	-1.765	-1.823	0.016	-0.119	-0.247	-0.312	-0.052	0.047	-0.019	-0.524	-0.284	-0.569	0.232	0.423	0.619	0.564	-1.291	-1.355	-0.970	0.848	0.021	0.360	0.814	0.652	-0.323	0.683	1.289	0.972	0.384	0.351	-0.687	-0.680	0.000	0.000	0.000	0.177	0.000	0.000	0.000	0.000	0.008	-0.080
B0726	sucA	1.351	1.195	1.523	1.602	-1.570	-3.236	-3.157	-3.296	0.064	-0.145	-0.243	-0.297	-0.563	0.108	0.219	-0.341	-1.175	-1.469	0.773	0.638	1.082	0.476	-1.015	-1.758	-0.900	0.800	0.214	0.952	1.447	1.247	0.127	0.902	1.803	1.509	0.482	0.459	-2.825	-2.320	0.689	0.605	0.503	0.000	0.277	0.286	0.871	0.507	0.280	-0.192
B0727	sucB	0.592	0.516	0.721	0.626	-2.214	-3.155	-2.691	-3.181	-0.290	-0.196	-0.212	-0.346	-0.638	0.248	0.342	0.194	-0.768	-0.562	0.794	0.801	1.140	1.022	-0.004	-0.984	-0.812	0.520	-0.112	0.156	0.780	1.134	0.547	0.294	1.200	1.198	0.915	1.071	-1.430	-1.523	0.655	0.496	0.422	0.480	0.187	0.197	0.519	0.298	-0.006	-0.237
B0728	sucC	0.618	0.432	0.807	0.822	-3.094	-2.233	-1.673	-2.314	-0.363	-0.255	-0.138	-0.274	-0.309	-0.081	0.156	-0.083	-1.157	-1.419	0.712	0.802	1.309	0.902	0.362	-0.692	-0.295	0.684	-0.173	0.394	0.961	1.820	1.263	0.371	1.420	1.713	1.766	2.199	-1.444	-1.221	0.532	0.273	0.202	0.139	0.097	0.106	0.486	0.234	0.022	-0.404
B0729	sucD	0.421	0.220	0.313	0.221	-3.332	-1.267	-1.115	-1.629	-0.356	-0.324	-0.212	-0.355	-0.652	-0.311	-0.151	-0.602	-0.819	-0.814	0.456	0.746	1.130	1.051	0.504	-0.434	-0.251	0.439	-0.307	-0.022	0.660	1.709	1.132	0.120	0.795	1.069	1.586	2.051	-1.207	-1.383	0.521	0.516	0.339	0.473	0.122	0.131	0.504	0.302	0.051	-0.537
B0730	farR	-0.242	-0.097	-0.073	-0.017	0.382	0.560	0.367	0.598	-0.267	-0.305	-0.252	-0.473	-0.363	-0.114	0.008	-0.166	-0.027	-0.104	-0.443	-0.073	-0.747	0.288	0.061	0.182	-0.099	0.018	0.106	-0.260	0.027	0.752	0.425	-0.040	-0.341	0.073	0.672	0.704	0.450	0.181	-0.052	-0.068	0.063	-0.031	-0.157	-0.148	0.094	-0.230	0.002	0.070
B0733	cydA	0.370	0.042	0.241	0.207	-1.257	-1.654	-1.674	-1.779	-0.228	-0.237	-0.286	-0.468	-0.997	0.251	0.288	-0.010	-0.452	-1.035	0.088	-0.369	-0.438	-0.509	1.021	0.825	0.372	-0.012	0.829	1.120	1.144	1.095	0.657	0.305	0.677	0.367	0.134	0.005	-0.856	-1.351	0.009	0.300	0.239	0.472	0.212	0.221	-0.196	0.019	-0.076	-0.082
B0734	cydB	-0.115	-0.329	-0.306	-0.250	-1.525	-0.801	-0.922	-1.591	-0.054	-0.264	-0.412	-0.554	-0.510	-0.116	0.009	-0.105	-0.570	-0.634	-0.021	-0.217	-0.341	-0.682	1.029	0.821	0.186	-0.064	0.410	0.899	1.196	0.950	0.597	-0.188	0.372	0.285	0.225	0.130	-0.811	-0.881	-0.139	-0.192	-0.248	-0.079	-0.126	-0.117	-0.427	-0.227	-0.307	-0.424
B0735	ybgE	-0.506	-0.602	-0.705	-0.448	-0.006	-0.244	-0.214	-0.379	0.000	-0.072	-0.290	-0.304	-0.363	0.432	0.023	0.152	-0.236	-0.364	0.000	0.196	0.217	-0.462	0.560	0.309	0.363	0.269	-0.345	0.000	0.366	0.830	0.660	-0.201	0.242	0.275	0.144	0.312	-0.656	-0.312	-0.029	0.039	0.129	0.000	0.195	0.204	-0.060	0.202	0.000	-0.062
B0736	ybgC	0.555	0.713	0.312	0.161	1.341	1.164	0.781	1.052	0.244	0.014	0.026	0.032	-0.193	0.158	-0.020	-0.084	-0.213	-0.297	-0.199	-0.802	-0.492	-0.859	-0.785	-0.854	-0.325	-0.238	-0.214	-0.855	-1.209	-1.186	-0.838	0.035	-0.589	-0.933	-0.920	-1.214	-0.598	-0.640	0.485	0.563	0.555	0.365	0.554	0.563	0.700	0.654	0.905	1.122
B0737	tolQ	0.694	0.763	0.576	0.773	0.816	1.098	0.735	1.243	0.115	0.034	-0.022	-0.040	-0.121	-0.405	-0.286	-0.049	-0.120	-0.302	-0.348	-1.040	-1.112	-1.539	-0.782	-0.648	-0.398	-0.407	0.063	-0.592	-1.498	-0.838	-1.223	-0.017	-0.534	-1.415	-0.991	-0.882	-0.530	-0.794	0.592	0.664	0.382	0.548	0.426	0.435	0.728	0.734	0.740	1.056
B0738	tolR	0.644	0.278	0.459	0.361	0.340	0.907	0.142	0.634	0.186	-0.051	-0.055	-0.113	-0.225	-0.893	-0.564	0.023	-0.781	-0.816	-0.505	-0.584	-1.133	-1.486	-0.522	-0.348	-0.282	-0.247	0.185	-0.474	-0.978	-1.166	-1.591	-0.120	0.005	-1.048	-0.880	-0.837	-0.166	-0.783	0.308	0.350	0.088	0.224	0.155	0.164	0.367	0.130	0.534	0.542
B0739	tolA	0.586	0.363	0.448	0.560	1.202	0.562	0.517	0.500	0.091	-0.233	-0.027	0.010	-0.266	-0.840	-0.354	-0.186	-0.191	-0.030	-0.357	-1.093	-1.419	-0.506	-1.142	-1.092	-0.660	-0.696	0.276	0.240	-1.402	-1.789	-0.249	0.280	0.382	-0.721	-1.020	-1.014	-0.700	-0.767	0.566	0.417	0.256	0.140	0.147	0.156	0.556	0.539	0.767	1.080
B0740	tolB	0.868	0.758	1.009	0.673	0.347	0.427	0.060	-0.044	0.089	0.132	0.160	0.162	-0.194	-0.750	-0.897	-0.872	-1.271	-1.119	-0.151	-0.210	-0.621	-0.793	-0.155	-0.509	-0.425	-0.352	-0.222	0.065	0.173	-1.266	-1.650	0.147	0.746	0.268	-0.670	-0.898	-1.684	-1.748	0.398	0.363	0.518	0.402	0.458	0.467	0.283	0.242	0.493	0.511
B0741	pal	1.687	1.490	1.620	1.375	-0.499	0.415	0.145	0.172	-0.013	0.156	0.125	0.130	0.108	-0.156	-0.234	-0.527	-0.944	-1.074	0.166	-0.228	0.129	-0.549	0.007	-0.553	-0.506	-0.121	-0.034	0.328	0.335	0.385	-0.109	0.512	0.818	0.835	0.456	0.442	-0.976	-1.413	0.118	0.414	0.143	0.000	-0.112	-0.103	-0.398	-0.133	0.364	0.179
B0742	ybgF	1.266	1.083	1.098	1.085	-0.140	0.294	0.292	0.099	0.056	0.137	-0.112	0.146	-0.211	-0.241	-0.443	-0.680	-1.003	-1.287	0.099	-0.642	-0.087	-1.189	-0.304	-1.152	-0.323	-0.198	-0.318	0.087	-0.419	-1.116	-1.983	0.180	0.725	0.669	-0.314	-0.678	-2.192	-1.586	0.054	0.042	0.024	-0.421	-0.162	-0.153	0.194	-0.113	0.280	0.153
B0750	nadA	1.000	1.296	1.155	1.024	3.982	0.875	0.454	0.061	-0.455	-0.270	-0.122	-0.192	-0.524	0.109	0.262	0.145	0.321	0.363	-0.532	-0.022	-0.496	0.415	-0.184	-0.219	-0.261	-0.375	0.299	0.051	0.171	0.287	0.830	0.451	0.112	-1.141	-0.918	-1.603	-1.102	-1.006	0.418	0.852	0.839	0.889	0.973	0.983	0.423	0.741	0.768	0.576
B0751	pnuC	-0.003	0.259	0.213	0.368	2.136	0.647	0.300	-0.061	-0.378	-0.254	-0.304	-0.374	-0.483	0.544	0.150	0.137	0.093	0.111	-0.099	-0.651	-0.526	-0.134	0.007	-0.090	-0.047	-0.110	0.045	0.163	0.018	0.307	0.609	0.423	0.229	-0.636	-1.269	-1.575	-1.229	-0.820	-0.070	0.463	0.452	0.504	0.378	0.387	0.058	0.192	0.332	0.024
B0752	ybgR	-0.849	-0.627	-0.717	-0.459	0.960	0.367	0.037	-0.148	-0.603	-0.157	-0.529	-0.546	-0.505	0.546	0.257	0.565	0.507	0.471	0.120	-0.132	-0.140	1.091	0.206	-0.124	-0.157	0.106	0.317	0.229	0.477	0.949	1.240	0.368	0.453	-0.019	-0.035	-0.286	0.355	0.406	-0.024	-0.047	0.041	0.104	0.076	0.085	-0.195	-0.301	-0.187	-0.034
B0753	B0753	-1.046	-0.478	-0.905	-0.701	-0.248	-0.433	-0.133	-0.124	0.068	-0.128	-0.005	-0.015	0.043	0.410	0.139	-0.028	0.069	0.008	0.175	0.239	0.254	0.286	-0.061	-0.122	-0.033	0.000	0.048	0.212	0.251	0.530	0.866	0.076	0.237	0.165	0.000	0.370	0.227	-0.008	-0.453	-0.059	-0.111	-0.010	0.179	0.189	-0.912	-0.542	-0.531	-0.600
B0754	aroG	-0.049	-0.245	-0.209	-0.055	0.076	0.888	1.005	0.879	-0.560	-0.478	-0.403	-0.499	-0.682	0.496	0.286	0.375	0.461	0.497	-0.560	-0.926	-0.994	-0.932	-0.996	-0.870	-1.283	-1.441	0.487	0.265	-0.333	-0.827	-0.735	0.429	0.296	-0.793	-1.959	-2.502	-1.991	-2.239	1.303	1.068	0.642	0.466	0.400	0.409	1.109	0.398	0.605	0.479
B0755	gpmA	1.079	0.774	1.243	1.208	-0.585	-0.096	-0.129	-0.170	-0.119	-0.238	0.078	0.176	0.013	0.282	-0.180	-0.130	-0.551	-0.485	-0.099	-1.117	-0.682	-1.534	-0.678	-0.906	-1.070	-1.777	0.271	0.609	0.559	0.709	0.322	0.351	0.076	0.076	-1.033	-1.268	-2.143	-2.292	0.186	0.278	0.465	0.401	0.355	0.364	0.169	0.146	0.060	-0.092
B0756	galM	0.171	-0.113	0.307	0.000	0.036	-0.408	-0.072	-0.035	-0.078	-0.267	-0.029	-0.260	-0.095	-0.187	-0.212	0.068	-0.239	-0.393	0.027	0.476	0.127	0.131	-0.060	-0.088	0.130	0.201	0.111	0.161	0.197	0.058	-0.366	0.054	0.317	-0.041	-0.151	-0.150	-0.358	-0.290	-0.133	0.150	0.031	0.000	0.190	0.199	-0.248	-0.122	-0.121	-0.438
B0757	galK	0.097	0.015	0.231	-0.164	-0.244	0.000	-0.343	-0.555	-0.107	-0.114	-0.117	-0.313	0.033	-0.040	-0.023	-0.361	-0.954	-1.080	0.112	0.317	0.385	0.093	0.147	0.005	0.427	0.195	0.126	0.544	0.439	0.587	0.041	-0.004	0.332	-0.033	0.140	0.369	1.035	0.734	-0.015	-0.106	-0.113	-0.141	-0.090	-0.081	-0.123	-0.387	-0.222	-0.361
B0758	galT	-0.449	-0.326	-0.294	-0.131	0.309	-0.826	-0.346	-0.747	-0.126	-0.049	0.046	0.091	0.307	-0.058	0.120	0.133	0.027	0.143	0.505	0.619	1.058	0.641	-0.025	-0.104	0.403	0.266	0.876	1.039	0.514	0.000	-0.714	0.068	0.623	0.278	0.014	-0.259	-0.003	0.225	-0.012	0.125	0.084	0.250	-0.173	-0.193	-0.048	0.403	0.061	-0.265
B0759	galE	-0.072	0.191	0.160	0.376	0.106	-0.120	-0.031	0.026	-0.090	-0.009	-0.003	0.134	0.212	0.022	-0.306	-0.171	-0.337	-0.632	0.412	0.520	0.335	0.162	0.126	0.478	0.516	0.952	0.965	0.685	0.675	0.509	-0.251	0.206	0.494	-0.011	0.033	-0.381	-0.108	-0.168	0.198	0.192	-0.051	0.401	0.170	0.179	0.047	0.065	0.180	-0.038
B0760	modF	1.364	1.254	1.423	1.355	0.393	-0.339	-0.470	-0.212	-1.095	-0.481	-0.467	-0.578	-1.065	-0.649	-0.184	-0.336	0.025	0.152	-0.489	-0.085	-1.000	-1.273	-0.124	0.010	-0.120	-0.025	0.509	0.035	0.232	0.095	0.250	0.212	-0.347	-0.820	-0.566	-0.701	-0.254	-0.004	0.892	0.758	0.408	0.383	0.111	0.120	0.650	0.235	-0.178	-1.117
B0761	modE	0.266	0.304	0.250	0.417	0.737	0.030	0.206	0.387	0.177	0.066	0.119	0.032	-0.014	0.218	0.258	0.364	0.444	0.107	0.135	-0.450	-0.633	-0.742	-0.233	-0.151	-0.134	-0.171	-0.027	-0.597	-0.641	-0.625	-0.478	-0.039	-0.191	-0.405	-0.226	0.015	0.404	0.232	0.183	-0.026	-0.062	0.017	-0.122	-0.113	0.187	0.034	-0.030	-0.100
B0763	modA	0.433	0.511	0.651	0.501	0.377	-0.099	-0.455	-0.155	-0.135	-0.028	-0.114	-0.063	-0.153	-0.440	-0.009	0.299	-0.132	0.021	-0.343	-0.728	-0.627	-1.025	-0.004	-0.363	-0.572	-0.894	-0.023	-0.088	0.162	-0.059	-0.282	0.236	0.082	0.023	-0.162	-0.226	-0.389	-0.715	0.022	0.104	0.021	-0.051	0.355	0.365	0.065	0.095	0.049	0.360
B0764	modB	-0.203	0.072	0.023	-0.031	0.262	-0.351	-0.348	-0.121	0.006	0.009	-0.015	-0.054	0.236	-0.062	-0.152	0.192	0.260	-0.243	-0.143	-0.245	-0.262	-0.147	-0.129	-0.241	-0.323	-0.398	-0.081	-0.402	-0.364	-0.101	0.176	-0.197	-0.063	0.200	0.244	0.280	0.832	0.926	-0.329	-0.253	-0.262	-0.190	-0.205	-0.196	-0.300	-0.249	0.000	-0.239
B0765	modC	-0.027	0.039	0.217	0.148	0.459	0.274	0.278	0.283	-0.090	0.074	-0.173	-0.105	0.020	-0.081	-0.059	0.468	0.361	0.031	-0.283	-0.277	-0.594	-0.778	-0.104	-0.018	-0.189	-0.249	-0.103	-0.295	0.129	-0.304	-0.383	-0.033	0.058	-0.308	-0.037	0.309	0.522	0.271	-0.201	-0.267	-0.283	-0.073	-0.355	-0.346	-0.324	-0.193	-0.435	-0.302
B0766	ybhA	0.695	1.003	0.886	0.784	0.339	1.055	0.761	0.987	0.139	0.196	0.226	0.142	-0.034	-0.037	0.329	0.361	0.295	0.220	-0.008	-0.795	-0.343	-0.852	-0.633	-0.283	-0.019	0.049	-0.167	-0.398	-1.039	-0.687	-0.606	0.129	-0.335	-0.651	-0.458	-0.714	2.484	-0.446	0.551	0.236	0.363	0.104	0.580	0.000	0.302	0.358	0.634	0.582
B0767	ybhE	0.628	0.622	0.721	0.685	0.105	0.393	0.188	0.309	-0.012	0.099	-0.006	-0.198	-0.153	-0.220	0.007	-0.171	-0.099	-0.181	0.245	0.188	0.441	-0.096	-0.037	0.000	0.208	-0.316	0.355	0.389	0.710	1.356	0.987	-0.017	0.159	0.212	-0.076	0.142	-1.112	-0.416	0.000	0.401	0.583	0.700	0.660	0.669	-0.666	-0.185	0.000	-0.736
B0768	ybhD	-0.948	-0.768	-0.767	-0.587	0.095	-0.135	0.156	0.220	-0.084	0.059	-0.085	-0.163	0.048	0.187	0.218	0.503	0.372	0.398	0.093	0.456	0.625	0.735	0.577	0.026	0.350	0.240	0.274	0.168	0.670	1.223	1.226	-0.220	-0.168	0.612	0.908	0.814	1.087	1.253	-0.554	-0.586	-0.531	-0.411	-0.609	0.000	-0.650	-0.466	-0.639	-0.676
B0772	ybhC	2.254	1.694	2.244	1.973	1.082	0.714	0.529	0.721	-0.005	0.179	0.138	0.245	0.053	-0.282	0.008	-0.433	-0.526	-0.507	-0.748	-0.859	-1.502	-1.431	-0.277	-0.415	-0.124	-0.100	0.003	-0.002	-0.798	-1.195	-0.981	0.288	0.290	-0.667	-0.753	-1.056	-0.464	-0.983	-0.107	-0.061	0.052	-0.001	0.080	0.089	0.147	0.145	0.330	0.404
B0773	ybhB	0.114	0.097	0.135	-0.006	-0.332	0.055	-0.152	-0.188	0.018	0.002	0.053	0.066	0.283	-0.116	-0.181	-0.065	0.047	0.221	-0.191	0.024	-0.239	-0.102	0.069	0.113	0.001	0.215	0.170	0.122	0.332	0.143	-0.021	-0.101	-0.171	-0.334	-0.058	-0.027	-0.307	-0.280	0.158	0.000	0.000	0.315	0.000	0.000	-0.009	0.276	-0.075	-0.097
B0774	BioA	-0.148	0.362	0.016	0.075	-0.163	-0.140	-0.199	-0.595	-0.004	0.228	0.749	0.644	0.486	0.322	0.204	0.188	0.345	0.262	-0.106	0.235	-0.111	0.415	-0.227	-0.068	-0.057	-0.030	0.225	0.402	0.294	0.800	0.897	-0.254	-0.472	-0.748	-0.686	-0.694	-0.185	0.077	0.716	0.737	0.362	0.434	0.337	0.346	0.566	0.438	0.727	0.705
B0775	BioB	0.519	0.679	0.850	0.351	0.483	-0.631	-0.713	-1.422	-0.412	0.168	0.935	0.912	0.401	0.049	0.085	0.249	0.135	0.216	-0.387	0.035	-0.388	0.063	-0.086	-0.179	-0.169	0.049	0.241	0.329	1.037	0.341	0.762	0.132	0.005	-0.862	-0.886	-0.661	-0.620	-0.708	0.479	0.273	0.133	0.012	-0.007	0.002	0.408	0.279	0.320	0.155
B0776	BioF	-0.340	0.389	0.300	0.324	-0.075	-0.012	-0.449	-0.421	-0.195	0.013	0.274	0.365	0.267	0.349	0.209	0.549	0.502	0.657	0.073	0.000	0.104	0.652	0.150	-0.089	0.070	0.209	0.233	0.638	0.752	1.516	1.488	0.163	0.326	0.097	0.129	0.218	0.313	0.373	0.029	0.149	-0.262	-0.341	-0.192	-0.183	0.029	-0.104	-0.188	-0.443
B0777	BioC	-0.445	0.255	0.158	0.323	0.271	-0.664	-0.575	-0.936	-0.301	-0.067	0.322	0.261	0.225	0.221	0.180	0.065	0.343	0.332	0.000	0.370	0.071	0.784	-0.145	0.000	-0.093	-0.074	0.270	0.342	0.701	0.911	1.321	0.331	0.658	0.219	0.049	-0.233	0.122	0.481	0.095	-0.237	-0.282	-0.317	-0.401	-0.392	0.039	-0.217	-0.147	-0.534
B0778	BioD	-0.512	-0.307	-0.186	-0.118	0.054	-0.918	-0.696	-1.021	-0.591	-0.281	0.886	0.857	0.228	0.502	0.269	0.317	0.497	0.479	0.063	0.133	0.141	0.123	0.077	-0.097	0.111	0.113	0.425	0.331	0.924	1.390	1.542	0.088	0.964	0.706	-0.202	-0.648	-0.416	-0.001	0.033	-0.048	-0.297	-0.232	-0.517	-0.508	-0.043	-0.293	-0.232	-0.687
B0779	uvrB	-2.296	-1.540	-2.063	-1.730	-0.241	-0.807	-0.509	-0.926	0.124	0.102	0.336	0.585	0.623	0.502	0.455	1.978	2.336	1.653	0.699	0.347	0.481	0.350	0.110	0.086	0.265	0.556	0.250	0.120	-0.026	0.130	0.209	0.092	0.454	0.612	-0.006	-0.699	-0.291	-0.078	0.149	0.266	0.131	0.675	0.058	0.067	0.023	0.196	0.131	-0.028
B0780	ybhK	-1.894	-1.810	-2.187	-1.985	0.144	-0.213	0.109	-0.026	-0.148	0.076	-0.186	-0.079	0.166	0.087	0.364	2.029	2.516	2.073	-0.102	-0.024	-0.343	-0.179	-0.217	-0.219	-0.223	-0.198	0.338	-0.056	-0.230	-0.147	0.031	-0.050	-0.320	0.390	0.341	0.528	0.650	0.564	-0.238	-0.077	-0.356	-0.007	-0.418	-0.409	-0.359	-0.438	0.000	-0.310
B0781	moaA	-0.582	-0.313	-0.215	-0.240	0.399	0.157	0.147	0.161	-0.009	0.125	0.161	0.245	0.321	0.266	-0.167	0.313	0.092	0.194	0.012	-0.729	-0.379	-1.851	-0.324	-0.112	0.066	-0.226	-0.212	-0.545	-1.126	-0.712	-0.320	0.080	-0.321	-0.532	-0.726	-1.074	-0.427	-0.097	0.014	-0.017	-0.171	-0.199	-0.410	-0.401	0.035	0.076	0.187	0.075
B0782	moaB	0.036	-0.008	0.472	-0.422	-0.320	-0.404	-0.226	-0.230	0.245	0.501	0.564	0.629	0.474	-0.192	-0.181	-0.010	-0.134	-0.245	0.198	-0.049	-0.163	-0.802	-0.058	-0.036	0.177	0.148	0.252	0.325	-0.049	-0.045	-0.188	0.386	0.719	0.307	-0.135	-0.698	-0.624	-0.682	-0.130	0.074	0.144	0.000	0.156	0.166	-0.076	0.023	0.303	0.056
B0783	moaC	0.160	0.071	0.711	0.360	-0.077	-0.058	-0.215	-0.351	-0.012	0.178	0.250	0.156	0.239	-0.519	-0.117	-0.363	-0.699	-0.823	0.007	-0.184	0.162	-0.921	0.141	-0.181	0.108	0.048	0.064	0.377	0.037	0.252	-0.138	-0.026	0.416	0.238	-0.404	-0.530	-0.336	0.141	0.904	0.190	0.220	0.210	0.176	0.186	0.065	0.007	0.406	-0.047
B0784	moaD	0.217	-0.008	0.245	0.113	-0.212	-0.354	-0.388	-0.307	0.000	0.134	0.181	0.280	0.206	0.003	-0.149	-0.207	-0.215	-0.099	0.000	0.288	0.017	0.340	0.016	-0.146	0.119	0.000	0.330	0.098	-0.143	-0.027	-0.217	0.048	0.115	0.124	0.027	0.012	0.178	0.145	0.093	0.120	0.126	0.372	0.370	0.379	-0.232	0.214	0.138	-0.083
B0785	moaE	0.235	0.387	0.530	0.692	-0.065	-0.218	-0.236	-0.105	-0.114	0.109	0.108	0.194	0.148	-0.542	-0.306	-0.455	-0.196	-0.254	-0.378	0.016	-0.778	-0.231	0.257	0.145	0.191	0.462	-0.031	0.228	0.078	-0.074	-0.422	0.047	0.344	0.115	0.144	-0.213	-0.115	-0.202	-0.242	0.087	-0.097	0.145	-0.002	0.007	-0.091	0.047	0.148	-0.252
B0786	ybhL	0.433	0.366	0.375	0.097	-0.969	-0.208	-0.311	-0.377	0.037	-0.049	0.171	-0.144	0.072	-0.036	0.124	0.314	0.495	0.490	-0.189	-0.266	-0.589	-0.226	0.149	0.058	0.005	0.138	0.392	0.500	0.769	0.102	-0.135	0.265	0.087	-0.190	-0.118	-0.043	0.044	0.000	-0.085	0.214	-0.074	0.324	0.026	0.035	0.033	0.585	-0.048	-0.009
B0788	ybhN	-0.987	-0.907	-1.182	-0.902	-0.101	0.200	-0.083	0.175	-0.115	-0.076	0.022	0.149	0.049	0.235	0.215	0.407	0.444	0.577	-0.159	-0.525	-0.277	-0.615	0.800	0.934	0.343	0.463	0.056	0.268	0.698	0.559	0.581	-0.233	-0.164	0.312	0.423	0.449	0.663	0.913	0.115	0.000	-0.168	0.029	0.209	0.000	-0.157	0.000	0.000	-0.013
B0789	ybhO	-0.555	-0.406	-0.155	-0.579	-0.024	-0.723	-0.477	-0.506	0.101	0.001	-0.037	0.018	0.034	0.520	0.314	0.530	0.688	0.635	-0.016	0.071	-0.113	0.127	-0.171	-0.156	-0.190	0.020	0.639	0.483	0.821	0.983	1.139	-0.157	-0.103	0.118	0.269	0.253	0.724	0.770	0.000	0.296	0.123	0.202	0.000	0.640	-0.113	-0.218	-0.031	0.129
B0790	ybhP	-0.528	-0.483	-0.362	-0.670	-0.036	-0.153	-0.485	-0.408	-0.087	-0.030	-0.198	-0.218	0.005	0.164	0.102	0.277	0.449	0.466	-0.088	-0.029	-0.344	-0.038	-0.187	0.094	-0.025	-0.065	0.325	0.029	0.558	0.215	0.270	-0.356	-0.222	-0.354	0.054	-0.125	0.380	0.322	-0.409	-0.049	-0.235	0.090	0.464	0.133	-0.337	0.658	-0.084	-0.322
B0791	ybhQ	-0.539	-0.667	-0.498	-0.555	-0.125	0.000	-0.452	-0.202	-0.078	0.030	0.025	-0.102	-0.117	-0.205	-0.025	-0.245	-0.118	0.295	-0.306	0.111	-0.405	0.155	-0.343	-0.122	0.056	-0.105	-0.592	-0.531	-0.551	-0.832	-0.448	-0.371	-0.295	0.100	0.139	0.442	0.554	0.589	-0.305	-0.307	0.143	-0.050	0.247	0.256	0.114	-0.066	-0.104	0.004
B0793	ybhS	-0.677	-0.079	-0.580	-0.226	0.128	-0.432	-0.053	-0.323	-0.026	-0.086	-0.100	-0.072	0.019	0.210	0.120	0.223	0.240	0.666	0.140	0.103	-0.093	-0.457	0.350	0.000	0.230	0.299	0.954	1.339	0.719	0.858	1.219	-0.014	0.317	0.600	0.614	0.713	0.881	1.121	-0.139	0.000	-0.167	0.010	-0.128	-0.119	-0.312	-0.350	-0.491	-0.335
B0794	ybhF	-0.413	-0.094	-0.325	-0.233	0.460	-0.598	-0.442	-0.536	-0.104	-0.113	-0.120	-0.111	0.058	0.058	0.178	0.085	0.260	0.578	0.066	0.000	-0.141	0.279	-0.355	-0.149	-0.054	0.158	1.049	1.006	0.123	0.234	0.500	0.013	0.192	0.590	0.505	0.591	0.953	1.136	-0.380	-0.155	0.127	0.050	-0.056	-0.047	-0.222	-0.131	0.032	-0.165
B0795	B0795	-0.494	-0.441	-0.401	-0.204	-0.021	-0.399	-0.281	-0.345	-0.136	0.070	-0.147	-0.227	-0.187	0.520	0.155	0.367	0.283	0.497	0.158	-0.103	-0.032	-0.304	1.137	0.159	0.273	0.389	0.701	0.300	-0.237	0.031	0.442	-0.206	-0.233	0.181	0.212	-0.005	0.751	0.899	-0.200	-0.090	0.116	0.000	0.752	0.762	-0.173	-0.167	0.079	-0.122
B0796	ybiH	-0.585	-0.639	-0.783	-0.619	0.924	-0.135	-0.231	-0.012	-0.012	-0.065	-0.056	0.037	0.179	0.327	0.147	0.189	0.139	0.210	-0.249	-0.573	-0.671	-0.771	0.000	0.109	0.142	0.022	-0.179	-0.610	-0.993	-0.602	-0.268	-0.429	-0.453	-0.287	0.115	0.085	0.519	0.304	0.019	0.008	0.053	0.076	0.147	0.156	-0.247	0.327	0.068	0.229
B0797	rhlE	0.932	0.449	0.403	0.357	0.306	0.082	0.291	0.184	0.270	0.164	0.148	0.248	0.439	-0.699	-0.234	-0.627	0.058	0.090	-0.589	-0.116	-0.792	-0.563	0.000	-0.486	-0.407	-0.346	-0.278	-0.194	0.330	0.371	0.567	-0.181	-0.361	-0.391	-0.245	-0.205	-0.194	0.047	0.124	-0.294	0.000	-0.129	0.000	0.000	-0.001	-0.045	-0.026	0.190
B0798	ybiA	-0.331	-0.423	-0.524	-0.329	-0.415	-0.151	0.000	-0.175	0.081	-0.079	-0.148	-0.089	-0.009	-0.153	0.029	0.060	0.231	-0.161	-0.319	-0.148	-0.249	0.102	-0.035	0.107	-0.061	0.071	-0.179	-0.465	-0.028	-0.254	-0.381	-0.264	-0.202	-0.180	0.414	0.482	0.214	0.142	0.000	0.000	0.131	0.118	0.000	0.000	0.000	0.197	0.000	-0.118
B0799	dinG	-1.282	-0.763	-1.204	-0.958	-0.490	-0.715	-0.324	-0.458	-0.164	-0.472	-0.211	-0.237	-0.046	-0.317	-0.019	0.128	0.108	-0.122	-0.011	0.090	-0.017	-0.019	-0.122	-0.063	-0.103	-0.049	-0.061	-0.206	0.175	-0.016	-0.055	-0.029	-0.078	0.258	0.406	0.439	0.293	0.154	-0.002	0.239	-0.020	0.016	-0.132	-0.123	0.031	-0.163	0.078	-0.195
B0801	ybiC	0.302	0.438	0.350	0.517	-0.494	0.629	0.335	0.154	-0.287	-0.196	-0.213	-0.296	-0.831	0.292	0.069	0.227	0.317	0.192	-0.445	-0.511	-0.575	-0.392	-0.400	-0.140	0.060	-0.345	0.232	0.215	0.658	0.572	0.560	-0.021	-0.068	-0.057	-0.448	-1.031	-1.288	-1.434	0.511	0.440	0.579	0.565	0.478	0.487	0.577	0.398	0.599	0.214
B0802	ybiJ	-0.921	-0.995	-0.720	-0.746	0.032	-0.653	-0.376	-0.482	0.000	0.042	0.105	0.262	0.158	-0.311	-0.190	-0.290	-0.145	-0.028	-0.176	0.458	0.046	0.456	-0.162	0.000	0.213	0.197	-0.458	-0.521	-0.344	-0.218	0.168	-0.202	-0.031	-0.223	0.012	0.088	-0.058	-0.172	-0.006	0.000	-0.131	-0.107	0.057	0.066	0.024	-0.072	-0.070	-0.299
B0803	ybiI	-0.702	-0.614	-0.586	-0.598	-0.184	-0.457	-0.557	-0.639	0.057	-0.050	-0.142	-0.196	-0.102	-0.613	-0.231	-0.747	-0.398	-0.138	-0.287	0.382	-0.141	0.374	0.016	0.120	0.154	0.071	-0.249	-0.284	0.098	0.000	-0.230	-0.129	-0.049	-0.254	0.114	0.615	0.459	0.307	0.298	0.305	0.013	-0.192	0.273	0.282	0.201	0.085	0.166	-0.001
B0805	B0805	0.807	0.932	1.114	0.985	0.720	-1.125	-1.079	-1.452	0.101	0.073	-0.016	0.275	0.168	0.500	0.266	0.524	0.603	0.571	0.048	-0.368	-0.043	-0.284	-0.536	-0.795	-0.294	-0.650	0.301	0.752	0.628	0.474	0.594	0.595	1.015	0.516	-0.332	-1.162	-1.332	-1.090	0.723	1.063	1.061	0.968	0.939	0.948	0.259	0.543	0.975	0.743
B0806	ybiM	-0.407	-0.535	-0.434	-0.135	-0.098	-0.317	0.000	0.196	0.026	0.083	0.047	-0.048	-0.013	0.391	0.153	0.289	0.199	0.028	0.130	0.220	0.274	0.000	0.072	-0.130	0.131	0.118	0.241	0.281	0.320	0.549	0.692	-0.231	-0.025	0.299	0.472	0.739	0.969	0.874	-0.450	-0.329	-0.116	0.000	-0.079	-0.070	-0.362	-0.287	-0.279	-0.350
B0807	ybiN	1.550	0.872	1.418	1.365	-0.170	1.642	1.470	1.424	0.320	0.145	0.087	0.293	0.262	-0.560	-0.029	-0.357	-0.309	-0.218	-0.238	-0.303	0.000	-0.840	-0.472	-0.386	-0.356	-0.294	0.413	-0.054	-0.480	-0.255	0.065	0.152	-0.372	-0.417	-0.618	-0.664	-0.387	-0.032	0.637	0.434	0.177	0.186	0.340	0.349	0.328	0.000	0.109	0.354
B0809	glnQ	0.653	0.501	0.807	0.629	-0.143	-1.049	-0.894	-1.083	0.112	0.276	0.029	-0.078	-0.107	0.094	-0.037	0.029	-0.197	-0.232	-0.066	-0.011	0.150	-0.053	1.677	0.936	0.421	0.468	-0.288	0.183	0.360	-0.351	-1.017	0.023	0.538	0.294	0.096	0.112	-0.778	-0.765	0.000	0.729	0.267	0.461	0.194	0.203	0.570	0.506	0.416	0.550
B0810	glnP	1.186	0.703	1.124	1.233	-0.027	-1.003	-1.043	-0.816	0.219	0.066	0.057	-0.082	-0.332	0.249	-0.030	0.006	-0.154	-0.634	0.167	0.043	0.292	0.243	1.007	0.459	0.103	0.284	-0.213	0.050	-0.126	-0.529	-0.887	0.633	1.255	0.735	0.314	0.423	-0.554	-0.830	1.016	1.057	0.584	0.592	0.722	0.731	1.226	1.061	1.088	1.385
B0811	glnH	1.475	1.459	1.582	1.757	-0.631	0.100	-0.482	-0.485	0.548	0.621	0.452	0.219	-0.155	0.382	0.257	0.380	-0.257	-0.753	0.174	0.332	0.349	0.282	1.607	1.496	0.715	0.605	0.211	0.440	0.879	0.678	0.216	0.534	1.058	0.798	0.850	1.052	-0.462	-2.234	1.554	1.652	1.202	1.219	1.058	1.067	1.345	1.542	1.447	1.445
B0812	dps	0.964	1.174	1.516	1.723	-1.067	0.617	0.425	0.519	-0.003	0.121	0.514	0.119	-0.091	-0.029	-0.129	-0.185	-0.104	-0.324	0.306	0.219	0.337	0.180	0.290	0.087	-0.035	-0.989	0.327	0.576	0.621	0.000	0.810	0.229	0.258	0.134	0.040	0.198	-1.714	-2.638	-2.247	-0.702	0.237	0.350	0.371	0.380	-1.971	-1.165	-1.148	-2.112
B0813	ybiF	-0.045	-0.159	-0.041	0.088	-0.268	0.494	0.441	0.603	0.182	-0.016	-0.164	-0.041	0.038	0.247	0.060	0.273	0.124	0.237	0.103	0.012	-0.150	-0.626	0.384	-0.065	0.291	0.164	-0.101	0.015	-0.072	0.308	0.631	-0.233	-0.409	0.168	0.468	0.506	0.798	1.033	0.560	-0.229	0.175	0.215	0.643	0.652	0.315	0.219	-0.017	0.459
B0814	ompX	0.777	0.533	0.680	0.173	1.324	0.638	0.326	0.071	0.385	0.615	0.535	0.601	0.547	-0.726	-0.398	-0.666	-0.727	-0.399	0.484	0.637	0.434	0.321	0.198	-0.158	-0.016	0.250	-0.343	-0.596	-0.172	-0.723	-1.138	-0.032	-0.329	-0.213	-0.151	0.222	-0.790	-1.302	-0.385	0.332	0.703	0.430	0.208	0.217	-1.571	-0.474	0.608	0.586
B0815	ybiP	-2.732	-2.651	-3.146	-2.890	0.572	0.171	0.362	0.416	-0.282	-0.260	-0.391	-0.423	-0.287	-0.027	0.246	0.274	0.642	0.490	-0.258	-0.274	-0.557	-0.028	-0.155	-0.065	-0.122	0.033	0.058	-0.220	0.083	0.350	0.557	-0.020	-0.373	0.342	0.633	0.732	0.903	0.980	-0.048	-0.288	0.131	0.149	0.255	0.000	-0.037	0.000	0.277	0.381
B0816	B0816	-0.808	-0.998	-1.530	-1.368	-0.001	-0.276	-0.486	-0.429	-0.632	-0.565	-1.040	-1.381	-0.991	-0.790	-0.374	-0.166	0.011	-0.027	-0.704	-0.837	-1.140	-0.768	0.092	0.103	-0.146	0.070	-0.595	-0.943	-0.142	-0.541	-0.555	-0.231	0.102	-0.491	-0.224	0.339	-0.145	0.014	0.000	-0.499	-0.238	-0.426	-0.307	-0.298	-0.158	-0.405	0.000	0.397
B0817	B0817	0.181	0.011	0.226	0.282	0.322	0.237	0.308	0.562	0.007	0.033	0.023	0.056	0.065	0.104	0.065	0.147	0.160	-0.288	-0.206	-0.376	-0.583	-0.780	-0.339	-0.047	-0.131	-0.054	-0.779	-1.808	-1.548	-1.547	-1.356	-0.584	-1.178	-1.012	-0.591	-0.502	0.030	-0.165	0.062	0.000	0.000	-0.253	-0.336	-0.326	-0.186	-0.276	0.058	-0.065
B0818	ybiR	-0.440	-0.092	-0.538	-0.213	0.610	0.768	0.314	0.664	0.234	0.034	-0.078	-0.079	-0.179	-0.495	-0.243	0.077	-0.205	-0.125	-0.212	-0.304	-0.310	0.609	0.408	0.190	-0.091	0.066	-0.317	-0.807	-0.199	-0.497	-0.647	-0.184	-0.555	-0.288	-0.109	0.052	0.405	0.405	0.006	-0.123	-0.073	-0.058	-0.054	-0.045	-0.059	-0.060	-0.030	0.100
B0820	ybiT	1.160	0.524	1.206	0.964	0.015	0.991	0.300	0.596	0.274	0.291	0.324	0.346	0.268	0.168	-0.122	0.264	-0.490	-0.315	0.392	0.221	0.144	-0.092	0.007	-0.119	-0.262	-0.153	-0.255	0.042	-0.142	-1.230	-1.718	-0.083	0.139	-0.466	-0.733	-0.827	-0.748	-0.624	0.147	0.100	0.013	-0.079	0.013	0.022	0.234	0.191	0.091	0.193
B0822	B0822	0.362	0.802	0.743	0.766	-0.017	0.770	0.722	0.456	-0.078	0.024	0.360	-0.124	-0.087	-0.611	-0.264	-0.487	-0.087	0.306	-0.675	-0.509	-0.845	-0.496	-0.057	0.457	0.185	-0.012	-0.055	-0.027	0.185	-0.272	-0.216	0.091	-0.093	-0.310	-0.241	0.072	0.072	-0.184	0.000	0.000	-0.133	0.059	0.044	0.053	0.081	0.000	0.213	0.078
B0823	ybiW	-0.092	0.074	-0.186	0.039	-0.163	0.146	0.197	-0.007	-0.120	-0.034	-0.079	0.038	0.088	0.245	0.203	0.324	0.389	0.646	-0.036	0.194	-0.030	-0.209	0.347	0.000	0.091	0.115	0.713	0.818	1.108	1.437	1.584	0.083	0.047	0.652	0.833	0.864	0.824	1.194	-0.521	-0.532	-0.417	-0.220	-0.499	-0.490	0.000	-0.304	-0.322	-0.413
B0824	ybiY	0.156	0.101	0.154	0.123	0.192	-0.002	0.321	0.138	-0.064	0.000	0.056	0.027	0.177	0.476	0.268	0.437	0.556	0.461	-0.190	0.206	-0.096	0.734	-0.190	-0.077	-0.108	-0.063	0.313	0.448	0.721	1.031	1.119	0.000	0.060	0.546	0.752	0.824	0.798	1.064	-0.314	-0.246	-0.071	-0.017	-0.342	-0.333	-0.193	-0.212	-0.226	-0.254
B0825	mipB	-0.663	-0.834	-0.538	-0.425	0.256	0.097	0.232	-0.087	0.054	-0.368	0.025	0.092	0.025	0.518	0.224	0.391	0.430	0.344	0.184	0.146	0.098	0.036	1.104	0.065	0.094	0.323	0.226	0.258	0.466	0.867	1.110	-0.094	-0.161	0.411	0.372	0.324	0.707	0.916	0.004	0.031	0.195	0.060	0.272	0.000	0.042	0.306	-0.004	-0.030
B0826	moeB	-0.602	0.259	-0.096	0.259	-0.217	0.163	-0.051	-0.089	0.021	0.075	-0.178	-0.353	-0.093	0.210	0.106	0.016	0.293	0.299	0.207	0.000	0.136	0.017	0.315	0.092	0.100	0.376	0.075	0.160	-0.044	0.097	0.521	0.182	0.243	0.166	0.328	0.270	0.559	0.816	-0.059	0.016	-0.391	-0.017	-0.295	-0.286	-0.136	-0.026	-0.152	-0.336
B0827	moeA	0.123	0.332	0.421	0.476	0.066	-0.047	-0.072	-0.030	0.380	0.241	0.205	0.358	0.376	0.140	0.088	-0.271	0.005	0.008	0.310	0.256	0.090	0.341	0.116	-0.035	0.080	0.211	-0.031	-0.230	-0.359	-0.415	-0.117	0.046	-0.156	-0.100	0.003	-0.080	0.000	0.669	0.178	0.055	0.095	0.112	-0.052	-0.043	0.079	0.049	0.000	0.231
B0828	ybiK	1.444	1.510	1.476	1.454	0.401	0.063	0.139	0.379	-0.988	0.028	0.383	0.418	0.092	0.163	0.183	0.169	0.235	0.583	-0.232	-0.453	-0.656	-0.809	0.495	0.407	-0.057	-0.230	0.656	0.207	-0.694	-1.000	-0.398	-0.097	-1.045	-1.489	-1.355	-2.011	-1.163	-0.782	1.074	0.755	-0.367	-0.777	-0.402	-0.393	0.986	0.791	0.669	-0.032
B0829	B0829	0.310	0.381	0.429	0.625	-0.076	-0.675	-0.286	-0.051	-0.646	-0.360	-0.387	-0.494	-0.559	0.301	0.189	0.408	0.246	0.235	-0.088	-0.333	-0.431	-0.888	0.564	0.449	0.070	-0.010	0.571	0.584	-0.105	-0.424	-0.041	0.023	0.069	-0.672	-0.970	-1.574	-0.697	-0.690	-1.542	0.390	0.162	-0.096	0.227	0.236	0.355	0.514	0.255	-0.163
B0830	B0830	0.001	0.244	0.357	0.338	-1.188	-0.995	-0.538	-0.590	-1.312	-1.046	-0.506	-0.742	-0.929	0.300	0.195	0.397	0.464	0.462	0.156	-0.687	-0.166	-0.475	-0.067	0.540	0.242	-0.054	0.251	1.172	1.272	0.896	0.630	0.441	1.180	0.832	-0.263	-0.833	-1.273	-0.884	1.229	0.994	0.121	-0.648	-0.500	-0.491	0.956	0.800	0.355	-0.563
B0831	B0831	-1.039	-0.424	-0.821	-0.559	-0.128	-1.077	-0.626	-0.765	-0.360	-0.201	-0.240	-0.298	-0.302	0.435	0.209	0.455	0.552	0.481	0.084	-0.074	0.099	0.000	-0.127	0.077	0.050	0.139	-0.008	0.590	0.564	0.286	0.634	-0.090	0.355	0.884	0.059	-0.187	0.832	0.495	0.578	0.170	0.147	-0.184	-0.263	-0.253	0.638	0.368	0.082	-0.335
B0832	B0832	-0.970	-0.668	-0.664	-0.622	-0.762	-1.352	-0.658	-0.937	-0.819	-0.924	-0.568	-0.657	-0.707	0.230	0.150	0.098	-0.015	0.177	0.064	0.084	0.000	0.074	0.151	0.084	0.038	0.025	-0.132	0.252	0.627	0.713	0.897	-0.012	0.059	0.902	0.353	0.379	0.599	0.716	0.193	0.264	-0.155	-0.563	-0.437	-0.428	0.248	0.008	-0.064	-0.746
B0833	B0833	0.089	0.000	-0.143	0.000	0.000	-0.519	-0.356	-0.624	0.010	-0.004	-0.174	-0.006	-0.006	0.053	0.099	0.066	0.119	0.246	0.000	0.548	0.323	0.680	-0.154	0.000	0.102	0.000	-0.146	-0.198	0.061	0.390	0.617	-0.177	0.121	-0.324	0.113	0.170	1.105	0.793	0.031	-0.012	-0.094	0.000	0.331	0.000	0.017	0.252	-0.272	-0.192
B0834	B0834	0.691	0.703	0.571	0.543	0.229	0.641	0.786	0.855	0.033	-0.043	-0.082	-0.105	-0.005	0.111	0.222	0.368	0.705	0.571	-0.498	-0.180	-0.275	0.037	0.425	0.290	0.684	1.189	0.399	0.428	0.780	0.969	1.145	0.016	0.078	0.529	0.750	0.992	1.395	1.374	-0.236	0.000	-0.556	-0.401	-0.168	-0.159	-0.366	-0.291	-0.438	-0.397
B0835	yliG	1.012	0.798	1.114	0.978	0.599	0.831	0.470	0.852	0.853	0.507	0.660	0.815	0.716	-0.815	-0.440	-0.509	-0.573	-0.122	-1.295	-0.829	-1.508	-1.252	0.158	0.161	-0.092	-0.068	-0.316	-0.340	-0.820	-1.334	-1.128	0.211	0.085	-0.933	-0.870	-0.511	-0.709	-0.485	0.335	0.141	0.379	0.241	0.200	0.209	0.360	0.458	0.715	1.365
B0836	B0836	-0.431	-0.601	-0.654	-0.577	0.057	-1.517	-1.473	-1.335	0.066	0.036	0.024	0.100	-0.281	0.095	0.077	0.014	0.279	-0.075	-0.044	0.102	-0.025	0.222	-0.470	0.006	0.046	0.017	0.036	-0.145	-0.097	-0.065	-0.086	-0.127	-0.062	-0.097	0.418	0.547	0.445	0.438	-0.342	-0.256	-0.092	0.028	-0.015	-0.006	-0.455	-0.451	-0.467	-0.340
B0837	yliI	-0.150	0.092	-0.077	-0.007	-0.640	-0.461	-0.909	-1.116	-0.003	-0.066	-0.229	-0.376	-0.335	0.160	0.213	0.533	0.447	0.562	-0.418	-0.762	-0.709	-1.280	0.062	-0.126	-0.209	-0.133	0.347	0.140	0.447	0.226	0.134	-0.178	-0.375	-0.129	-0.034	-0.002	0.474	0.517	-0.437	-0.303	-0.081	0.085	-0.227	-0.218	-0.155	-0.139	-0.233	-0.245
B0838	yliJ	0.832	0.114	1.102	1.084	-0.144	0.999	0.296	0.609	-0.154	-0.063	0.015	-0.062	-0.168	0.032	0.084	-0.041	0.380	0.214	-0.502	-0.779	-0.608	-0.683	-0.349	-0.473	-0.506	-0.610	-0.316	-0.482	-0.245	-0.064	-0.189	-0.513	-0.573	-0.290	-0.018	0.214	-0.420	-1.104	-0.039	0.346	0.542	0.438	0.352	0.362	0.049	0.077	0.009	-0.285
B0839	dacC	0.696	0.582	0.582	0.833	0.241	1.376	1.377	1.385	0.030	0.028	-0.328	-0.590	-0.568	0.328	0.118	0.136	0.142	0.253	0.219	0.029	0.196	-0.856	0.405	-0.150	0.235	0.320	0.105	-0.026	-0.554	-0.829	-0.478	-0.084	-0.647	-1.169	-1.488	-1.663	-1.093	-0.568	-0.805	-0.521	-0.370	-0.210	-0.347	-0.338	-0.892	-0.602	-0.572	-0.423
B0840	deoR	0.438	0.554	0.500	0.523	0.472	0.863	1.076	1.239	0.108	-0.015	0.010	-0.028	-0.191	0.043	0.151	0.169	0.229	0.090	0.626	0.251	0.693	0.199	0.415	0.153	0.412	0.525	-0.384	-0.729	-0.712	-1.088	-0.605	-0.049	-0.706	-0.364	-0.077	-0.583	-0.209	-0.185	0.020	0.125	0.123	-0.053	-0.064	-0.055	0.177	0.069	0.218	0.414
B0841	ybjG	0.139	0.039	0.460	0.121	-0.160	0.892	0.283	0.389	0.307	0.058	0.068	-0.025	0.081	-0.316	-0.362	-0.074	-0.270	-0.282	0.587	0.593	0.747	0.259	0.319	0.276	0.205	0.583	-0.649	-0.995	-0.673	-0.823	-0.770	-0.268	-0.418	-0.374	-0.176	0.195	0.162	0.120	-0.171	0.306	-0.112	-0.120	-0.230	-0.221	-0.019	-0.148	0.000	0.654
B0842	cmr	-0.034	0.218	0.060	0.155	0.626	0.989	0.840	1.024	0.522	0.258	0.113	-0.122	-0.258	-0.297	-0.101	-0.090	0.031	0.241	-0.433	-0.274	-0.587	0.116	-0.628	-0.383	-0.119	-0.260	-0.282	-0.482	-0.456	-0.161	0.332	-0.342	-0.613	0.139	0.183	0.156	0.628	0.562	-0.172	-0.144	0.131	0.090	0.042	0.051	-0.298	-0.014	0.231	0.905
B0843	ybjH	-0.168	-0.080	-0.004	-0.240	0.026	-0.223	-0.075	-0.179	0.130	-0.100	-0.181	-0.001	-0.063	-0.792	-0.100	-0.467	-0.175	-0.071	-0.462	-0.022	-0.485	-0.074	0.064	-0.030	-0.258	0.094	0.046	-0.132	0.117	-0.283	-0.249	-0.170	-0.163	-0.182	0.077	0.462	0.667	0.407	0.000	0.000	0.190	0.337	0.000	0.781	0.000	0.606	-0.029	0.188
B0844	B0844	0.601	0.787	0.745	0.600	0.599	0.504	0.877	0.529	-0.009	0.032	-0.129	-0.102	-0.125	0.071	0.150	0.135	0.210	0.510	0.086	-0.072	-0.078	-0.348	0.168	0.058	0.167	0.455	0.583	0.635	0.678	0.843	0.915	0.358	0.334	0.397	0.256	0.285	0.249	0.519	0.568	0.299	0.163	-0.070	0.556	0.565	0.130	0.308	-0.012	0.278
B0845	B0845	0.624	0.577	0.676	0.599	0.220	-0.034	0.222	0.082	-0.029	0.021	0.178	-0.033	-0.044	0.013	0.114	0.211	0.354	0.163	0.081	0.140	0.247	0.511	-0.077	-0.134	-0.482	0.337	0.174	0.275	0.523	0.614	0.383	0.207	0.413	0.664	0.437	0.517	-0.128	0.054	-0.163	-0.101	-0.159	0.000	-0.128	-0.119	-0.194	-0.219	-0.112	-0.150
B0846	B0846	0.751	0.357	0.530	0.498	0.070	0.374	0.103	0.558	0.013	-0.065	-0.055	-0.046	0.027	0.573	0.199	0.298	0.258	0.043	0.218	-0.152	-0.014	-0.059	0.704	-0.305	0.157	0.806	-0.691	-0.388	-0.725	-0.402	0.164	-0.260	-0.290	0.138	0.346	0.538	0.821	0.714	0.255	0.217	-0.184	-0.095	0.469	0.478	0.013	0.000	-0.209	0.006
B0847	B0847	-0.457	-0.324	-0.547	-0.412	-0.281	0.292	0.251	0.313	0.022	-0.119	-0.341	-0.411	-0.369	0.419	0.286	0.531	0.572	0.446	0.053	-0.427	-0.366	-0.798	0.132	0.052	-0.047	0.370	0.080	-0.428	-0.226	0.163	0.698	-0.228	-0.511	0.043	0.227	0.004	0.522	0.644	0.017	-0.021	0.020	0.003	-0.052	-0.043	-0.037	0.058	-0.039	0.103
B0848	ybjM	-0.009	0.133	-0.076	0.029	0.235	0.391	0.542	0.426	0.041	-0.015	-0.098	0.043	-0.118	0.352	0.073	0.178	0.180	-0.074	0.147	-0.545	-0.028	0.002	0.381	0.422	0.635	0.000	-0.278	-0.061	-0.032	0.487	0.712	-0.110	-0.232	0.249	0.413	0.534	0.851	0.889	0.000	0.008	0.203	-0.177	0.707	0.716	0.015	0.063	0.195	0.278
B0849	grxA	0.448	0.620	0.271	0.349	0.070	0.238	0.347	0.550	0.073	-0.097	-0.055	0.043	0.218	0.398	0.056	-0.059	-0.192	-0.301	0.140	-0.415	0.108	-0.279	1.173	0.528	0.602	0.215	-0.448	-0.180	-0.271	0.106	0.470	-0.037	-0.221	-0.011	0.091	0.157	0.473	0.458	-0.281	-0.307	0.047	-0.059	-0.135	-0.126	-0.283	-0.088	-0.138	-0.161
B0850	ybjC	0.331	0.431	0.426	0.638	-0.154	0.291	0.240	0.022	0.128	-0.030	-0.073	0.014	-0.102	0.386	0.087	0.090	-0.383	-0.683	0.000	-0.149	0.441	-0.480	0.210	0.184	0.458	0.497	0.311	0.187	-0.060	-0.123	-0.202	0.217	0.005	-0.142	-0.465	-0.903	-0.694	-0.709	0.671	0.000	0.373	0.000	0.000	0.000	0.000	0.600	-0.351	-0.796
B0851	mdaA	0.416	0.173	0.518	-0.347	-0.323	0.288	0.096	0.232	0.108	0.317	0.265	0.181	-0.033	0.258	0.153	0.287	0.066	0.018	0.384	-0.023	0.348	0.126	-0.058	0.033	0.269	0.134	0.322	0.234	-0.290	-0.415	-0.655	0.142	0.098	-0.105	-0.294	-0.543	-0.484	-0.746	-0.100	0.400	0.150	0.443	0.365	0.374	0.026	0.222	0.541	0.482
B0852	rimK	0.000	0.000	0.000	0.000	-0.445	0.000	0.000	0.000	0.116	0.089	0.204	0.021	-0.067	0.000	0.000	0.000	0.000	0.000	0.000	0.000	0.000	0.000	0.000	0.000	0.000	0.000	0.000	0.000	0.000	0.000	0.000	0.000	0.000	0.000	0.000	0.000	0.000	0.000	-0.055	-0.144	0.176	0.282	0.126	0.136	-0.112	-0.100	0.133	0.237
B0853	ybjN	0.311	0.724	0.244	0.274	0.103	0.000	0.354	0.273	0.104	0.076	0.142	0.187	-0.050	0.214	0.117	0.216	0.241	0.110	-0.042	-0.812	-0.240	0.000	-0.423	-0.489	-0.101	0.402	-0.029	-0.112	-0.990	-1.299	-1.465	0.333	0.353	-0.066	-0.322	-0.714	-0.059	-0.387	0.141	0.165	0.280	0.000	0.157	0.166	0.394	0.422	0.464	0.672
B0854	potF	2.571	1.499	2.220	2.072	0.584	-0.347	-0.490	-0.660	0.327	0.046	-0.047	-0.449	-0.768	0.484	0.254	0.736	0.709	0.528	0.623	0.593	0.759	0.863	-0.260	-0.326	-0.180	-0.258	0.027	0.292	0.300	0.787	0.931	0.288	0.538	0.109	-0.044	0.051	-1.912	-2.352	0.202	0.693	0.894	0.679	0.392	0.402	0.200	0.577	0.428	-0.015
B0855	potG	1.550	0.784	1.015	1.452	0.448	-0.749	-0.425	-0.750	0.149	-0.195	-0.046	-0.387	-0.894	0.140	0.340	0.411	0.510	0.341	-0.067	0.485	0.214	0.471	0.029	0.038	-0.051	0.115	0.006	0.240	0.453	0.727	0.513	0.190	0.472	-0.200	-0.155	-0.836	-0.688	-0.466	0.139	0.362	0.583	0.433	0.186	0.195	0.220	0.331	0.542	-0.086
B0856	potH	0.934	0.653	0.400	0.327	0.371	-0.587	-0.519	-0.643	-0.173	-0.095	-0.350	-0.359	-0.465	0.013	0.196	0.412	0.679	0.564	-0.220	0.384	0.178	0.355	0.314	0.061	-0.073	0.226	-0.071	0.242	0.891	0.733	0.775	0.146	0.445	0.126	0.224	0.318	0.289	0.386	-0.130	-0.017	0.139	0.190	-0.025	-0.016	0.006	-0.051	-0.067	-0.346
B0857	potI	0.025	-0.152	-0.219	-0.265	0.368	-0.500	-0.292	-0.256	0.039	-0.154	-0.058	-0.142	-0.032	0.471	0.306	0.365	0.503	0.531	-0.090	0.200	-0.087	0.371	-0.177	-0.097	-0.060	0.005	0.057	0.075	0.583	0.691	0.701	-0.190	-0.131	0.276	0.435	0.383	0.484	0.509	-0.221	-0.104	0.057	-0.010	0.056	0.065	-0.204	-0.266	-0.110	-0.257
B0858	ybjO	0.014	0.023	0.067	-0.023	-0.080	0.265	0.273	0.203	-0.048	-0.003	-0.166	-0.203	-0.084	0.271	0.119	-0.068	0.150	-0.068	0.006	0.167	0.000	0.077	-0.001	0.000	-0.003	-0.090	-0.053	-0.096	0.247	0.634	0.987	-0.179	-0.119	0.524	0.676	0.795	0.994	1.146	-0.053	-0.272	-0.254	-0.099	0.000	0.000	0.000	0.000	-0.478	-0.305
B0859	ybjF	1.346	0.747	0.718	0.727	0.157	0.052	0.094	0.193	0.575	0.413	0.555	0.459	0.589	-0.206	0.121	0.062	0.103	0.217	-0.185	0.275	0.108	0.420	-0.036	-0.094	-0.060	-0.039	-0.107	-0.316	-0.179	0.243	0.625	0.146	0.058	0.299	0.312	0.463	0.623	0.651	0.372	-0.007	0.089	0.199	-0.091	-0.082	0.386	0.143	0.430	0.598
B0860	artJ	4.265	3.342	3.092	3.033	0.154	-1.903	-2.093	-2.171	0.002	0.480	-0.229	-0.170	-0.501	-0.198	-0.126	0.169	0.299	0.437	-0.611	-0.476	-0.241	-0.333	0.227	-0.010	-0.205	-0.154	0.342	0.369	0.640	0.095	-0.297	0.407	0.225	-0.792	-1.830	-1.905	-2.378	-2.983	2.638	0.921	1.450	1.155	0.794	0.803	2.878	2.598	0.000	2.884
B0861	artM	0.759	0.021	0.188	0.400	0.500	-0.616	0.010	0.029	0.254	0.173	0.003	-0.073	0.239	-0.229	-0.198	-0.043	-0.129	-0.186	0.177	0.324	0.274	0.393	-0.052	-0.226	-0.185	-0.107	0.249	0.212	-0.676	-0.930	-0.617	0.143	0.367	-0.231	-0.342	-0.343	0.390	0.156	0.122	0.017	-0.132	-0.028	-0.199	-0.190	-0.033	-0.223	0.000	0.171
B0862	artQ	0.099	-0.306	-0.077	-0.107	0.515	-0.484	-0.456	-0.598	-0.042	0.087	-0.035	0.093	0.069	-0.210	-0.405	0.133	-0.028	0.130	-0.161	-0.052	0.018	0.165	-0.006	0.166	-0.011	-0.032	0.137	0.019	-0.001	-0.606	-0.911	-0.158	0.098	-0.218	-0.193	0.003	0.355	0.099	0.023	-0.031	-0.090	0.105	-0.074	-0.065	-0.061	0.101	0.000	0.450
B0864	artP	1.266	0.447	1.108	0.838	0.558	1.147	0.543	0.750	0.690	0.549	0.310	0.611	0.502	-0.562	-0.615	-0.376	-0.686	0.102	0.233	0.531	0.632	0.312	0.238	-0.119	-0.157	0.078	0.361	-0.134	-0.741	-1.461	-1.939	0.058	-0.212	-1.303	-1.071	-0.655	-1.244	-1.494	0.621	0.442	0.239	0.310	0.190	0.199	0.545	0.584	0.997	1.496
B0865	ybjP	0.443	0.607	0.879	0.879	-1.019	0.718	0.767	0.845	0.169	0.196	0.011	0.003	0.083	0.078	0.073	-0.051	0.258	-0.093	0.227	0.437	0.596	0.306	0.071	0.175	0.019	0.311	0.482	0.496	0.560	0.322	-0.113	0.287	0.339	-0.235	-0.272	-0.293	-0.610	-0.667	-0.882	0.149	0.619	0.633	0.681	0.691	-0.653	-0.349	-0.117	-0.602
B0866	B0866	0.095	0.295	0.075	-0.138	-0.576	-0.265	-0.482	-0.321	-0.073	-0.009	-0.005	-0.095	0.127	-0.551	-0.134	0.015	0.088	0.170	-0.593	-0.041	-0.527	-0.488	0.245	0.212	0.054	0.109	0.007	-0.310	0.051	-0.487	-0.500	-0.167	0.113	-0.424	-0.323	-0.296	-0.377	-0.019	-0.267	0.000	-0.341	0.011	0.020	0.029	-0.474	-0.051	-0.348	-0.197
B0867	B0867	-0.091	-0.007	-0.220	-0.115	-0.175	-0.742	-0.275	-0.300	-0.065	0.036	0.029	-0.001	-0.067	0.128	0.168	0.296	0.226	0.106	-0.096	0.096	-0.064	0.011	-0.149	0.173	0.032	0.087	-0.075	-0.467	-0.254	-0.496	-0.476	-0.191	-0.296	-0.177	0.089	-0.145	0.611	0.517	-0.305	-0.446	-0.100	-0.016	-0.187	-0.178	-0.375	-0.220	-0.198	-0.249
B0868	B0868	0.541	0.243	0.507	0.577	-0.320	-0.310	-0.584	-0.409	0.052	-0.083	0.034	-0.178	-0.428	-0.665	-0.218	0.274	-0.429	-0.097	-0.570	-0.529	-0.574	-1.246	0.161	0.043	-0.180	-0.061	-0.103	-0.727	-0.658	-1.044	-1.271	-0.107	-0.150	-0.656	-0.619	-0.521	-0.085	-0.185	-0.536	-0.338	-0.239	-0.229	-0.269	-0.260	-0.306	-0.266	-0.117	-0.111
B0869	ybjT	0.484	-0.107	0.543	0.600	0.040	-0.127	-0.067	0.118	-0.376	-0.196	-0.111	-0.245	-0.412	0.135	-0.031	0.176	0.424	0.160	-0.309	-0.286	-0.267	-0.296	-0.350	-0.172	-0.344	-0.278	0.311	0.101	-0.786	-0.844	-0.695	-0.062	0.007	-0.392	-0.439	-0.743	-0.073	0.086	-0.275	-0.302	-0.154	-0.353	-0.284	-0.274	-0.191	0.000	-0.126	-0.523
B0870	ybjU	1.106	0.798	1.146	0.899	-0.237	0.234	-0.070	-0.197	-0.031	-0.155	-0.038	-0.102	-0.146	0.211	-0.210	0.262	-0.578	-0.300	-0.165	-0.016	-0.134	-0.149	-0.270	-0.171	-0.311	-0.253	0.202	0.158	-0.077	-0.679	-1.087	-0.201	-0.170	-0.723	-0.998	-1.376	-0.782	-0.570	-0.023	-0.110	0.057	0.070	-0.075	-0.066	-0.056	-0.150	0.038	-0.245
B0871	poxB	0.147	0.397	0.579	0.580	-0.120	-0.242	-0.434	-0.778	-0.090	-0.165	0.071	-0.005	-0.197	0.375	0.297	0.467	0.607	0.832	0.792	0.821	1.260	0.862	0.230	0.037	0.043	-0.331	0.852	0.979	0.819	1.160	1.218	0.463	0.778	0.052	-0.221	-0.141	-0.879	-0.631	-1.001	0.000	0.437	0.571	0.316	0.325	-0.929	-0.372	-0.251	-1.182
B0874	ybjE	0.392	0.362	0.440	0.194	0.344	-0.167	0.427	0.000	-0.069	0.053	-0.085	-0.389	-0.283	0.376	0.161	-0.113	0.082	-0.008	0.193	0.380	0.162	0.324	0.052	0.000	0.234	0.270	-0.031	0.160	0.366	0.550	0.769	0.102	0.152	0.023	0.161	0.784	1.783	0.000	0.438	0.223	-0.050	0.000	-0.008	0.002	0.389	0.207	0.293	0.392
B0876	ybjD	0.458	0.639	0.618	0.893	0.123	1.112	1.238	1.617	0.048	-0.075	-0.484	-0.408	-0.286	-0.276	0.003	-0.325	-0.156	-0.070	0.504	0.798	1.135	1.014	0.241	0.548	0.567	0.527	0.064	-0.287	-0.588	-0.471	-0.269	0.307	0.018	-0.255	-0.057	-0.310	-0.071	0.061	-0.094	0.000	-0.051	-0.110	0.123	0.132	-0.196	0.008	0.002	0.194
B0877	ybjX	1.923	1.960	1.963	2.135	2.000	1.546	1.455	1.684	0.486	0.435	-0.109	-0.253	-0.523	-0.041	-0.504	-0.403	-0.971	0.051	0.894	1.012	1.590	1.084	0.075	0.308	0.551	0.375	-0.532	-0.869	-2.122	-2.926	-2.187	0.284	-0.132	-1.849	-2.543	-2.902	-2.037	-2.181	0.033	-0.128	-0.121	-0.038	-0.293	-0.284	0.045	0.125	1.291	2.937
B0878	B0878	-0.246	-0.555	-0.330	-0.216	0.326	-0.483	-0.409	-0.458	0.019	0.037	0.085	0.024	0.178	0.452	0.269	0.593	0.701	0.440	0.016	-0.094	0.072	0.032	0.000	-0.069	-0.023	-0.239	0.400	0.058	-0.265	-0.052	0.366	0.004	0.118	0.123	0.142	0.045	0.608	0.670	-0.226	0.122	-0.069	0.074	-0.061	-0.052	0.031	-0.125	-0.074	-0.209
B0879	ybjZ	-0.978	-0.594	-0.887	-0.660	0.502	0.677	1.147	0.775	-0.005	-0.127	0.032	0.036	-0.072	0.373	0.283	0.613	0.534	0.612	0.211	0.254	0.545	0.460	-0.317	-0.555	0.371	-0.029	0.120	0.475	0.122	0.550	0.861	-0.144	-0.137	0.370	0.423	0.081	0.661	0.561	-0.244	-0.169	0.066	-0.015	-0.031	-0.021	-0.043	-0.175	-0.068	-0.182
B0880	cspD	-0.019	0.297	0.066	0.317	-0.170	0.591	0.306	0.247	0.000	0.174	0.193	0.342	0.506	0.304	0.128	-0.016	-0.168	-0.261	0.364	0.241	0.805	0.150	0.135	0.376	0.466	0.109	-0.126	0.024	-0.257	0.256	0.173	0.217	0.088	-0.187	-0.337	-0.058	-0.442	-0.765	-0.359	-0.091	-0.058	-0.143	0.201	0.210	-0.086	-0.289	0.244	0.016
B0881	yljA	-0.302	-0.239	-0.226	-0.207	-0.351	0.000	0.135	0.158	-0.108	0.058	0.033	0.075	0.240	0.012	-0.102	0.090	0.009	-0.084	0.406	0.330	0.754	0.586	-0.366	0.326	-0.013	-0.678	0.004	-0.187	-0.666	-0.567	-0.636	0.213	0.283	-0.184	-0.376	-0.265	-0.791	-1.334	0.061	0.215	-0.119	0.056	-0.255	-0.245	0.222	-0.082	0.405	0.017
B0882	clpA	0.132	0.038	0.349	0.379	-1.058	0.553	0.385	0.108	-0.552	0.230	0.379	0.427	0.733	0.156	0.306	0.626	0.653	0.320	0.354	0.369	0.992	0.960	0.171	0.368	0.478	-0.555	0.183	0.435	0.550	0.995	1.038	0.097	0.597	0.310	0.437	0.886	-0.269	-1.596	0.698	1.322	0.856	0.563	0.523	0.533	0.644	0.844	0.566	0.257
B0884	infA	0.243	0.130	0.072	0.058	0.884	0.221	0.350	0.302	0.178	0.178	0.135	0.077	0.023	0.298	-0.037	0.005	-0.197	-0.245	0.180	0.108	0.544	0.066	-0.712	-1.112	-0.672	-0.364	-0.501	-0.358	-0.795	-0.936	-0.965	0.123	-0.081	-0.677	-0.885	-0.795	-0.582	-0.483	0.751	0.558	0.426	0.343	0.200	0.209	0.720	0.584	0.933	1.488
B0885	aat	0.752	0.276	0.585	-0.096	0.030	-0.235	-0.088	-0.292	-0.057	-0.034	-0.116	-0.105	-0.019	0.237	0.201	0.208	0.182	0.080	0.180	0.226	0.304	0.471	-0.098	-0.153	-0.029	0.011	-0.065	0.002	-0.781	-0.478	0.058	-0.103	0.287	0.051	-0.076	-0.152	0.717	0.634	-0.078	-0.278	-0.249	0.000	-0.187	-0.178	-0.112	0.179	-0.104	-0.299
B0886	cydC	0.598	0.538	0.730	0.929	0.106	-1.230	-0.862	-1.482	-0.150	-0.147	-0.131	-0.170	-0.339	-0.349	0.159	-0.484	-0.370	-0.045	0.488	0.420	0.588	0.403	0.307	-0.144	0.294	0.277	0.200	0.463	-0.746	-0.293	-0.068	0.220	0.593	0.153	-0.061	-0.312	0.039	0.628	0.375	0.262	0.325	0.201	0.320	0.330	0.384	0.248	0.160	-0.111
B0887	cydD	1.130	0.635	0.911	0.832	1.018	-0.442	-0.169	-0.497	0.207	-0.160	-0.007	0.137	-0.021	-0.006	0.109	0.027	0.331	0.609	0.276	0.392	0.599	0.729	0.051	-0.082	0.104	0.083	-0.081	-0.457	-0.805	-0.120	0.033	-0.197	-0.563	0.039	0.099	-0.083	0.420	0.574	0.141	0.119	0.064	0.037	0.001	0.010	0.068	0.174	0.203	0.227
B0888	trxB	2.666	1.788	2.422	2.302	1.079	-0.057	0.028	-0.015	0.633	0.600	0.455	0.517	0.295	-0.123	0.135	-0.239	-0.451	-0.444	0.261	0.642	0.756	0.414	0.268	0.472	0.667	1.112	0.030	0.123	0.298	0.175	-0.450	0.316	0.401	0.211	-0.017	-0.366	-1.465	-1.363	0.168	0.281	0.309	0.366	0.307	0.316	0.051	0.095	0.468	0.493
B0890	ftsK	0.000	0.000	0.000	0.000	0.252	0.000	0.000	0.000	-0.090	-0.411	-0.314	-0.164	-0.396	0.000	0.000	0.000	0.000	0.000	0.000	0.000	0.000	0.000	0.000	0.000	0.000	0.000	0.000	0.000	0.000	0.000	0.000	0.000	0.000	0.000	0.000	0.000	0.000	0.000	0.299	0.220	-0.201	-0.004	-0.169	-0.160	0.219	0.148	-0.076	-0.359
B0891	lolA	-0.713	-0.606	-0.783	-0.614	-0.233	-1.171	-1.324	-1.649	-0.475	-0.328	-0.317	-0.442	-0.403	-0.658	-0.304	-0.108	-0.496	-0.383	0.268	0.462	0.520	0.448	0.174	-0.048	-0.175	0.012	0.388	1.030	1.392	-0.551	-1.949	0.298	0.425	0.554	-0.734	-1.159	-0.778	-1.048	0.162	0.159	0.188	0.141	0.285	0.294	0.238	0.266	0.098	0.175
B0892	ycaJ	-1.221	-0.886	-1.155	-0.985	0.260	-1.599	-1.203	-1.574	-0.598	-0.444	-0.397	-0.373	-0.272	0.486	0.204	0.485	0.245	0.511	0.254	0.277	0.520	0.642	-0.179	-0.260	0.070	0.459	0.105	0.866	1.166	-0.670	-0.891	0.247	0.612	1.151	0.074	-0.757	0.156	0.085	0.062	-0.023	-0.001	0.000	-0.185	-0.176	0.271	0.097	-0.128	-0.333
B0893	serS	-0.273	-0.490	-0.218	0.136	-0.663	0.187	0.501	0.442	-0.538	-0.114	0.006	-0.146	-0.368	-0.402	-0.497	-0.362	-0.908	-1.431	-0.260	-0.611	-0.374	-0.812	-1.235	-1.490	-1.539	-1.717	0.287	0.251	-0.279	-2.008	-2.992	0.135	-0.130	-1.330	-2.206	-2.854	-2.213	-2.702	0.442	0.259	0.138	0.125	0.290	0.299	0.490	0.349	0.450	0.414
B0894	dmsA	-1.443	-1.103	-1.482	-1.401	0.171	-0.262	-0.486	-0.653	0.124	0.040	0.078	-0.008	0.056	0.269	0.196	0.451	0.402	0.432	-0.401	-0.150	-0.251	-0.028	0.023	0.125	-0.113	-0.109	0.397	0.823	1.603	1.221	0.990	-0.129	0.022	0.525	0.961	0.732	0.619	1.067	-0.288	-0.194	0.044	-0.295	-0.183	-0.174	-0.187	-0.198	-0.134	-0.269
B0895	dmsB	-0.577	-0.351	-0.587	-0.731	0.073	-0.435	-0.465	-0.593	0.149	0.023	-0.011	0.051	0.224	-0.210	-0.265	-0.404	-0.389	-0.316	-0.271	0.183	0.105	0.595	-0.175	-0.106	0.000	-0.144	0.037	0.545	0.820	1.591	1.271	-0.213	0.000	0.784	0.885	1.111	1.317	1.248	-0.257	-0.266	-0.044	-0.128	-0.131	-0.122	-0.222	-0.199	-0.221	-0.337
B0896	dmsC	-0.385	-0.306	-0.342	-0.473	0.211	0.279	-0.135	-0.026	0.238	0.041	0.078	-0.023	-0.074	-0.165	-0.910	-0.275	-0.555	-0.586	-0.381	-0.037	-0.322	0.117	0.040	0.023	-0.179	0.083	-0.117	0.054	0.745	0.216	0.501	-0.142	-0.094	-0.073	0.451	0.926	0.484	0.358	-0.425	-0.344	-0.141	-0.084	-0.279	-0.270	-0.313	-0.426	-0.288	-0.476
B0897	ycaC	-0.179	0.275	0.313	0.313	-0.922	1.030	0.903	0.722	0.404	0.357	0.210	-0.076	0.048	0.357	0.165	0.265	0.209	0.249	0.449	0.458	0.685	0.217	0.082	-0.083	0.281	-0.042	0.568	0.776	0.926	1.774	1.825	0.554	0.718	1.086	1.085	1.743	1.618	1.267	-1.664	0.000	-0.469	-0.058	-0.031	-0.022	-1.534	-1.342	-0.835	-1.277
B0898	ycaD	0.738	0.165	0.572	0.162	0.256	0.484	0.216	0.541	0.473	0.182	0.323	0.237	0.183	0.300	0.357	0.362	0.218	0.162	0.130	0.115	0.127	0.119	0.061	0.000	0.175	0.141	-0.153	-0.012	0.095	0.599	0.991	-0.279	-0.516	0.044	0.436	0.131	0.526	0.674	-0.043	-0.016	0.087	0.152	0.164	0.173	0.013	0.185	0.340	0.667
B0899	B0899	-0.255	-0.136	-0.226	-0.141	0.721	1.295	1.434	1.307	0.189	0.131	0.170	0.150	0.089	-0.001	0.163	0.046	0.170	0.136	-0.412	-0.771	0.000	-0.502	-0.285	-0.166	-0.031	-0.367	0.092	0.131	0.048	0.234	0.363	0.188	0.131	0.705	0.739	0.258	0.603	1.049	-0.249	-0.526	-0.082	0.016	-0.374	-0.365	-0.105	-0.281	-0.460	-0.258
B0900	ycaN	0.238	0.465	0.115	-0.021	0.320	1.113	1.005	1.185	-0.017	-0.043	-0.047	-0.009	-0.135	0.298	0.167	0.186	0.241	0.300	-0.586	-0.631	-0.467	0.202	-0.667	-0.129	-0.105	0.000	-0.013	-0.004	0.225	0.472	0.874	-0.058	-0.272	0.373	0.662	0.569	0.825	1.001	-0.433	-0.133	-0.282	-0.237	-0.054	-0.045	-0.253	-0.117	0.000	0.000
B0901	ycaK	0.150	0.148	0.199	0.073	-0.179	0.281	0.362	0.182	-0.007	-0.032	-0.269	-0.159	-0.194	0.197	0.214	0.094	-0.003	0.014	-0.164	-0.101	0.318	-0.199	0.230	0.000	0.426	-0.022	0.165	0.209	0.456	1.038	1.033	0.170	-0.093	0.593	0.499	0.694	0.425	0.690	-0.275	-0.645	-0.396	-0.051	-0.149	-0.139	0.000	0.000	0.000	-0.386
B0902	pflA	0.274	0.334	0.525	0.284	-0.186	0.810	1.011	1.195	0.464	0.279	0.249	0.329	0.338	0.418	0.475	0.286	0.219	0.468	0.852	0.848	1.150	0.665	0.349	0.174	0.295	0.637	0.981	1.191	0.796	0.257	0.199	0.602	0.646	0.237	-0.135	-0.166	-0.088	-0.025	-0.224	-0.194	-0.026	-0.022	-0.159	-0.150	-0.093	-0.049	-0.088	-0.021
B0903	pflB	1.488	1.143	1.649	1.954	-0.428	-1.978	-1.773	-1.878	-0.245	0.061	0.437	0.229	0.105	0.095	0.018	-0.752	-1.275	-1.266	0.241	0.293	0.384	0.170	0.188	0.285	0.372	0.445	0.870	1.108	1.293	1.180	0.000	0.801	1.385	0.786	0.470	0.988	0.178	-0.169	-0.039	0.301	0.299	0.349	0.390	0.399	-0.068	-0.054	0.011	-0.400
B0904	focA	0.629	0.465	0.640	0.602	0.792	-0.832	-1.230	-1.023	-0.008	0.041	0.138	0.111	-0.117	-0.009	-0.269	-0.448	-0.611	-0.231	0.056	-0.395	0.203	-0.525	0.821	0.398	0.486	0.681	0.377	0.273	0.158	0.332	-0.023	0.165	0.349	0.031	-0.204	-0.381	-0.326	-0.243	-0.511	-0.246	-0.049	-0.049	-0.111	-0.102	-0.492	-0.201	-0.214	-0.453
B0905	ycaO	1.480	1.160	1.520	1.277	0.000	-0.847	-0.804	-0.736	0.437	0.304	0.164	0.449	0.148	0.285	0.216	-0.190	-0.018	0.789	0.249	0.416	0.549	0.240	-0.289	-0.643	-0.537	0.157	-0.351	-0.094	0.028	-0.788	-1.160	0.307	0.556	0.010	-0.336	-0.727	-0.635	-0.667	0.416	0.277	-0.135	0.000	0.000	0.000	0.000	0.000	-0.111	-0.136
B0906	ycaP	0.050	0.002	0.005	0.140	0.050	0.489	0.398	0.547	0.018	-0.107	-0.087	0.016	-0.388	-0.155	0.203	0.333	0.333	0.360	0.169	0.443	0.268	-0.100	0.228	0.111	0.029	0.082	0.093	-0.084	0.213	-0.475	-0.432	0.037	-0.268	-0.587	-0.461	-0.565	-0.291	-0.140	-0.365	-0.111	0.058	0.188	0.180	0.189	-0.510	-0.014	-0.221	-0.412
B0907	serC	2.302	2.019	2.353	1.996	0.552	-0.316	-0.539	-0.400	-0.635	-0.379	-0.168	-0.333	-0.587	0.380	0.209	-0.003	0.035	0.157	0.357	-0.174	0.058	-0.355	-0.462	-0.114	-0.099	-0.846	0.076	-0.010	-0.293	-0.929	-1.095	0.259	0.114	-0.558	-1.596	-2.441	-2.298	-2.598	0.535	0.724	0.143	0.030	-0.228	-0.219	0.479	0.115	0.241	-0.171
B0908	aroA	1.330	1.266	1.391	1.241	0.564	-0.462	-0.612	-0.966	-0.820	-0.605	-0.237	-0.196	-0.489	0.423	0.136	0.247	-0.022	0.261	0.361	-0.325	0.118	-0.579	-1.132	-0.540	-0.341	-1.026	0.414	0.700	-0.122	-0.644	-0.885	0.508	0.772	0.140	-1.342	-2.632	-2.214	-1.664	0.757	0.558	0.237	0.146	0.055	0.064	0.765	0.362	0.144	-0.315
B0909	ycaL	0.195	-0.024	0.042	-0.031	-0.171	-0.250	-0.097	0.038	-0.137	-0.127	-0.189	-0.171	-0.294	0.472	0.248	0.316	0.556	0.403	0.000	0.280	-0.049	0.275	-0.033	0.227	0.009	0.154	0.140	-0.036	0.052	0.117	-0.151	-0.137	0.126	0.098	0.537	0.548	1.026	0.886	0.267	0.424	0.090	-0.024	0.000	0.000	0.296	0.030	0.000	-0.094
B0910	cmk	1.400	0.620	1.340	0.799	1.350	0.752	0.269	0.698	0.467	0.448	0.365	0.447	0.376	0.171	0.051	0.055	-0.266	-0.174	0.498	0.343	0.925	0.640	0.283	0.051	0.027	0.209	-0.337	-0.555	-0.975	-0.993	-1.256	0.271	0.250	-0.683	-0.983	-1.107	-0.982	-1.275	0.590	0.451	0.424	0.426	0.459	0.468	0.406	0.596	0.847	1.771
B0911	rpsA	2.001	1.443	2.000	1.709	0.000	0.424	0.293	0.390	0.040	0.509	-0.067	0.257	-0.065	-0.007	0.006	-0.490	-1.247	-1.459	0.618	0.503	0.980	0.551	0.207	0.074	0.028	-0.361	-0.331	0.022	-0.124	-0.390	-1.457	0.473	0.941	0.406	-0.001	0.219	-1.727	-2.595	0.489	0.359	0.088	0.014	-0.027	-0.018	0.333	-0.001	0.395	1.016
B0914	msbA	0.711	0.634	0.685	0.755	0.977	0.648	0.523	0.694	0.632	0.264	0.188	0.109	0.028	-0.993	-0.619	-1.120	-0.683	-0.556	-0.629	-0.767	-0.880	-0.786	-0.705	-0.756	-1.019	-0.774	-0.453	-0.593	-1.059	-1.438	-1.039	0.227	0.074	-0.613	-0.604	-1.017	-0.784	-0.802	0.534	0.371	0.120	0.052	-0.042	-0.033	0.501	0.208	0.546	0.585
B0915	ycaH	-0.055	0.190	-0.023	0.007	0.421	-0.572	-0.081	-0.191	0.095	0.116	-0.190	0.000	0.119	-0.329	0.069	-0.221	-0.085	-0.216	-0.279	-0.027	-0.321	0.041	-0.124	-0.312	-0.208	-0.069	-0.565	-0.344	-0.712	-0.655	-0.156	-0.167	-0.128	0.000	0.075	0.262	0.775	0.710	-0.421	-0.418	-0.531	-0.330	-0.212	-0.203	-0.248	-0.352	-0.393	-0.264
B0916	ycaQ	-0.557	-0.294	-0.636	-0.373	0.076	-0.555	-0.295	-0.704	0.073	-0.047	0.042	0.081	0.058	-0.202	0.075	0.487	0.120	0.211	-0.367	-0.451	-0.445	-0.650	0.110	-0.100	-0.228	-0.162	-0.150	0.296	0.384	0.111	0.097	0.028	0.185	0.666	0.356	0.459	0.862	1.022	0.194	0.099	-0.194	-0.281	0.142	0.151	-0.007	-0.266	-0.214	-0.424
B0917	ycaR	-0.493	-0.350	-0.324	-0.467	0.323	-0.627	-0.311	-0.361	-0.087	-0.287	0.099	-0.062	-0.044	-0.283	-0.370	-0.340	-0.141	-0.301	0.099	0.023	-0.216	-0.048	-0.133	-0.001	-0.053	0.087	-0.396	-0.676	-1.028	-1.192	-1.454	-0.255	-0.096	-0.501	-0.355	-0.526	-0.401	-0.567	0.000	0.000	-0.028	0.018	0.499	0.000	0.281	0.687	0.101	0.484
B0918	kdsB	0.279	0.045	-0.061	-0.190	0.496	0.069	0.189	-0.143	-0.038	0.128	-0.321	0.020	-0.077	-0.842	-0.741	-1.314	-0.934	-0.715	-0.268	0.063	-0.662	-0.965	0.105	-0.057	0.049	0.022	-0.538	-0.450	-0.336	-0.854	-1.520	0.030	0.094	-0.497	-0.819	-1.174	-1.153	0.211	0.241	0.154	0.198	0.083	0.416	0.425	0.168	0.207	0.145	0.284
B0919	B0919	-1.385	-0.887	-1.151	-1.078	-1.461	0.156	0.113	-0.537	-0.016	-0.326	-0.405	-0.182	-0.329	0.169	-0.218	0.047	-0.153	-0.126	-0.158	-0.374	-0.423	-0.625	-0.131	0.013	0.005	-0.023	0.242	-0.022	0.322	-0.115	-0.009	-0.007	-0.116	-0.037	-0.157	0.016	0.193	0.542	0.598	0.000	0.091	0.344	0.803	0.813	0.400	0.456	0.253	0.526
B0920	ycbC	-0.473	-0.354	-0.515	-0.399	-0.379	0.545	0.263	0.257	-0.059	-0.077	-0.026	-0.172	-0.074	0.001	0.095	0.150	1.556	0.439	-0.734	-0.500	-0.886	-0.332	-0.045	-0.134	-0.145	0.268	0.188	-0.059	-0.049	-0.228	0.055	-0.125	-0.206	-0.075	0.283	0.524	0.521	0.640	-0.253	-0.263	-0.023	0.034	-0.115	-0.106	-0.052	0.144	0.009	-0.004
B0921	smtA	0.533	0.363	0.428	0.560	0.631	0.736	0.707	0.604	0.124	0.201	0.341	0.468	0.418	-0.462	0.181	-0.070	-0.358	-0.416	-0.575	-1.293	-1.192	-1.631	-0.500	-0.367	-0.230	-0.520	0.021	-0.556	-1.219	-2.240	-2.091	-0.016	-0.531	-0.753	-0.563	-0.687	-0.105	-0.187	0.427	0.000	-0.073	-0.104	0.366	0.376	0.279	0.292	0.183	0.177
B0922	mukF	0.384	0.254	0.423	0.474	0.790	0.214	-0.120	-0.042	-0.006	0.061	0.092	0.244	0.189	-1.172	-0.488	-0.106	-0.928	-0.786	-0.510	-1.279	-1.466	-2.406	0.063	-0.349	-0.289	-0.323	0.354	0.212	-0.968	-2.149	-2.302	0.114	-0.067	-0.907	-1.008	-0.822	-0.359	-0.367	0.139	-0.134	-0.134	0.010	-0.204	-0.195	0.023	-0.059	-0.189	-0.026
B0923	mukE	0.317	0.234	0.223	0.348	0.432	-0.162	-0.087	0.155	-0.124	0.091	0.168	0.269	0.222	-0.383	-0.506	-0.276	-0.498	-0.625	-0.334	-1.110	-1.089	-1.129	-0.151	-0.200	-0.215	-0.267	0.642	0.870	-0.634	-1.660	-2.050	0.410	0.634	-0.612	-0.682	-0.420	-0.139	-0.390	0.267	0.146	-0.128	0.190	-0.348	0.000	0.170	-0.208	0.271	0.086
B0924	mukB	-0.247	-0.396	-0.192	-0.291	-0.057	-0.587	-0.685	-0.978	-0.428	-0.140	0.176	0.366	0.265	-0.960	-1.234	-0.436	-1.917	-1.674	-0.240	-0.315	-0.800	-1.120	0.110	-0.108	-0.167	-0.184	0.025	0.344	0.955	-0.350	-1.395	0.040	0.248	0.021	-0.105	-0.692	-0.521	-0.456	0.366	0.468	0.285	0.260	0.260	0.269	0.441	0.253	0.217	-0.062
B0925	ycbB	-0.892	-0.470	-0.784	-0.442	-0.703	-0.068	0.065	0.232	-0.353	0.050	0.166	0.159	-0.003	0.360	0.144	0.408	0.370	0.147	0.146	-0.204	-0.133	-0.137	-0.251	-0.016	-0.069	-0.128	0.473	-0.006	-0.106	0.107	-0.043	-0.376	-0.756	-0.722	-0.634	-1.200	-0.468	-0.272	-0.206	0.103	0.288	0.167	0.145	0.154	-0.006	-0.259	-0.164	-0.561
B0926	ycbK	0.362	0.246	0.337	0.343	-0.287	1.028	0.223	0.538	-0.154	0.095	0.077	0.015	-0.305	-0.819	-0.566	-0.804	-0.672	-0.310	-1.224	-1.023	-1.554	-0.981	-1.283	-0.706	-0.717	-0.980	-0.046	-0.663	-1.470	-1.937	-1.913	0.176	-0.919	-2.142	-2.484	-1.098	-1.987	-1.994	0.657	0.505	-0.055	0.000	-0.493	-0.484	0.719	0.394	0.491	0.417
B0927	ycbL	-0.211	-0.427	-0.149	-0.104	0.231	0.550	0.377	0.210	-0.108	-0.081	-0.110	-0.083	-0.212	-0.692	-0.403	-0.691	-0.531	-0.134	-0.877	-0.658	-1.182	-1.345	-0.380	-0.296	-0.432	-0.241	-0.115	-0.435	-0.764	-1.304	-1.416	-0.023	-0.528	-1.202	-1.561	-1.106	-1.115	-0.869	0.084	0.030	-0.258	0.000	0.046	0.000	0.107	0.000	0.000	-0.220
B0928	aspC	1.328	1.114	1.337	1.238	-0.266	0.636	0.620	0.421	0.098	0.081	0.150	0.289	0.300	-0.056	-0.089	-0.273	-0.196	0.066	-0.294	-0.280	-0.139	-0.177	-0.706	-0.875	-0.779	-1.468	-0.095	0.145	0.172	0.584	0.101	0.191	0.502	0.024	-0.110	0.123	-1.727	-1.964	0.863	1.207	0.686	0.653	0.536	0.545	0.972	0.728	0.709	0.618
B0929	ompF	1.775	1.676	1.591	1.343	-1.443	-0.554	-1.036	-1.237	0.052	0.032	-0.167	-0.038	-0.336	-0.443	-0.398	-0.816	-1.598	-1.321	-1.981	-1.786	-1.931	-0.840	-0.759	-2.140	-3.157	-3.291	-0.152	0.052	0.387	0.488	0.362	0.435	0.072	0.454	0.522	0.688	-0.472	-2.182	0.947	1.444	1.521	1.201	0.972	0.982	-0.721	0.323	1.556	0.923
B0930	asnS	1.228	0.849	0.976	1.027	0.574	0.769	0.572	0.615	0.402	0.465	0.519	0.348	0.179	-0.377	-0.242	-0.765	-1.224	-0.993	0.091	-0.289	-0.122	-0.805	0.046	-0.013	0.047	0.144	-0.011	0.132	-1.012	-1.096	-1.138	0.355	0.206	-1.022	-1.395	-1.502	-1.252	-1.081	0.839	0.583	0.455	0.270	0.263	0.272	0.862	0.716	1.037	1.293
B0931	pncB	1.018	0.887	1.164	1.270	1.048	1.113	0.928	0.947	0.413	0.321	0.170	0.134	-0.058	-1.388	-0.339	-1.244	-0.638	-0.483	-0.368	-0.589	-1.386	-0.400	-0.388	-0.129	0.006	-0.167	0.000	-0.950	-1.235	-0.998	-0.792	0.490	-0.306	-1.645	-1.229	-1.533	-1.215	-1.393	0.580	0.375	0.225	0.035	0.129	0.138	0.507	0.473	0.600	0.673
B0932	pepN	0.624	0.531	0.753	1.095	0.497	0.121	0.543	0.133	-0.417	-0.214	0.005	-0.071	-0.400	0.092	-0.410	-0.715	-0.928	0.241	0.102	-1.304	-1.298	-2.188	-0.790	-0.785	-0.481	-1.074	0.686	0.899	0.457	-0.047	-0.953	0.580	0.896	-0.198	-1.217	-1.504	-2.356	-2.049	0.392	0.692	0.474	0.478	0.413	0.422	0.225	0.305	0.424	-0.179
B0933	ycbE	-1.610	-1.328	-1.680	-1.322	0.081	-0.588	0.000	-0.818	0.009	-0.117	0.509	0.023	-0.014	0.175	0.150	0.227	0.318	0.277	-0.160	-0.101	-0.155	0.071	-0.053	-0.013	-0.073	-0.158	0.140	0.041	0.323	0.193	0.002	-0.115	0.000	0.202	0.533	0.536	0.575	0.469	-0.341	-0.147	-0.013	-0.098	-0.216	-0.207	-0.123	-0.143	-0.109	-0.233
B0935	ycbN	0.200	-0.051	0.029	-0.142	-0.119	-0.488	-0.007	-0.290	-0.047	-0.080	-0.015	-0.057	0.195	0.534	0.310	0.500	0.701	0.659	-0.013	0.000	0.056	0.490	0.000	-0.102	-0.014	-0.070	0.207	0.341	0.937	1.164	1.436	0.000	-0.016	0.615	0.778	1.119	1.081	1.014	0.001	0.000	-0.261	0.013	0.010	0.019	-0.206	0.005	-0.226	-0.249
B0937	ycbP	-0.211	-0.188	-0.287	-0.270	0.028	-0.668	-0.377	-0.367	-0.047	0.014	0.015	-0.142	-0.044	0.390	0.128	0.144	0.321	0.032	0.033	0.212	0.132	0.338	0.057	0.090	0.071	-0.041	0.068	0.097	0.192	0.844	0.972	-0.149	-0.149	0.418	0.627	0.668	0.993	1.037	0.250	0.000	-0.218	-0.128	-0.239	-0.230	0.000	0.021	0.000	-0.254
B0941	B0941	-0.551	-0.259	-0.581	-0.542	-0.077	0.360	0.397	0.874	-0.069	-0.062	-0.009	-0.034	-0.184	0.197	0.247	0.382	0.454	0.393	-0.007	-0.075	-0.207	0.250	-0.307	0.000	0.071	-0.091	0.143	0.240	0.483	1.137	1.443	-0.159	-0.269	0.572	0.721	0.631	0.987	1.176	-0.197	-0.219	-0.190	-0.187	-0.255	-0.246	-0.122	-0.008	-0.159	-0.190
B0943	B0943	-0.446	-0.422	-0.996	-0.864	0.259	-0.053	0.048	0.112	-0.090	-0.081	-0.096	-0.061	-0.196	-0.211	0.124	0.399	0.404	0.560	0.367	-0.091	-0.364	-0.109	0.317	0.103	0.046	0.197	0.034	0.267	0.805	0.361	0.841	-0.188	0.028	0.172	0.483	0.717	0.455	0.763	0.045	-0.065	-0.101	-0.068	0.400	0.000	0.146	-0.108	0.000	-0.221
B0944	ycbF	-0.659	-0.458	-0.724	-0.729	-0.015	-1.011	-0.187	0.176	-0.146	-0.015	-0.097	-0.135	-0.005	0.245	0.164	0.309	0.353	0.224	-0.107	-0.150	0.000	0.285	-0.211	0.000	-0.075	-0.087	-0.273	-0.206	-0.164	0.140	0.513	-0.442	-0.438	0.122	0.409	0.239	0.916	0.789	-0.202	-0.343	-0.244	-0.092	-0.257	-0.247	-0.099	-0.375	-0.238	-0.280
B0945	pyrD	2.539	2.119	2.466	2.503	0.249	-0.572	-0.659	-0.505	0.886	0.643	0.153	0.291	0.170	0.028	0.180	-0.116	-0.425	-0.305	-0.384	-0.941	-0.861	-0.827	-0.232	-0.485	-0.423	-0.214	-0.589	-0.660	-0.485	-0.450	-0.567	0.554	0.768	0.268	-0.023	-0.115	-1.447	-2.403	0.800	0.886	1.010	0.813	0.879	0.888	0.753	0.806	1.323	1.718
B0946	ycbW	0.381	0.526	0.164	0.171	0.092	0.880	0.598	0.970	0.040	-0.165	-0.426	-0.608	-0.458	-0.054	0.075	0.355	0.139	-0.016	-0.427	-0.708	-1.174	-1.257	-0.111	0.050	-0.161	-0.027	-0.779	-1.602	-0.992	-1.350	-1.401	-0.467	-1.074	-1.032	-0.852	-0.831	-0.257	-0.736	-0.085	-0.045	-0.049	-0.157	-0.248	-0.239	-0.053	-0.118	0.075	0.387
B0947	B0947	0.852	1.005	0.749	0.721	0.338	1.083	0.553	0.717	0.006	0.003	0.002	-0.005	-0.388	-0.591	-0.145	0.419	-0.346	-0.341	-0.592	-1.490	-1.516	-2.223	-0.355	-0.670	-0.710	-1.055	0.153	0.179	0.154	-0.411	-0.691	0.204	0.004	-0.551	-0.748	-0.865	-0.384	-0.671	0.235	0.000	-0.210	-0.269	-0.197	-0.188	0.205	0.108	0.135	-0.108
B0948	ycbY	0.642	0.477	0.595	0.479	1.119	-0.219	0.356	-0.076	0.487	0.396	0.564	0.471	0.383	-0.383	-0.506	-0.150	-0.466	-0.763	-0.311	-0.833	-0.560	-0.722	0.095	0.187	-0.217	-0.004	-0.132	-0.302	-1.376	-1.484	-1.404	-0.012	-0.127	-0.434	-0.456	-0.673	-0.397	-0.353	0.230	0.156	0.176	0.207	0.113	0.122	0.240	0.413	0.507	0.673
B0949	uup	0.259	0.295	0.327	0.402	1.173	-1.151	-1.188	-1.300	0.228	0.391	0.342	0.330	0.181	-0.019	-0.523	0.199	-1.016	-0.802	-0.499	-0.846	-1.048	-1.453	0.001	-0.308	-0.363	-0.074	-0.798	-0.075	-1.004	-1.336	-1.841	-0.011	0.230	-0.690	-0.985	-1.088	-0.610	-0.505	0.246	0.126	0.148	-0.058	-0.185	-0.176	0.354	0.196	-0.047	-0.113
B0950	pqiA	-1.507	-0.517	-1.241	-1.023	-0.106	-0.307	0.027	-0.046	-0.373	-0.174	-0.010	-0.014	0.181	0.450	0.136	0.413	0.236	0.464	0.126	-0.379	0.045	-0.364	-0.313	-0.024	-0.012	0.073	-0.186	0.364	0.324	-0.002	0.205	0.015	0.135	0.827	0.476	0.184	0.677	0.872	-0.387	0.141	-0.039	-0.165	-0.259	-0.250	-0.201	-0.269	-0.253	-0.246
B0951	pqiB	-0.729	-0.464	-0.784	-0.657	0.272	-0.472	0.020	-0.245	-0.155	-0.046	0.068	0.315	0.283	0.307	0.163	0.404	0.268	0.295	0.268	-0.247	-0.143	-0.149	-0.105	-0.302	-0.368	-0.209	0.498	0.894	1.146	0.398	-0.192	0.247	0.573	1.392	0.573	-0.316	0.237	0.140	-0.098	-0.019	0.273	0.143	-0.044	-0.035	0.035	-0.024	0.147	-0.024
B0952	ymbA	-0.530	-0.631	-0.550	-0.674	-0.377	0.058	-0.115	-0.182	-0.242	-0.155	-0.071	-0.003	0.130	-0.297	-0.204	-0.408	-0.156	0.084	-0.227	-0.054	-0.328	0.218	-0.178	-0.185	-0.278	-0.083	-0.265	0.057	0.620	0.429	0.056	-0.195	-0.173	0.493	0.356	0.310	0.035	0.081	0.153	0.226	0.115	0.032	0.000	0.000	0.107	0.066	-0.036	-0.254
B0953	rmf	0.345	0.160	0.157	-0.009	-1.022	0.287	0.288	0.291	0.115	0.103	-0.056	-0.168	0.057	0.090	0.036	-0.288	-0.440	-0.621	0.053	0.064	0.097	0.208	0.067	-0.240	0.199	-0.265	-0.143	-0.051	-0.013	0.709	0.486	-0.269	-0.423	-0.145	0.264	0.604	0.390	0.781	-1.362	-1.114	-0.457	-0.516	-0.617	-0.608	-0.902	-0.871	-0.531	-0.894
B0954	fabA	-0.859	-0.564	-0.633	-0.343	-0.291	0.343	0.590	0.834	-0.521	-0.382	-0.498	-0.507	-0.287	-0.195	-0.148	-0.373	-0.348	-0.185	-0.301	-0.411	0.056	0.080	-0.152	-0.523	-0.471	-0.652	-0.781	-0.681	-0.766	-0.777	-0.944	-0.503	-0.930	-0.788	-0.887	-0.814	-0.643	-0.717	-0.263	-0.364	-0.329	-0.224	-0.240	-0.231	0.270	-0.240	0.047	-0.001
B0955	B0955	-0.735	-0.842	-0.504	-0.573	0.000	0.063	0.153	-0.042	0.248	0.019	-0.216	-0.236	-0.224	-0.771	-0.621	-1.078	-0.988	-0.657	0.230	0.012	-0.289	-0.756	0.008	-0.228	-0.353	0.193	-0.185	-0.645	-1.310	-1.611	-1.380	-0.029	-0.628	-0.931	-0.689	-0.368	-0.371	-0.424	0.033	-0.226	-0.279	-0.268	-0.352	-0.343	-0.063	-0.225	0.022	-0.221
B0956	ycbG	-0.512	-0.515	-0.494	-0.472	0.090	0.027	0.024	-0.048	-0.032	0.046	-0.071	0.001	-0.002	-0.240	-0.184	-0.216	0.020	-0.141	-0.302	-0.263	-0.395	-0.023	-0.351	-0.179	-0.171	-0.317	-0.068	-0.507	-0.438	-1.033	-0.768	-0.150	-0.346	-0.395	-0.258	-0.249	0.290	-0.179	-0.103	0.008	0.091	0.021	-0.101	-0.092	0.025	-0.104	0.000	0.044
B0957	ompA	0.953	0.713	0.934	0.798	0.251	-0.491	-0.312	-0.155	0.417	0.832	0.473	0.233	0.234	-0.340	-0.268	-0.296	-0.147	-0.552	0.110	0.407	0.519	0.309	0.311	0.318	-0.158	0.086	0.197	0.392	0.772	0.983	0.929	0.644	0.845	0.944	0.871	1.017	0.422	-1.849	0.118	0.612	1.125	1.060	0.915	0.924	-1.572	-0.480	0.646	0.435
B0958	sulA	-0.903	-0.816	-1.251	-1.684	0.256	-1.235	-1.613	-1.067	-0.235	-0.140	-0.400	-0.203	-0.176	-0.909	-0.191	1.352	2.346	1.810	-0.287	0.348	0.287	0.101	0.201	0.502	0.240	0.771	0.028	-0.053	0.241	0.096	-0.525	0.155	0.200	-0.005	-0.046	0.037	-0.041	0.041	0.167	0.194	0.430	0.120	0.284	0.293	0.127	0.203	0.507	0.364
B0959	B0959	-0.321	0.032	-0.365	-0.014	0.287	0.574	0.767	0.589	0.165	-0.062	-0.055	-0.192	0.069	0.022	0.132	0.306	0.410	0.542	0.212	0.003	-0.056	-0.206	-0.098	0.010	0.087	-0.026	0.241	0.131	0.046	0.378	0.831	0.174	-0.141	0.105	0.434	0.342	0.727	0.858	0.483	0.000	0.213	0.000	0.000	0.000	0.000	0.000	-0.066	0.189
B0960	B0960	0.376	0.341	0.355	0.483	0.268	0.414	0.313	0.676	0.555	0.349	0.262	0.185	0.225	-0.142	0.121	-0.050	0.325	0.351	0.025	-0.065	-0.340	-0.174	0.000	-0.071	0.226	0.583	0.376	0.215	-0.498	-0.156	0.245	0.579	0.550	-0.148	0.154	-0.021	0.272	0.450	0.237	0.295	-0.150	0.141	0.180	0.189	0.164	0.015	0.070	0.119
B0961	yccF	-0.143	-0.294	0.003	-0.220	0.342	0.384	0.588	0.656	0.382	-0.252	0.058	0.160	-0.025	-0.367	-0.054	-0.355	-0.351	-0.108	-0.148	0.240	-0.095	0.329	-0.130	-0.068	0.289	0.419	-0.341	-0.399	-0.981	-0.647	-0.387	-0.237	-0.262	-0.530	-0.178	-0.048	-0.155	-0.057	0.000	-0.038	0.177	0.228	0.171	0.000	0.255	0.521	0.236	0.701
B0962	helD	-0.291	-0.317	-0.425	-0.241	-0.367	0.139	0.253	0.321	-0.423	-0.085	-0.058	-0.102	0.005	-0.266	0.219	0.216	0.106	-0.109	-0.137	-0.415	-0.539	-0.732	-0.087	0.032	0.219	0.212	0.091	-0.370	-0.401	-0.849	-0.781	-0.102	-0.435	-0.479	-0.321	-0.496	-0.134	-0.040	-0.056	-0.126	-0.090	0.020	-0.128	-0.119	-0.226	-0.080	0.173	-0.065
B0963	mgsA	0.210	0.256	0.382	0.324	-1.819	0.327	-0.017	0.137	-0.128	-0.254	-0.114	-0.043	-0.200	-0.584	-0.325	-0.787	-0.553	-0.386	-0.780	0.039	-0.738	-0.317	-0.175	-0.076	0.062	-0.058	-0.087	-0.118	-0.388	-1.549	-2.372	-0.337	-0.363	-0.863	-0.995	-0.892	-1.190	-1.292	0.126	0.000	0.143	0.194	0.276	0.285	0.121	0.219	0.061	0.026
B0964	B0964	-0.761	-0.604	-0.727	-0.517	0.161	0.090	0.403	0.008	-0.080	-0.095	-0.002	-0.148	-0.015	0.318	0.196	0.257	0.466	0.256	0.301	0.144	0.595	0.378	0.000	-0.033	0.115	-0.076	0.103	0.234	0.234	0.361	0.576	0.110	0.229	0.490	0.484	0.400	0.693	0.512	-0.297	-0.265	-0.111	0.003	0.056	0.065	-0.197	-0.178	-0.233	-0.356
B0965	B0965	0.183	0.155	0.186	0.159	-0.316	1.008	0.643	0.927	0.176	-0.047	0.020	-0.068	0.124	0.290	0.150	0.083	-0.011	0.104	0.101	0.033	0.153	-0.001	0.208	0.055	0.079	0.048	0.113	0.231	0.101	0.402	0.277	0.026	0.085	0.130	0.280	0.292	-0.054	-0.379	-0.044	0.000	0.290	0.185	0.304	0.313	-0.015	-0.085	-0.033	-0.519
B0966	yccV	-0.256	-0.337	-0.302	-0.301	0.964	0.058	0.336	0.216	0.005	0.003	-0.177	-0.161	-0.088	0.371	0.152	0.304	0.178	-0.154	0.411	0.459	0.682	0.637	0.568	0.502	0.696	0.440	-0.275	-0.279	-0.640	-0.508	-0.423	0.267	0.263	-0.124	-0.162	-0.020	0.092	-0.159	-0.052	-0.196	-0.143	0.090	-0.184	0.000	-0.244	-0.165	0.271	0.316
B0967	B0967	0.264	-0.066	0.236	0.306	0.299	0.000	0.540	0.594	0.402	0.193	0.178	0.377	0.161	-0.064	0.052	0.213	0.319	0.315	-0.113	-0.413	-0.187	-0.525	-0.348	-0.176	0.106	-0.165	-0.130	-0.305	-1.074	-1.159	-0.946	0.047	0.450	-0.340	-0.594	-0.858	-0.412	-0.133	0.154	0.443	0.472	-0.029	-0.071	-0.062	0.251	0.146	0.474	0.613
B0968	B0968	0.208	0.408	0.150	0.096	-0.181	1.305	1.344	1.163	-0.059	0.002	-0.009	-0.244	-0.131	0.227	0.039	-0.382	-0.506	-0.283	-0.018	-0.018	0.266	0.152	-0.467	-0.250	-0.148	-0.341	-0.018	-0.014	-0.025	0.306	0.003	-0.130	-0.506	-0.473	-0.403	-0.542	-0.803	-0.701	0.566	-0.170	0.522	-0.048	-0.204	-0.195	-0.357	-0.180	-0.305	-0.553
B0969	yccK	0.569	0.396	0.501	0.559	0.714	0.877	0.519	0.761	0.121	0.044	-0.001	0.162	-0.013	0.255	-0.038	0.118	-0.098	0.004	0.470	0.499	0.779	-0.069	-0.006	-0.042	0.223	0.243	-0.039	-0.063	-0.219	-0.345	-0.058	0.166	-0.124	-0.340	-0.421	-0.279	-0.089	0.204	-0.131	-0.076	-0.008	-0.178	0.287	0.000	-0.105	0.000	0.146	0.183
B0970	yccA	1.668	1.334	1.528	1.316	2.425	-0.238	-0.286	-0.495	0.391	0.347	0.129	0.087	-0.026	0.321	-0.063	-0.565	-0.449	0.082	0.510	0.296	0.479	0.160	0.356	0.560	0.324	0.609	0.089	0.237	-0.453	-1.150	-0.360	0.434	0.125	-0.609	-1.070	-1.404	-1.330	-1.578	0.802	0.567	0.289	0.324	0.176	0.185	0.830	0.617	0.753	1.225
B0972	hyaA	0.157	0.090	0.174	0.089	0.352	-0.920	-0.684	-1.065	0.007	0.083	-0.098	0.088	0.213	-0.289	-0.087	0.255	0.358	0.214	-0.245	0.235	-0.045	0.083	0.257	0.021	-0.111	0.064	0.166	0.352	0.778	0.373	0.453	-0.020	-0.001	0.057	0.514	0.606	0.964	0.829	-0.294	-0.431	-0.299	-0.260	-0.162	-0.153	-0.283	-0.141	-0.238	-0.338
B0973	hyaB	-0.302	-0.298	-0.353	-0.394	0.309	-0.965	-0.600	-0.616	-0.031	0.055	0.156	-0.021	0.273	0.615	0.254	0.591	0.832	0.551	-0.032	0.232	0.035	0.456	-0.211	-0.063	-0.113	0.000	0.901	0.904	1.179	1.365	1.551	-0.304	0.005	1.020	0.769	0.766	1.434	1.435	-0.312	-0.408	-0.040	-0.069	-0.376	-0.367	-0.250	-0.332	-0.283	0.000
B0974	hyaC	-0.166	-0.212	-0.142	-0.267	-0.021	-0.767	-0.494	-0.981	-0.005	0.084	-0.026	0.197	0.168	0.345	0.006	0.329	0.487	0.352	-0.211	0.241	-0.118	0.037	0.098	-0.080	-0.060	0.068	0.146	0.317	1.110	0.856	1.119	-0.178	0.076	0.492	0.572	0.726	0.785	0.986	0.220	-0.130	0.015	0.000	-0.059	-0.050	-0.133	-0.228	-0.055	-0.289
B0975	hyaD	-0.086	-0.194	-0.360	-0.382	0.304	-0.634	-0.478	-0.638	0.000	0.134	0.164	0.185	0.110	0.257	0.018	0.305	0.249	0.297	-0.082	0.335	-0.113	0.581	-0.115	0.030	0.022	-0.036	0.068	0.057	0.599	0.777	0.660	-0.393	-0.340	0.075	0.571	0.875	1.210	1.020	-0.165	-0.332	0.004	0.139	-0.136	-0.127	-0.008	0.002	-0.308	0.000
B0976	hyaE	-0.157	-0.275	-0.127	-0.371	-0.018	-0.744	-0.845	-0.876	-0.098	-0.011	-0.099	0.135	0.291	-0.264	-0.185	-0.239	0.152	0.271	-0.312	0.330	-0.094	0.000	0.067	0.000	-0.085	0.003	0.073	0.136	0.680	0.298	0.718	-0.225	-0.122	0.070	0.231	0.948	0.688	0.607	-0.183	-0.357	-0.236	-0.036	-0.211	-0.202	-0.229	-0.069	-0.275	-0.241
B0977	hyaF	-0.095	0.317	0.364	0.362	-0.094	0.315	0.191	0.000	0.148	0.004	0.075	0.072	0.019	0.669	0.208	0.421	0.289	0.395	0.107	0.358	0.200	0.413	0.145	0.000	-0.020	0.232	0.097	0.553	0.778	1.150	0.892	0.171	0.269	0.457	0.719	0.764	0.886	0.763	-0.289	-0.190	-0.107	0.040	-0.119	-0.083	-0.165	-0.278	-0.175	-0.272
B0978	appC	-0.075	0.328	0.280	0.197	-0.143	-0.200	-0.193	-0.190	-0.153	0.055	-0.037	-0.229	-0.133	-0.019	0.111	-0.254	-0.289	-0.218	0.157	0.503	0.340	0.691	0.008	0.095	0.207	0.102	0.000	0.777	1.257	1.339	1.378	0.309	0.431	0.522	0.552	0.534	0.655	0.593	-0.448	-0.122	0.217	0.292	0.333	0.342	-0.584	-0.772	-0.378	-0.500
B0979	appB	-0.176	-0.113	-0.200	0.069	-0.322	-0.008	0.277	-0.028	0.027	-0.186	-0.043	-0.149	-0.274	0.450	0.277	0.383	0.432	0.408	0.182	0.200	0.292	0.263	0.553	-0.064	0.001	0.000	0.351	0.417	0.913	1.281	1.333	-0.075	0.158	0.746	0.666	0.296	0.606	0.804	-0.737	-0.389	-0.116	0.043	0.163	0.172	-0.824	-0.519	-0.519	-0.720
B0980	appA	0.099	0.195	0.126	0.189	0.000	-0.352	-0.224	0.061	0.058	-0.080	-0.180	-0.215	-0.118	0.493	0.279	0.373	0.534	0.417	0.091	0.297	0.218	0.359	0.000	-0.227	-0.283	-0.059	0.486	0.556	0.747	1.181	0.982	-0.057	-0.002	0.494	0.650	0.438	1.026	0.967	0.398	0.280	0.038	-0.588	0.511	0.520	0.342	0.000	0.316	-0.209
B0981	yccC	-0.082	0.152	0.022	0.132	0.618	0.109	-0.078	0.137	0.090	-0.019	0.005	0.076	0.076	0.478	0.195	0.599	0.587	0.629	0.396	-0.007	0.303	-0.377	0.048	0.070	0.400	0.115	0.416	0.387	1.059	1.274	1.582	0.291	0.318	1.147	0.965	0.730	0.976	1.327	-0.133	-0.262	0.012	0.003	0.028	0.037	-0.166	-0.172	-0.184	-0.116
B0982	yccY	-0.341	-0.329	-0.314	-0.422	-0.058	-0.194	-0.140	-0.048	0.000	0.054	0.053	0.138	0.106	0.108	0.068	-0.187	0.081	0.067	0.081	0.280	0.144	0.505	0.004	-0.077	0.097	0.126	0.133	0.227	0.486	0.588	0.762	-0.131	-0.008	0.327	0.727	0.756	0.882	1.024	-0.409	-0.369	-0.217	-0.057	-0.256	-0.247	-0.276	-0.161	-0.199	-0.122
B0983	yccZ	-0.382	-0.403	-0.769	-0.629	0.156	-0.029	0.064	0.221	-0.062	-0.012	-0.096	-0.073	-0.048	0.305	0.358	0.467	0.722	0.609	-0.354	-0.112	-0.328	-0.008	0.044	0.014	0.008	0.152	0.217	0.432	0.731	0.663	1.344	-0.049	-0.036	0.544	0.594	0.783	0.811	1.033	-0.392	-0.379	-0.208	-0.098	-0.326	-0.317	-0.264	-0.335	-0.430	-0.517
B0984	ymcA	-0.743	-0.235	-1.171	-1.007	0.367	0.046	0.262	0.366	0.138	-0.060	-0.029	-0.010	0.015	0.222	0.241	0.449	0.670	0.663	-0.463	-0.043	-0.366	-0.356	0.410	0.140	0.031	0.098	0.289	0.573	1.295	1.261	1.535	0.006	0.131	0.485	0.967	0.949	0.899	1.136	0.015	-0.131	-0.265	0.079	0.037	0.000	0.000	-0.124	-0.365	0.282
B0985	ymcB	-1.362	-1.454	-2.004	-1.867	0.026	0.024	0.266	0.483	0.089	0.119	0.342	0.211	0.126	0.322	0.228	0.485	0.588	0.426	-0.094	0.247	-0.083	0.164	-0.025	0.187	-0.039	0.141	0.212	0.091	0.425	0.605	0.613	-0.217	-0.072	0.090	0.623	0.643	0.649	0.710	-0.121	0.000	-0.294	-0.148	0.195	0.204	-0.004	-0.273	-0.319	0.000
B0986	ymcC	-2.312	-2.226	-2.584	-2.414	-0.180	0.344	0.515	0.513	0.071	-0.023	-0.101	0.022	-0.022	-0.289	0.032	0.444	0.478	0.430	-0.272	-0.361	-0.282	-0.378	0.322	0.239	-0.041	0.000	0.234	0.338	0.742	0.368	0.535	-0.169	-0.075	0.309	0.476	0.610	0.419	0.518	-0.313	-0.060	-0.253	-0.168	-0.183	-0.174	-0.250	-0.141	-0.227	-0.101
B0987	ymcD	-1.308	-1.293	-1.178	-1.040	-0.266	0.456	0.591	0.949	-0.007	-0.032	0.083	0.060	0.338	-0.472	-0.292	-0.316	-0.055	-0.295	-0.089	-0.184	-0.277	-0.302	0.267	0.512	0.323	0.425	-0.038	-0.167	0.022	0.231	-0.322	-0.236	0.027	-0.038	0.352	0.220	-0.230	0.168	-0.214	-0.144	-0.197	0.073	-0.100	-0.091	-0.080	0.000	0.102	0.582
B0988	insB_4	-0.582	-0.307	-0.523	-0.301	-0.456	1.041	1.079	1.176	-0.139	-0.210	-0.348	-0.429	-0.495	-0.340	-0.430	-0.287	-0.592	-0.188	-0.068	-0.969	-0.492	-1.281	-0.376	-0.149	-0.100	-0.225	-0.597	-0.560	-0.359	0.175	0.606	-0.366	-1.013	-0.144	-0.188	-0.591	-0.187	0.027	-0.423	-0.428	-0.322	-0.513	-0.498	-0.489	-0.280	-0.210	0.047	0.615
B0989	cspH	-0.929	-0.665	-0.932	-0.869	-0.518	0.129	-0.032	-0.306	-0.134	-0.330	-0.337	-0.425	-0.235	-0.925	-0.917	-0.537	-0.640	-0.665	-0.306	-0.263	-0.258	-0.247	-0.192	-0.110	-0.135	-0.156	-0.138	-0.238	0.388	-0.074	-0.233	-0.255	-0.006	-0.196	-0.295	0.378	-0.148	0.749	-0.151	0.338	-0.086	0.015	-0.011	-0.002	0.093	0.023	0.022	-0.056
B0992	yccM	-2.538	-2.345	-2.715	-2.681	0.704	1.192	1.434	1.348	-0.692	-0.317	-0.908	-0.881	-0.610	-0.091	0.058	-0.031	0.075	0.272	-0.520	-0.773	-1.001	-0.213	-0.606	0.186	-0.031	-0.397	0.074	0.135	0.582	0.861	1.018	-0.262	-0.132	0.432	0.578	0.744	0.972	1.259	-0.370	-0.458	-0.128	-0.064	-0.296	-0.287	-0.208	-0.142	-0.270	-0.265
B0993	torS	-0.746	-0.344	-0.682	-0.506	-0.205	0.575	0.554	0.653	0.084	-0.037	-0.048	-0.020	0.113	0.231	0.216	0.263	0.479	0.424	0.109	0.016	0.131	0.076	-0.100	-0.255	0.026	-0.154	0.362	0.230	0.896	1.460	1.633	0.040	-0.247	0.875	0.916	0.955	1.202	1.476	-0.169	-0.142	-0.008	0.001	-0.060	-0.051	-0.193	-0.094	-0.010	0.014
B0994	torT	0.136	0.194	0.131	0.194	-0.561	0.392	0.390	0.690	0.082	-0.045	0.204	0.126	0.091	0.280	0.164	0.291	0.438	0.231	0.004	0.219	0.000	0.388	0.158	0.123	0.292	0.143	0.073	0.052	0.236	0.740	0.917	-0.198	-0.295	0.565	0.807	0.877	0.981	0.911	-0.351	-0.205	-0.004	-0.053	-0.128	-0.119	-0.221	-0.052	-0.231	-0.214
B0995	torR	0.510	0.127	0.296	0.466	-0.166	0.598	0.627	1.052	0.095	0.163	0.143	0.078	0.193	-0.159	0.012	-0.084	0.229	0.127	-0.275	-0.022	-0.555	0.059	0.224	0.529	0.246	0.454	-0.310	-0.286	-0.005	0.103	0.104	0.011	-0.188	-0.094	0.339	0.730	-0.303	-0.096	-0.215	-0.194	-0.062	0.084	-0.052	-0.042	0.000	0.028	-0.085	0.063
B0996	torC	1.320	0.000	0.000	0.000	0.278	0.000	-0.462	-0.902	0.192	0.083	0.210	0.096	0.118	0.244	0.223	0.376	0.624	0.732	0.000	0.419	-0.072	0.000	0.000	0.000	-0.128	-0.064	0.162	0.047	0.166	-0.022	-1.078	-0.164	0.089	0.046	0.311	0.659	0.616	1.066	-0.209	-0.180	-0.029	0.040	-0.162	-0.153	-0.170	-0.180	-0.212	-0.254
B0997	torA	0.000	0.000	0.000	0.000	0.276	0.000	0.000	0.000	0.086	0.036	0.033	0.069	0.154	0.000	0.000	0.000	0.000	0.000	0.000	0.000	0.000	0.000	0.000	0.000	0.000	0.000	0.000	0.000	0.000	0.000	0.000	0.000	0.000	0.000	0.000	0.000	0.000	0.000	-0.407	-0.256	-0.054	-0.005	-0.101	-0.092	-0.288	-0.169	-0.132	-0.300
B0998	torD	-0.773	-0.631	-1.046	-1.003	0.331	-0.631	-0.450	-0.327	-0.105	-0.021	0.035	-0.088	0.098	-0.016	0.017	0.229	0.349	0.387	-0.258	-0.055	-0.115	-0.218	0.334	0.164	-0.026	0.085	0.105	0.184	0.692	0.242	0.419	0.046	0.057	0.005	0.361	0.640	0.517	0.564	-0.126	-0.293	-0.096	0.019	-0.422	-0.413	-0.122	-0.059	-0.297	-0.199
B0999	yccD	-0.387	-0.287	-0.485	-0.597	-0.417	-0.730	-0.286	-0.084	0.062	-0.039	-0.201	0.147	-0.045	0.346	0.136	-0.134	-0.129	-0.262	0.038	0.089	0.003	0.416	0.395	0.415	0.524	0.543	-0.153	-0.089	-0.105	0.157	-0.071	-0.122	-0.148	-0.281	-0.342	-0.533	-0.305	0.051	0.082	0.322	0.014	-0.378	0.279	0.288	0.055	-0.181	-0.278	-0.271
B1000	cbpA	0.005	0.128	0.110	0.207	-1.197	-0.455	-0.599	-0.165	-0.299	-0.154	0.025	-0.122	-0.224	0.192	-0.053	0.342	0.314	-0.020	-0.244	-0.707	-0.520	-0.585	-0.193	0.035	0.021	-0.179	0.655	0.510	0.200	-0.457	-0.872	0.106	-0.155	-1.337	-1.418	-1.538	-0.632	-1.117	-0.778	-0.360	0.031	0.253	0.346	0.355	-0.819	-0.666	-0.534	-1.095
B1002	agp	0.065	0.059	0.059	0.080	-3.528	0.414	-0.250	-0.173	-0.007	-0.079	-0.005	-0.131	-0.075	-0.168	-0.083	0.367	-0.159	-0.199	-0.138	-0.068	-0.180	-0.011	-0.169	-0.010	-0.128	-0.099	0.376	0.541	1.167	0.992	0.706	0.011	-0.039	0.069	0.183	0.564	-0.082	0.116	-0.449	-0.389	0.242	0.128	0.223	0.232	-0.789	-0.451	-0.533	-0.810
B1003	yccJ	-0.269	-0.199	-0.355	-0.493	-0.613	0.103	0.177	0.389	0.199	-0.079	-0.067	-0.085	-0.059	0.190	0.309	0.100	0.016	-0.195	0.324	0.206	0.442	0.475	0.000	0.052	0.453	0.315	-0.172	-0.067	-0.154	0.396	0.728	-0.243	-0.002	0.193	0.433	0.690	0.107	-0.212	-0.077	0.202	0.192	0.191	0.535	0.544	0.048	0.346	-0.161	-0.314
B1004	wrbA	0.329	-0.026	0.098	0.566	-0.560	0.572	0.252	0.626	-0.059	-0.037	0.208	-0.026	-0.147	0.062	0.024	-0.032	0.039	0.236	0.238	0.219	0.421	0.604	-0.062	0.036	0.138	0.032	0.452	0.756	1.032	1.356	0.925	-0.012	0.032	0.058	0.207	0.132	-1.333	-2.153	-1.822	-0.522	0.109	0.374	0.201	0.210	-1.812	-1.057	-0.803	-1.470
B1005	ycdF	-0.325	-0.186	-0.173	-0.398	-0.295	-0.459	-0.404	-0.685	-0.075	0.095	-0.031	0.158	0.113	-0.883	-0.434	-0.393	-0.111	0.034	0.542	1.040	0.815	0.779	0.403	0.421	0.071	0.293	0.259	0.358	0.810	0.204	0.476	-0.246	-0.078	-0.106	0.076	0.787	0.689	0.490	0.000	-0.099	-0.033	0.100	0.223	0.232	-0.471	0.252	0.099	-0.015
B1006	ycdG	0.141	0.233	-0.067	-0.025	0.466	0.011	0.062	0.172	-0.089	-0.022	-0.053	0.298	0.104	0.477	0.288	0.453	0.689	0.805	-0.107	-0.028	-0.112	-0.001	0.562	-0.183	0.247	0.462	0.243	0.468	0.961	1.347	1.300	0.050	0.159	0.348	0.644	0.782	0.260	0.266	-0.741	-0.538	-0.021	-0.122	-0.441	-0.432	-0.473	0.428	-0.433	-0.303
B1007	B1007	-0.019	0.053	0.015	-0.043	-0.350	-0.436	-0.050	0.000	0.069	-0.118	-0.186	0.089	-0.114	0.147	0.018	0.150	0.238	0.010	-0.085	0.389	0.047	0.661	-0.197	0.051	0.143	0.117	0.040	0.048	0.075	0.325	0.510	0.161	0.081	0.383	0.620	1.358	0.464	0.504	-0.074	0.000	-0.041	-0.137	0.098	0.107	0.144	0.119	-0.099	-0.056
B1013	ycdC	0.648	0.305	0.000	0.481	0.351	1.714	0.930	0.985	0.072	0.120	0.267	0.313	0.480	-0.371	-0.173	-0.531	-0.268	-0.137	0.062	0.317	0.213	0.358	-0.331	0.069	0.136	0.371	-0.372	-0.525	-0.327	-0.364	-0.239	-0.256	-0.402	-0.480	0.935	-0.171	0.087	-0.088	0.065	0.000	0.043	0.008	0.000	0.000	0.000	-0.194	-0.324	-0.030
B1015	putP	1.895	1.078	1.369	1.543	0.336	0.408	0.413	0.136	0.353	-0.334	0.286	0.031	-0.016	-0.064	0.027	-0.534	0.051	0.791	-0.486	-0.227	-0.663	-0.659	0.090	-0.453	-0.415	-0.248	-1.501	-0.762	-1.410	-1.115	-0.866	0.091	-0.103	-0.382	-0.393	-0.437	-0.343	-0.171	0.706	0.869	0.933	0.820	0.802	0.811	1.008	1.176	1.324	1.676
B1016	B1016	-0.208	-0.148	-0.192	-0.288	0.239	0.000	-0.317	-0.616	-0.211	-0.158	-0.014	0.174	-0.061	-0.275	-0.200	-0.523	-0.236	-0.193	-0.486	0.000	-0.213	0.256	0.024	0.137	0.104	0.290	-0.269	-0.361	-0.277	-0.421	-0.372	-0.018	-0.026	-0.354	-0.299	-0.125	-0.594	-0.529	0.334	-0.085	0.000	-0.148	0.269	0.278	0.292	0.481	0.016	0.550
B1017	B1017	-0.089	0.422	0.034	-0.099	0.224	-0.384	-0.586	-0.937	-0.480	-0.438	0.030	0.382	-0.065	-0.503	-0.091	-0.279	-0.082	0.080	-0.782	-0.031	-0.543	-0.379	0.606	0.033	0.083	-0.106	-0.187	-0.328	0.271	-0.254	-0.397	-0.226	0.023	-0.595	-0.537	-0.301	-0.348	-0.348	0.328	0.049	0.033	-0.011	-0.036	-0.027	0.546	0.506	0.601	0.700
B1018	ycdO	0.392	0.506	0.542	0.506	0.250	-0.965	-1.194	-1.406	-0.259	-0.802	0.578	0.952	0.103	-0.060	0.103	0.230	0.094	0.114	-0.446	-0.158	-0.324	-0.196	-0.121	-0.037	-0.090	0.073	-0.359	-0.363	-0.273	-0.713	-0.736	0.153	0.607	-0.490	-0.941	-1.280	-1.083	-1.382	0.885	0.000	0.475	0.301	0.275	0.284	0.635	0.584	0.954	1.064
B1020	phoH	-1.540	-0.498	-1.052	-1.112	0.258	1.507	1.343	1.964	0.022	0.033	-0.323	-0.602	-0.390	0.287	0.366	0.771	0.988	0.998	-0.075	0.121	0.206	0.391	-0.196	0.000	-0.029	-0.103	-0.514	-0.309	0.260	0.371	0.781	0.297	0.283	0.482	0.628	0.991	0.231	-0.972	-0.322	0.271	0.029	0.256	0.063	-0.112	-0.050	-0.083	-0.167	-0.302
B1021	ycdP	-1.855	-1.386	-2.165	-1.972	0.232	1.635	1.669	1.741	-0.048	-0.032	-0.149	-0.295	-0.160	-0.442	-0.194	0.165	0.606	0.179	-0.280	-0.859	-0.430	-0.566	0.384	0.000	-0.038	0.271	0.050	0.245	0.681	0.110	-0.195	0.097	0.172	-0.068	-0.258	-0.100	-0.195	-0.090	-0.191	0.000	-0.181	-0.101	0.102	0.000	-0.353	-0.268	-0.272	-0.182
B1022	ycdQ	-3.496	-2.624	-3.544	-3.083	0.726	1.762	2.044	2.173	-0.038	-0.003	-0.169	-0.101	0.127	0.529	0.298	0.565	0.691	0.624	-0.225	-0.582	-0.460	-0.136	-0.273	-0.064	-0.194	-0.022	0.436	0.665	0.940	1.018	1.348	-0.059	0.186	0.736	0.825	0.787	0.907	1.052	-0.150	-0.281	-0.298	-0.140	-0.194	-0.185	-0.185	0.000	-0.303	-0.255
B1023	ycdR	-1.722	-1.110	-2.155	-1.893	0.074	0.096	-0.007	-0.205	-0.190	-0.052	-0.044	0.012	0.029	0.469	0.217	0.605	0.566	0.740	-0.417	-0.965	-0.912	-0.791	0.114	-0.081	0.085	0.218	0.415	0.682	1.133	0.941	1.008	0.067	0.132	0.541	0.255	0.775	0.623	1.094	-0.247	-0.519	-0.771	-0.471	-0.255	-0.246	-0.293	-0.442	-0.594	-0.356
B1024	ycdS	-1.922	-1.582	-2.049	-1.811	-0.183	-0.004	0.113	0.031	0.000	-0.138	-0.162	-0.195	0.049	-0.533	-0.090	-0.190	-0.066	0.226	-0.542	-1.848	-2.205	-1.672	-0.235	-0.041	-0.010	0.000	0.574	0.342	0.562	0.945	1.101	0.003	-0.258	0.430	0.662	0.605	0.675	0.969	0.211	-0.169	0.112	0.203	0.297	0.306	0.001	0.224	-0.313	-0.249
B1025	ycdT	-2.262	-1.810	-1.874	-1.795	-0.408	-0.282	0.367	0.063	-0.022	-0.083	-0.148	-0.137	0.087	-0.672	-0.167	-0.459	-0.065	-0.013	-0.622	-0.993	-1.037	-0.782	0.541	-0.019	-0.132	0.398	0.250	0.043	0.710	0.225	0.569	-0.150	-0.218	0.039	0.140	0.513	0.383	0.882	0.557	0.364	0.045	-0.070	0.662	0.672	0.318	0.367	0.048	0.068
B1026	tra5_3	-0.865	-0.719	-0.837	-0.562	0.283	0.465	0.555	0.492	-0.306	-0.320	-0.405	-0.489	-0.428	0.107	0.008	0.297	0.316	0.401	0.059	-0.601	-0.050	-0.290	0.025	0.165	0.287	0.153	0.071	1.248	1.453	1.172	1.320	0.306	0.657	1.247	0.688	0.177	0.508	0.808	-0.124	-0.345	-0.258	-0.326	-0.141	-0.132	-0.139	-0.282	-0.128	-0.139
B1027	B1027	-0.181	0.194	-0.101	0.000	0.121	0.365	0.501	0.376	0.054	-0.058	-0.083	0.139	-0.045	-0.262	-0.238	-0.124	-0.145	-0.053	0.281	-0.004	0.145	-0.086	0.068	0.000	0.360	0.239	0.024	0.277	0.553	1.010	1.273	0.096	-0.190	0.399	0.611	0.603	0.608	1.036	0.269	0.013	0.075	0.274	0.358	0.367	0.150	0.000	0.041	0.305
B1028	B1028	0.012	-0.186	-0.218	-0.390	0.002	-0.162	0.282	0.103	0.070	-0.036	-0.133	-0.048	-0.033	0.234	-0.030	-0.069	0.058	-0.223	0.021	0.326	0.147	0.483	-0.203	-0.022	0.149	0.192	0.184	0.022	0.614	0.997	0.257	0.009	0.135	0.173	0.653	0.721	0.665	0.569	-0.123	0.354	0.005	-0.158	0.331	0.340	0.542	0.000	0.000	0.184
B1033	ycdW	0.868	0.518	0.908	0.858	-0.080	-0.173	-0.004	-0.067	-0.193	0.026	0.006	-0.169	-0.407	0.280	0.224	0.324	0.467	0.299	0.025	-0.524	-0.195	-0.502	-0.238	0.072	0.286	0.311	0.413	0.474	0.195	0.230	-0.136	0.370	0.644	-0.027	-0.671	-1.107	-0.799	-0.715	0.330	0.495	0.355	0.483	0.308	0.317	0.420	0.428	0.304	0.218
B1034	ycdX	0.606	0.507	0.961	0.953	0.383	0.481	0.486	0.387	-0.005	-0.145	-0.108	-0.060	-0.107	-0.115	0.000	-0.384	-0.182	-0.367	0.389	0.260	0.563	-0.524	0.000	0.188	0.638	0.083	0.016	0.105	-0.067	0.047	-0.319	0.356	0.389	-0.271	-1.090	-1.109	-1.252	-0.895	0.135	0.102	0.193	0.290	0.228	0.237	0.271	0.079	0.306	0.205
B1035	ycdY	0.223	-0.067	0.263	0.138	-0.367	0.518	0.596	0.638	0.089	-0.193	-0.098	-0.019	0.001	-0.230	-0.104	-0.757	-0.499	-0.194	0.157	0.195	0.317	0.278	-0.126	-0.177	0.131	0.349	-0.353	-0.073	-0.300	-0.562	-0.690	0.031	0.039	-0.323	-0.564	-0.743	-0.838	-0.737	0.291	0.000	0.185	0.085	0.293	0.302	0.248	0.143	0.132	0.175
B1036	ycdZ	0.414	0.433	0.343	0.486	0.234	0.313	0.910	1.019	-0.054	0.036	-0.047	-0.118	-0.069	-0.033	0.083	-0.152	-0.010	-0.081	-0.100	0.199	0.019	0.235	-0.124	-0.176	-0.032	0.431	-0.312	-0.182	-0.309	-0.386	-0.273	-0.020	0.184	0.084	0.145	0.293	0.387	0.630	0.000	-0.293	-0.300	-0.028	0.210	0.219	0.122	0.377	0.154	0.088
B1037	csgG	1.077	1.219	1.302	1.408	0.087	0.464	1.351	1.962	0.087	0.122	-0.110	-0.235	0.127	0.523	0.225	0.318	0.617	0.465	0.066	-0.099	0.077	0.301	0.101	0.002	-0.028	0.599	0.350	0.428	0.544	0.986	0.741	0.563	0.914	0.293	-0.272	-0.701	-0.428	-1.090	-0.447	-0.328	-0.140	0.376	-0.191	-0.182	-0.203	-0.138	-0.450	-1.162
B1038	csgF	1.208	1.647	1.533	1.758	0.157	0.933	1.631	2.278	-0.077	0.057	-0.079	-0.118	0.142	0.349	0.101	0.143	0.002	-0.040	0.144	-0.263	0.019	0.361	0.289	0.768	0.705	0.169	0.642	0.669	0.455	0.827	1.101	0.764	1.085	0.140	-0.582	-1.098	-1.522	-1.808	-0.400	-0.049	-0.062	-0.054	-0.096	-0.087	-0.151	-0.098	-0.331	-1.251
B1039	csgE	1.170	1.468	1.254	1.360	-0.081	0.000	1.169	1.709	0.037	0.019	-0.123	-0.122	0.009	-0.154	0.146	0.078	0.155	0.110	0.075	-0.111	0.055	0.466	0.036	0.516	0.406	0.000	0.162	0.127	0.072	0.167	0.910	0.511	0.580	0.015	-0.462	-0.671	-0.525	-0.898	-0.216	-0.149	-0.278	-0.183	-0.070	-0.061	0.000	-0.137	-0.350	-0.818
B1040	csgD	1.612	1.811	1.700	1.604	0.000	1.155	1.527	1.995	-0.045	-0.011	0.058	0.158	0.257	0.352	0.207	0.147	-0.214	0.146	-0.036	-0.415	-0.058	0.063	0.240	0.398	0.540	-0.002	0.185	-0.058	0.356	0.838	1.108	0.326	-0.143	-0.868	-1.402	-1.134	-1.612	-1.816	-1.037	-0.550	-0.405	-0.364	-0.517	-0.508	-0.564	-0.544	-0.650	-1.474
B1041	csgB	-0.372	-1.002	-0.974	-1.192	-0.231	0.010	0.462	0.466	-0.024	-0.050	-0.069	-0.233	-0.145	0.034	0.034	-0.350	-0.183	-0.140	-0.045	0.213	0.000	0.566	-0.091	0.058	0.112	0.000	0.150	0.265	0.265	0.472	0.982	-0.229	-0.397	0.297	0.328	0.514	0.681	0.047	0.333	0.067	0.000	0.000	-0.037	-0.028	-0.057	-0.219	-0.463	0.000
B1042	csgA	-0.926	-0.353	-0.274	-0.360	-0.206	0.058	0.523	0.617	-0.081	-0.003	0.010	0.023	-0.116	-0.155	-0.117	-0.038	-0.054	0.092	-0.530	-0.205	-0.417	0.222	0.073	0.436	0.150	0.168	-0.105	0.083	0.329	0.284	0.139	-0.020	-0.215	-0.003	0.313	0.704	0.249	-0.125	0.531	0.538	0.543	0.697	0.485	0.494	0.267	0.216	-0.046	-0.262
B1043	csgC	-0.045	-0.273	-0.350	-0.461	0.074	-0.215	0.086	0.181	0.000	-0.075	-0.004	-0.189	0.105	-0.141	-0.245	-0.314	0.143	-0.120	-0.446	-0.164	-0.423	0.162	-0.136	-0.217	-0.201	-0.203	0.025	-0.082	0.024	-0.115	0.143	-0.003	0.057	0.002	0.106	0.577	0.214	0.297	0.276	0.000	-0.188	0.055	0.000	-0.163	-0.071	-0.421	-0.238	-0.132
B1044	B1044	-0.266	-0.265	-0.284	-0.375	0.208	-0.141	0.199	-0.041	0.059	0.209	0.309	0.312	0.153	-0.005	0.083	-0.236	-0.240	-0.368	0.026	-0.711	-0.508	-0.440	-0.127	0.149	0.173	0.170	-0.244	-0.283	-0.325	-0.314	-0.302	-0.172	-0.019	0.030	0.335	0.388	-0.168	0.163	0.270	0.000	0.333	-0.078	0.000	0.000	0.000	0.670	0.123	0.120
B1045	B1045	-0.549	-0.385	-0.683	-0.511	-0.512	-0.259	-0.374	-0.307	-0.059	-0.013	0.008	-0.074	-0.202	-0.451	-0.142	-0.019	-0.228	-0.220	-0.177	-0.722	-0.474	-0.492	0.017	0.047	-0.048	-0.042	-0.178	-0.470	-0.230	-0.605	-0.611	-0.321	-0.526	-0.569	-0.321	-0.919	-0.034	-0.171	-0.201	0.000	0.074	-0.084	0.282	0.291	-0.094	-0.238	-0.162	-0.433
B1046	ymdC	-0.962	-0.586	-0.920	-0.804	-0.403	0.000	-0.214	0.294	-0.145	-0.047	-0.266	-0.323	-0.288	0.349	0.274	0.578	0.701	0.513	0.196	-0.282	-0.128	-0.160	-0.233	-0.101	-0.155	0.022	0.106	-0.170	-0.244	0.019	0.427	0.104	-1.210	0.029	-0.067	-0.326	0.498	0.418	-0.249	-0.170	-0.140	0.000	-0.059	-0.050	-0.331	-0.034	-0.078	-0.203
B1047	ymdD	-0.930	-0.522	-1.016	-0.981	-0.003	0.216	0.258	0.301	0.026	-0.009	-0.133	-0.132	0.028	0.254	0.103	0.437	0.307	0.230	-0.070	-0.829	-0.428	-0.335	-0.622	-0.069	-0.112	-0.352	0.141	-0.473	-0.528	-0.681	-0.566	-0.057	-0.103	-0.340	0.018	-0.061	0.222	0.246	-0.328	-0.149	-0.156	0.000	0.037	0.000	-0.009	-0.073	-0.122	0.044
B1048	mdoG	1.789	1.618	1.821	1.565	0.636	-0.580	-0.584	-0.577	0.678	0.698	0.623	0.390	0.302	-0.163	-0.521	-0.959	-0.532	-0.523	0.615	0.979	0.000	0.768	0.865	0.646	0.369	0.883	0.267	0.439	-0.145	-0.466	-2.061	0.386	0.526	-0.807	-1.544	-1.610	-1.386	-1.636	0.345	0.589	0.620	0.662	0.430	0.439	0.580	0.449	0.717	0.601
B1049	mdoH	0.699	0.346	0.435	0.613	0.820	-1.037	-0.674	-1.101	0.032	0.083	-0.115	-0.134	-0.087	-0.390	0.142	-0.096	-0.256	-0.269	0.387	0.333	0.440	0.203	0.185	0.321	0.259	0.475	-0.292	-0.079	-0.833	-1.729	-1.606	0.070	0.364	-0.081	-0.380	-0.852	-0.477	-0.224	0.167	0.296	0.294	0.432	0.181	0.190	0.406	0.195	0.300	0.082
B1050	yceK	-0.159	-0.198	-0.381	-0.362	0.322	0.385	0.457	0.445	-0.052	-0.026	-0.148	-0.079	-0.152	0.003	0.034	-0.398	-0.474	-0.157	-0.351	0.250	0.339	0.541	0.000	0.000	0.000	0.000	-0.285	-0.078	0.187	0.502	0.490	-0.008	0.059	-0.141	0.258	0.453	0.200	-0.650	-1.321	-0.817	-0.042	0.064	0.186	0.196	-1.149	-0.730	-0.484	-0.854
B1051	msyB	-0.013	0.370	0.004	-0.108	-1.221	1.331	0.962	1.205	0.286	0.352	0.371	0.175	0.057	-0.384	-0.173	0.175	0.207	0.168	-0.545	-0.340	-0.027	-0.371	0.099	-0.187	-0.190	-0.165	0.585	0.571	1.134	0.889	0.769	0.444	0.532	0.431	0.472	0.897	-0.362	-1.438	-1.634	-0.471	0.126	0.105	0.401	0.410	-1.384	-0.772	-0.324	-1.008
B1052	B1052	-0.260	0.000	0.000	0.000	-0.228	-0.522	-0.319	-0.627	0.113	-0.083	0.032	0.021	-0.075	-0.368	-0.030	-0.067	-0.073	-0.149	0.000	0.499	0.006	0.508	-0.101	-0.012	0.055	0.000	-0.238	-0.223	-0.201	-0.120	0.028	-0.321	-0.426	-0.072	0.416	0.914	0.810	-0.027	-0.193	-0.480	-0.114	-1.138	-0.284	-0.275	-0.143	0.028	-0.545	-0.630
B1053	yceE	-1.343	-1.244	-1.423	-1.119	-0.637	-0.161	-0.209	-0.098	-0.065	-0.213	-0.122	-0.236	-0.184	0.168	0.231	0.273	0.468	0.370	-0.394	-0.238	-0.339	-0.019	0.041	-0.115	0.081	0.318	0.008	0.020	0.224	0.397	1.182	-0.239	-0.283	0.206	0.390	0.893	0.950	1.014	-0.115	-0.124	-0.025	0.160	0.050	0.059	0.048	-0.046	-0.254	-0.229
B1054	htrB	0.332	0.200	0.196	0.139	0.445	-0.074	-0.083	0.123	-0.027	-0.007	-0.055	-0.197	-0.227	-0.102	-0.164	0.234	0.127	-0.101	-0.106	-0.360	-0.258	-0.464	-0.264	-0.023	-0.106	0.035	-0.251	-1.244	-1.493	-1.437	-1.458	-0.410	-0.605	-0.432	-0.306	-0.514	0.314	0.239	-0.052	0.111	-0.020	-0.149	0.001	0.010	-0.169	-0.104	0.064	0.216
B1055	yceA	1.710	1.719	1.655	1.540	-0.215	0.793	0.397	0.393	1.093	0.667	0.604	0.696	0.434	-1.147	-0.433	-0.707	-0.757	-0.631	-1.338	-1.440	-1.463	-1.701	-0.731	-0.979	-0.493	-0.109	-0.856	-1.764	-1.779	-2.109	-1.648	0.204	-0.442	-1.387	-1.539	-1.019	-1.579	-1.876	1.118	0.910	0.645	0.591	0.624	0.633	0.928	0.897	1.237	1.652
B1056	yceI	1.006	1.185	1.064	0.000	-0.114	-0.807	-0.821	-0.444	0.035	-0.118	-0.286	-0.344	-0.624	0.205	0.066	0.063	0.037	0.009	0.090	-0.129	0.215	0.107	-0.150	0.043	0.066	0.048	-0.083	-0.080	0.196	0.476	0.296	0.211	0.334	0.563	0.757	0.886	-0.080	-0.898	-0.093	0.135	0.208	0.074	0.157	0.166	-0.071	0.134	-0.428	-0.693
B1057	B1057	-0.310	-0.586	-0.242	-0.248	-0.005	0.147	0.008	0.266	0.087	0.036	-0.131	-0.071	0.033	-0.758	-0.260	-0.743	-0.190	-0.011	-0.800	0.030	-0.593	-0.134	0.141	0.244	0.271	0.167	-0.176	-0.072	0.208	0.215	0.204	-0.186	-0.172	-0.180	0.236	0.784	-0.142	-0.238	0.000	0.166	-0.040	-0.116	0.000	0.545	0.174	0.000	-0.109	-0.019
B1058	yceO	0.024	0.406	0.011	-0.086	-0.114	0.081	0.270	0.182	0.100	0.014	-0.108	0.069	0.037	0.187	0.025	0.283	0.119	-0.157	0.128	0.249	-0.055	-0.182	0.219	0.228	0.227	0.174	-0.059	0.100	0.397	0.592	0.990	-0.222	0.038	-0.040	0.353	0.868	0.494	0.709	0.213	0.006	-0.418	0.051	-0.142	-0.133	-0.551	0.153	-0.280	-0.033
B1059	solA	1.314	0.899	1.434	1.344	-0.014	1.249	0.824	1.035	0.030	-0.024	-0.356	-0.430	-0.245	0.237	0.173	-0.031	0.073	0.479	-0.201	-0.559	-0.541	-0.486	-0.007	-0.103	-0.111	-0.277	0.302	0.358	0.584	0.432	-0.333	0.135	0.531	0.295	-0.149	-0.466	-1.316	-1.060	0.165	0.341	0.303	0.307	0.267	0.276	0.376	0.513	0.198	0.176
B1060	yceP	-0.638	-0.800	-0.889	-0.863	-0.169	-0.148	-0.013	-0.117	0.035	-0.122	0.013	-0.055	0.064	0.489	0.238	0.489	0.467	0.088	0.543	0.512	0.746	0.205	0.727	1.023	1.129	0.254	-0.269	-0.085	0.013	0.424	0.669	0.017	-0.149	0.116	0.259	0.320	0.265	0.541	0.926	0.107	0.058	0.019	0.139	0.149	-0.159	-0.269	0.018	0.115
B1061	dinI	-0.579	-0.669	-0.636	-0.966	-0.052	-0.662	-0.750	-1.091	0.031	-0.037	0.030	0.076	-0.115	-0.792	-0.860	-0.271	-0.751	-0.708	-0.178	-0.118	-0.208	-0.078	0.051	0.123	0.037	0.194	-0.230	-0.252	0.451	-0.298	-1.114	0.076	0.373	-0.089	-0.060	0.172	-0.243	0.151	0.368	0.119	0.000	0.442	0.304	0.313	0.359	0.549	0.354	0.241
B1062	pyrC	2.249	1.592	1.989	1.866	0.585	0.117	-0.344	-0.275	0.298	0.165	-0.212	-0.108	-0.285	-0.770	-0.518	-0.820	-1.046	-0.600	-0.688	-0.569	-0.659	-0.460	-0.487	-0.518	-0.604	-0.537	-0.554	-0.351	-0.112	0.041	-0.499	0.361	0.925	0.385	-0.027	-0.011	-2.815	-3.504	1.532	1.766	1.641	1.399	1.175	1.184	1.380	1.584	0.000	1.472
B1063	yceB	-0.461	-0.429	-0.503	-0.370	-0.260	-0.371	0.000	-0.557	0.035	-0.224	-0.324	-0.338	-0.398	-0.028	0.062	0.111	0.117	-0.041	-0.150	-0.485	-0.246	-0.273	-0.338	0.165	0.055	0.036	-0.211	-0.551	-0.134	-0.933	-1.067	0.129	0.178	-0.381	-0.222	-0.161	-0.323	-0.681	0.183	0.232	0.366	0.440	0.251	0.260	0.460	0.432	0.631	0.938
B1064	grxB	0.249	0.626	0.604	0.748	-1.341	-0.286	-0.691	-0.773	0.042	-0.009	-0.022	0.073	0.008	-0.294	-0.298	-0.116	-0.334	-0.592	-0.097	0.000	0.131	-0.186	-0.041	0.077	0.168	0.698	0.240	0.303	0.801	0.640	0.731	0.152	0.597	0.330	0.717	1.617	1.332	0.813	-0.193	0.093	0.344	0.357	0.221	0.230	-0.030	-0.240	-0.107	-0.872
B1065	yceL	-0.860	-0.383	-0.848	-0.386	0.589	-0.043	-0.096	-0.136	0.102	-0.046	-0.211	0.140	-0.053	0.641	0.344	0.602	0.662	0.619	0.009	0.044	0.076	0.015	-0.024	-0.091	-0.039	-0.001	0.260	0.519	0.755	1.131	1.648	-0.205	-0.299	0.484	0.641	0.758	1.156	1.119	0.000	-0.277	0.296	-0.042	0.500	0.509	0.070	0.007	0.035	0.254
B1066	rimJ	1.327	0.980	0.916	1.281	-0.753	0.755	1.142	1.011	-0.039	-0.026	-0.298	-0.207	-0.599	-0.254	-0.036	-0.283	0.005	-0.006	-0.492	-0.689	-1.367	-1.397	-0.288	-0.322	-0.164	-0.605	0.245	0.352	-0.049	0.084	-0.208	0.342	0.153	-0.514	-0.583	-0.746	-0.488	-0.507	0.529	0.526	0.489	0.439	0.430	0.439	0.401	0.712	0.473	0.228
B1067	yceH	0.656	0.124	0.545	0.153	0.192	-1.067	-0.336	-0.140	-0.035	0.063	-0.100	-0.010	0.031	0.115	0.045	0.063	0.194	0.372	-0.195	-0.385	-0.352	-0.338	0.087	0.088	0.074	-0.010	-0.073	-0.040	-0.615	-0.573	-0.679	-0.295	-0.233	-0.640	-0.752	-1.047	-0.330	-0.334	0.141	0.146	0.117	0.069	0.190	0.199	0.158	0.410	0.163	0.218
B1068	mviM	-0.018	-0.237	0.100	-0.178	-0.086	0.136	0.141	-0.002	-0.131	0.047	-0.072	-0.252	-0.312	0.124	0.049	0.657	0.661	0.761	0.358	-0.015	0.293	-0.809	-0.095	0.034	0.064	-0.120	0.195	0.420	-0.342	0.117	0.205	0.001	0.171	-0.021	-0.464	-0.368	-0.138	0.432	-0.155	-0.165	-0.135	0.149	-0.167	-0.158	-0.034	-0.154	-0.071	0.110
B1069	mviN	-0.104	0.400	0.195	0.528	-0.683	0.305	0.497	0.422	0.119	0.182	0.244	0.283	0.290	0.111	0.212	0.837	0.787	0.334	0.853	0.971	1.442	1.250	0.931	-0.087	-0.665	-1.519	-0.208	-0.549	-0.668	-0.244	0.196	-0.239	-0.352	0.343	0.368	0.279	0.689	0.917	-0.163	-0.074	-0.033	-0.190	-0.047	-0.038	0.025	-0.138	0.016	0.124
B1070	flgN	1.339	1.605	1.654	1.632	-1.238	0.389	0.450	0.724	-0.242	-0.066	-0.172	-0.055	0.008	0.113	0.321	0.581	0.504	-0.078	0.609	0.754	1.179	0.943	0.166	-0.249	-1.256	-1.848	-0.645	-1.647	-1.837	-1.639	-1.542	0.240	-0.072	-0.044	0.275	0.392	0.412	0.427	-0.044	-0.088	0.000	0.000	-0.169	-0.160	0.182	0.522	-0.265	-0.152
B1071	flgM	1.156	1.059	1.244	1.333	-1.169	0.457	0.351	0.451	-0.029	-0.048	-0.080	-0.128	-0.106	0.377	0.186	0.427	0.409	-0.139	0.507	0.467	1.171	0.907	0.276	-0.098	-0.449	-1.227	-0.557	-1.354	-1.322	-1.997	-1.428	0.119	-0.060	-0.180	-0.091	0.010	0.198	0.483	-0.177	-0.214	-0.219	0.029	0.085	0.094	-0.185	-0.259	-0.249	-0.247
B1072	flgA	2.052	1.836	1.760	1.270	-2.158	-0.166	0.277	0.331	0.026	0.124	0.139	0.159	-0.051	0.344	0.100	0.287	-0.082	-0.702	0.617	0.781	1.323	1.348	0.086	-0.531	-1.260	-1.529	-0.666	-1.621	-1.433	-2.024	-1.563	-0.208	-0.228	0.173	0.495	0.468	0.807	0.901	-0.365	-0.236	-0.131	-0.028	-0.041	-0.032	-0.412	-0.294	-0.226	-0.353
B1073	flgB	2.379	1.900	2.041	1.445	-4.045	-0.681	-0.506	-0.554	0.203	0.197	0.044	0.087	0.274	-0.074	-0.412	-0.570	-1.352	-0.611	0.730	0.804	1.306	1.256	-0.268	-0.358	-1.332	-2.159	0.087	-0.088	-1.221	-1.766	-2.347	-0.056	-0.163	-0.199	-0.393	-0.547	0.175	0.276	-0.295	0.049	-0.030	-0.126	-0.027	-0.018	0.000	-0.045	-0.128	-0.367
B1074	flgC	1.668	1.298	1.512	1.005	-2.835	0.000	-0.504	-0.720	-0.062	0.034	-0.037	0.008	-0.033	0.251	-0.013	0.248	-0.549	-0.800	0.842	0.737	1.156	1.155	-0.390	-0.787	-1.447	-2.343	0.289	0.073	-0.744	-1.092	-1.681	-0.052	0.028	0.018	0.013	-0.077	0.276	0.230	0.246	0.000	0.183	-0.118	0.043	0.052	0.000	-0.013	-0.311	-0.040
B1075	flgD	1.802	1.671	1.517	1.221	-4.334	-0.670	-0.504	-0.733	-0.031	0.040	0.008	0.157	0.088	-0.546	-0.654	-1.247	-1.821	-1.602	0.876	0.841	1.282	1.140	-0.702	-0.986	-1.566	-3.068	0.405	0.000	0.012	-0.077	-0.668	0.201	0.623	0.525	0.226	0.288	0.353	0.499	-0.223	-0.030	-0.123	-0.078	-0.028	-0.019	-0.125	-0.386	-0.115	-0.268
B1076	flgE	1.581	1.503	1.426	1.119	-3.668	-0.783	-0.617	-0.959	0.178	0.064	0.233	0.236	0.364	-0.397	-0.739	-1.080	-1.832	-1.737	0.797	0.687	1.284	1.248	-0.846	-1.099	-1.979	-3.535	0.483	0.759	0.378	0.240	-0.443	0.392	1.022	0.768	0.433	0.291	0.519	-0.135	-0.233	-0.195	0.088	0.103	-0.099	-0.090	-0.032	-0.082	-0.250	-0.252
B1077	flgF	0.228	0.531	0.108	-0.024	-3.351	0.000	-0.309	0.000	0.214	0.013	-0.401	0.153	0.116	-0.489	-0.979	-1.735	-2.160	-2.413	-0.042	0.554	0.569	0.744	-0.136	0.055	-0.334	-0.499	-0.354	0.031	0.115	-0.072	-0.479	-0.018	0.272	0.037	0.409	0.429	0.000	0.509	-0.258	-0.037	0.114	-0.026	0.058	0.067	0.025	-0.475	0.004	-0.226
B1078	flgG	0.818	0.786	0.506	0.040	-3.835	0.000	-0.471	-0.769	0.076	-0.009	0.138	0.016	0.180	-0.820	-1.273	-2.305	-2.474	-2.593	0.366	0.799	0.000	0.775	0.135	-0.293	-0.606	-1.079	0.083	0.705	1.055	0.630	-0.383	0.212	0.658	0.677	0.574	0.746	0.287	0.588	-0.105	-0.198	0.284	-0.049	0.228	0.237	-0.100	0.247	-0.097	-0.250
B1079	flgH	-0.393	-0.025	-0.517	-0.745	-2.874	-0.771	-0.372	-0.739	0.017	0.088	0.062	0.099	0.301	-0.867	-0.187	-0.970	-1.241	-1.347	0.502	0.693	0.901	0.678	-0.294	-0.210	-0.660	-0.960	-0.439	0.125	0.014	-1.306	-1.436	-0.189	0.102	0.324	0.371	0.806	0.743	0.847	-0.270	0.078	0.035	-0.085	-0.092	-0.083	-0.153	-0.256	-0.157	-0.310
B1080	flgI	-0.480	-0.560	-0.730	-1.013	-1.669	-1.091	-0.984	-1.070	0.073	-0.021	-0.008	0.044	0.146	-1.573	-1.303	-0.998	-2.128	-1.938	0.506	0.721	0.822	0.593	-0.016	-0.284	-0.620	-0.908	-0.273	0.492	1.032	-1.032	-1.476	-0.261	0.084	0.576	0.600	0.429	0.584	0.886	-0.174	-0.370	-0.092	-0.130	-0.184	-0.175	-0.276	-0.037	-0.135	-0.327
B1081	flgJ	-0.479	-0.717	-0.788	-1.121	-2.933	-0.923	-0.477	-0.701	0.025	-0.032	-0.127	0.088	0.192	-0.950	-1.080	-0.486	-1.311	-1.565	0.602	0.759	0.853	0.896	-0.511	-0.543	-0.772	-1.408	-0.173	0.265	0.929	-0.890	-1.703	-0.278	0.033	0.629	0.639	0.475	0.919	0.966	-0.048	0.298	0.123	-0.049	0.108	0.117	-0.021	-0.041	0.014	-0.190
B1082	flgK	0.052	0.160	0.253	0.022	-2.298	-0.048	-0.352	-0.545	-0.027	-0.001	0.076	0.082	0.355	-1.293	-1.839	0.065	-0.781	-0.914	0.564	0.656	0.858	0.394	-0.006	-0.774	-0.775	-1.593	0.044	0.051	0.985	-0.021	-1.638	-0.121	0.191	0.515	0.656	0.479	0.308	0.847	-0.519	-0.391	-0.021	-0.207	-0.349	-0.340	-0.243	-0.249	-0.228	-0.488
B1083	flgL	0.281	0.051	0.395	0.066	-2.703	0.046	-0.110	0.087	0.091	-0.329	0.031	0.099	0.143	-0.658	-0.891	-0.279	-0.157	-0.178	0.680	1.195	1.408	0.915	0.267	-0.255	-0.301	-1.252	-0.194	0.117	0.880	1.215	0.280	0.081	0.355	0.860	1.158	1.015	0.335	0.268	0.000	0.000	0.131	0.054	0.517	0.526	0.244	-0.568	-0.178	0.019
B1085	B1085	1.019	1.205	1.077	1.294	0.271	0.687	0.509	0.548	0.221	0.236	0.136	-0.027	0.023	-1.184	-0.672	-1.156	-0.996	-1.266	-0.022	-0.953	-0.651	-1.952	-0.575	-0.292	-0.118	-0.892	-0.024	-0.790	-2.355	-2.281	-1.477	0.406	-0.283	-1.781	-1.824	-1.454	-1.502	-0.933	0.391	0.000	0.127	0.069	0.218	0.227	0.138	0.132	0.306	0.199
B1086	yceC	0.593	0.146	0.331	0.170	0.453	0.794	0.592	0.785	0.137	0.025	0.100	-0.133	0.031	-0.263	-0.258	-0.122	-0.349	-0.235	-0.327	-0.323	-1.095	-1.017	-0.518	-0.240	-0.256	-0.225	-0.438	-1.339	-1.498	-1.874	0.000	-0.453	-0.874	-0.925	-0.682	-0.684	-0.516	-0.479	0.240	0.000	0.113	-0.344	0.118	0.127	0.000	0.197	0.279	0.333
B1087	yceF	0.000	0.000	0.000	0.000	0.136	0.000	0.000	0.000	0.014	-0.034	-0.104	-0.143	0.053	0.000	0.000	0.000	0.000	0.000	0.000	0.000	0.000	0.000	0.000	0.000	0.000	0.000	0.000	0.000	0.000	0.000	0.000	0.000	0.000	0.000	0.000	0.000	0.000	0.000	0.000	0.000	0.172	0.196	0.317	0.326	0.039	0.097	0.064	-0.182
B1088	yceD	0.398	-0.314	-0.115	0.000	0.156	-0.979	-0.540	0.000	0.442	0.488	0.456	0.541	0.380	-0.410	-0.403	-0.805	-0.420	-0.386	-0.293	0.718	-0.034	0.620	-0.285	-0.175	0.000	-0.260	-0.285	-0.333	0.852	-0.189	0.498	-0.712	0.044	-0.229	0.412	1.013	1.363	1.041	0.641	0.566	0.276	0.455	0.274	0.283	0.536	0.516	0.580	1.095
B1089	rpmF	1.366	1.249	1.076	1.185	-1.250	0.295	0.073	0.127	0.223	0.189	0.204	0.318	0.307	-0.046	-0.309	-0.290	-0.371	-0.270	-0.010	-0.362	-0.117	-0.423	0.273	-0.306	-0.430	-0.198	-0.354	0.049	-0.163	0.070	-0.476	0.152	0.172	-0.104	-0.130	-0.081	-0.124	-0.904	-0.327	-0.304	-0.560	-0.655	-0.777	-0.768	-0.104	-0.473	-0.004	0.187
B1090	plsX	0.995	0.790	1.116	1.050	0.341	0.475	0.659	0.681	0.457	0.305	0.320	0.483	0.411	-1.270	-0.982	-1.736	-1.119	-1.086	-0.019	-0.282	-1.331	-0.922	-0.220	-0.489	-0.101	0.250	-0.443	-0.707	-1.860	-1.998	-2.286	0.462	0.015	-0.932	-0.770	-0.988	-0.618	-0.715	0.058	0.035	-0.088	-0.120	-0.103	-0.093	0.046	-0.129	0.127	0.325
B1091	fabH	0.786	0.569	0.699	0.827	-0.060	0.641	0.289	0.424	0.407	0.241	0.351	0.739	0.902	-0.282	-0.650	-0.920	-1.024	0.379	0.190	-0.737	-0.889	-1.479	-0.312	-0.587	0.096	0.362	-0.276	-0.019	-1.308	-2.467	-2.763	0.199	0.637	-0.865	-2.000	-2.172	-1.904	-1.500	0.628	0.477	0.291	0.390	0.284	0.293	0.474	0.248	0.596	0.796
B1092	fabD	0.778	0.755	0.558	0.628	0.519	-0.164	-0.152	-0.127	0.317	0.510	0.553	0.819	0.925	0.061	0.008	-0.712	-0.924	-0.694	0.203	-0.330	-0.307	-0.630	0.188	-0.460	-0.102	0.419	-0.163	-0.061	0.068	-0.463	-1.446	0.132	0.476	0.427	-0.723	-1.353	-1.095	-0.868	0.631	0.486	0.169	0.478	0.392	0.401	0.606	0.580	0.637	0.770
B1093	fabG	0.858	0.677	0.749	0.659	-0.230	-0.043	-0.455	-0.317	0.229	0.435	0.452	0.656	0.856	0.150	-0.083	-0.391	-1.001	-0.304	0.356	-0.384	-0.083	-0.396	-0.027	-0.774	-0.725	-0.093	-0.150	0.176	0.117	-0.412	0.000	-0.081	0.267	0.557	-0.353	-1.020	-2.117	-2.026	0.772	0.423	0.338	0.379	0.238	0.248	0.597	0.127	0.458	0.407
B1094	acpP	0.977	1.168	1.106	0.835	0.567	0.000	-0.347	-0.366	0.174	0.352	0.289	0.379	0.481	-0.124	-0.132	-0.402	-0.619	-0.552	0.256	-0.168	0.168	-0.107	-0.068	-0.436	-0.586	-0.367	-0.370	-0.341	-0.406	-0.243	-0.853	-0.339	0.413	-0.016	-0.526	-0.669	-1.327	-1.374	0.351	0.376	0.176	0.264	0.044	0.053	0.480	0.402	0.455	0.148
B1095	fabF	0.441	0.173	0.460	0.522	0.000	0.448	0.249	0.206	0.711	0.722	0.812	1.009	1.322	-0.180	-0.131	-0.845	-1.013	-0.743	0.422	0.152	0.414	-0.057	0.014	-0.623	-0.498	-0.294	-0.524	-0.137	-0.424	-0.718	-1.785	0.187	0.195	0.480	-0.024	-0.430	1.999	-1.383	0.295	0.113	-0.002	-0.043	-0.092	-0.083	0.388	0.355	0.599	1.050
B1097	yceG	0.000	0.000	0.000	0.000	0.115	0.000	0.000	0.000	0.077	-0.025	0.022	0.117	0.277	0.000	0.000	0.000	0.000	0.000	0.000	0.000	0.000	0.000	0.000	0.000	0.000	0.000	0.000	0.000	0.000	0.000	0.000	0.000	0.000	0.000	0.000	0.000	0.000	0.000	-0.284	-0.037	0.073	0.093	0.124	0.133	-0.075	0.174	-0.080	0.068
B1098	tmk	-0.215	-0.060	0.107	0.203	0.930	0.202	0.395	0.541	0.182	0.020	0.048	0.254	0.223	-0.846	-0.583	-0.890	-0.565	-0.581	-0.833	-0.391	-1.528	-1.074	-0.128	-0.129	-0.241	0.046	-0.138	0.246	-0.392	-0.778	-0.796	0.212	0.248	-0.287	-0.065	-0.377	-0.346	-0.265	0.228	-0.116	0.243	0.125	0.023	0.032	0.254	0.338	0.325	0.614
B1099	holB	0.260	0.188	-0.030	-0.018	-0.103	-0.365	-0.231	-0.056	0.500	0.394	0.242	0.324	0.387	-1.238	-0.535	-1.375	-0.955	-0.418	-0.775	-0.368	0.000	-1.811	0.353	-0.124	0.052	0.205	0.033	0.531	0.262	-0.354	-0.824	0.093	0.660	0.001	-0.065	-0.005	-0.258	-0.293	0.876	0.000	0.676	0.476	0.708	0.717	0.565	0.536	0.660	0.586
B1100	ycfH	0.000	0.000	0.000	0.000	0.348	0.000	0.000	0.000	0.169	-0.089	0.094	0.146	0.252	0.000	0.000	0.000	0.000	0.000	0.000	0.000	0.000	0.000	0.000	0.000	0.000	0.000	0.000	0.000	0.000	0.000	0.000	0.000	0.000	0.000	0.000	0.000	0.000	0.000	-0.016	0.059	0.039	-0.081	0.287	0.296	0.132	0.008	0.128	0.190
B1101	ptsG	1.374	0.573	1.465	1.198	-0.419	-1.491	-1.968	-1.475	-0.093	-0.331	-0.705	-1.199	-1.553	0.174	0.261	0.152	0.182	0.078	0.256	0.183	0.394	0.153	0.057	-0.226	-0.541	-0.560	-0.061	0.172	0.320	-0.316	-1.134	0.213	0.305	0.165	-0.019	-0.290	-1.737	-2.092	0.910	1.409	1.307	1.170	1.062	1.071	1.092	0.905	0.732	0.912
B1102	fhuE	0.104	0.165	0.165	0.080	0.174	-0.737	-1.159	-1.321	-0.199	-0.036	0.094	0.613	-0.037	0.219	0.276	0.505	0.485	0.643	-0.860	-1.050	-1.031	-1.417	0.264	0.021	-0.204	-0.062	0.185	0.393	1.123	0.721	0.807	0.244	0.268	0.096	-0.001	-0.257	-0.190	-0.101	1.007	0.861	0.640	0.481	0.404	0.413	0.894	0.759	0.855	0.358
B1103	ycfF	0.965	0.523	0.810	0.872	0.650	0.090	0.013	-0.025	-0.044	-0.028	0.057	0.051	-0.063	0.467	0.161	0.333	0.131	-0.339	0.211	-0.301	-0.014	-0.785	-0.118	0.000	0.081	-0.517	-0.128	-0.041	0.292	0.557	0.617	0.212	0.307	0.179	0.007	0.131	-0.459	-0.116	0.247	0.323	0.465	0.488	0.579	0.588	-0.040	0.161	0.337	0.149
B1104	ycfL	1.013	0.395	0.672	0.782	0.387	0.310	0.021	0.352	0.033	0.002	0.013	-0.040	0.223	-0.260	0.026	-0.371	-0.498	-0.180	-0.155	0.195	-0.023	0.065	-0.312	0.000	-0.016	-0.380	0.041	0.103	0.195	0.521	0.227	0.191	0.211	0.052	0.319	0.359	-0.300	-0.370	0.050	0.000	0.307	0.229	0.310	0.319	-0.109	-0.073	0.134	-0.053
B1105	ycfM	0.620	0.544	0.742	0.977	-0.157	0.920	1.058	1.209	-0.017	-0.059	0.169	0.108	0.172	-0.157	0.055	-0.302	-0.209	-0.405	-0.391	-0.351	-0.966	-0.418	-0.197	-0.130	-0.073	-0.220	0.329	0.240	0.303	0.437	0.115	0.123	0.254	0.139	0.153	0.290	-0.399	-0.482	-0.182	0.138	0.339	0.275	0.482	0.491	-0.249	0.042	-0.140	-0.223
B1106	ycfN	0.452	0.420	0.437	0.589	0.250	0.485	0.045	0.586	-0.094	-0.079	-0.035	-0.007	-0.062	-0.507	-0.118	-0.482	-0.233	0.020	-0.808	-0.562	-1.374	-0.958	-0.313	-0.301	-0.210	-0.265	0.341	0.627	0.258	-0.179	-0.428	0.155	0.422	0.231	0.016	0.108	0.077	0.040	0.169	-0.038	0.201	0.050	-0.086	-0.077	0.213	0.014	0.165	-0.061
B1107	ycfO	0.748	0.405	0.648	0.773	-0.688	0.765	0.869	0.846	-0.020	-0.079	0.027	0.186	0.229	0.140	0.078	0.188	-0.191	-0.101	-0.216	-0.937	-0.874	-1.255	-0.375	-0.262	-0.124	-0.349	0.391	0.500	0.314	0.004	-0.495	0.093	0.397	0.047	-0.374	-0.740	-0.615	-0.580	0.101	0.159	-0.043	-0.160	-0.101	-0.092	-0.098	-0.109	-0.033	-0.190
B1108	ycfP	0.605	0.685	0.621	0.556	-0.252	0.396	0.429	0.640	0.010	0.004	-0.023	0.039	-0.071	-0.275	-0.018	0.122	-0.225	-0.249	-0.335	-1.098	-1.078	-1.176	-0.219	0.048	-0.300	-0.442	0.275	0.397	0.762	0.329	-0.477	0.313	0.346	-0.066	-0.129	-0.149	-0.828	-1.446	0.135	0.479	0.512	0.371	0.357	0.366	0.009	0.262	-0.062	-0.263
B1109	ndh	-1.751	-1.651	-1.551	-0.885	-0.034	-0.930	-0.836	-1.206	-0.378	-0.167	-0.275	0.047	0.253	-0.647	-0.544	0.076	-0.564	-0.844	0.236	-0.252	-0.573	-1.175	0.662	0.871	0.506	-0.845	0.748	0.113	-0.334	-0.833	-1.330	-0.355	-0.592	-0.935	-1.269	-1.593	-0.757	-0.646	1.950	1.696	1.337	1.271	1.152	1.161	1.550	1.607	1.342	1.361
B1110	ycfJ	-1.349	-0.552	-1.099	-0.581	0.133	-0.132	0.135	0.329	-0.086	-0.372	-0.319	0.130	0.564	0.392	0.153	0.233	0.153	0.085	0.836	0.801	0.456	0.128	0.537	0.311	-0.496	0.953	0.026	-0.058	-0.058	0.251	0.299	-0.106	-0.104	0.029	0.152	0.030	0.869	0.440	0.108	0.397	0.484	0.435	0.651	0.660	0.042	0.008	0.588	1.622
B1111	ycfQ	0.057	0.005	0.316	0.482	1.386	0.000	-0.057	0.669	0.452	0.276	0.411	0.494	0.493	0.048	0.068	0.237	0.241	0.238	1.336	0.951	0.585	-0.022	0.150	0.179	0.135	0.712	-0.258	-1.190	-1.054	-0.766	-0.624	-0.006	-1.017	-0.386	-0.117	-0.244	0.342	-0.026	0.125	-0.061	0.130	-0.047	0.087	0.097	0.354	0.312	0.452	0.382
B1112	ycfR	-0.650	-0.751	-0.634	-0.798	1.638	-0.666	-0.443	-0.350	0.107	0.086	0.015	0.072	0.213	-0.553	-0.580	-0.402	-0.137	-0.485	0.553	0.097	-0.228	-0.048	0.008	0.296	0.100	0.015	-0.094	-0.506	-0.078	-0.376	-0.569	-0.459	-0.263	-0.651	-0.422	-0.423	-0.108	-0.681	-0.085	0.136	0.284	0.146	0.378	0.387	0.114	-0.128	0.069	0.027
B1113	ycfS	1.017	0.000	0.842	0.674	1.335	-1.022	-0.779	-1.044	0.042	-0.052	0.143	0.000	0.060	0.104	0.101	-0.039	0.033	0.188	0.355	0.085	-0.353	-0.096	-0.073	-0.137	-0.146	-0.235	-0.161	0.135	-0.227	-0.339	-0.169	-0.054	0.151	0.327	0.460	0.286	0.667	0.619	-0.140	-0.051	0.054	0.064	0.012	0.021	-0.086	-0.113	-0.077	-0.121
B1114	mfd	0.325	0.000	0.239	0.581	2.825	-0.529	-0.436	-0.801	-0.372	-0.366	-0.260	-0.153	-0.113	-0.952	-1.080	-0.354	-1.373	-1.328	0.051	0.177	-0.280	-0.110	0.290	0.048	0.000	0.000	0.096	-0.195	0.249	-0.698	-0.822	-0.266	0.175	-0.465	-0.302	-0.046	0.099	0.651	0.437	0.591	0.129	0.236	0.168	0.177	0.462	0.322	0.886	0.685
B1115	ycfT	0.059	0.099	-0.081	-0.059	-0.108	-0.305	-0.224	-0.459	-0.240	-0.011	0.023	0.149	0.155	-0.315	0.047	-0.178	0.351	0.365	-0.251	0.241	-0.328	0.357	-0.317	-0.060	-0.305	0.000	-0.099	0.186	0.361	0.828	1.207	-0.275	-0.192	0.438	0.714	1.038	0.895	1.003	-0.202	0.000	-0.130	-0.134	0.118	0.127	-0.002	-0.246	-0.333	-0.278
B1116	ycfU	0.910	0.963	0.890	0.859	1.376	0.484	0.246	0.519	-0.150	-0.227	-0.316	-0.356	-0.336	-0.991	-0.533	-0.742	-0.796	-0.312	0.305	-0.206	-0.657	-1.345	-0.348	-0.119	0.087	0.339	-0.398	-0.902	-1.117	-0.509	-0.033	0.007	-0.751	-0.409	-0.496	-0.462	-0.033	0.393	0.369	0.107	0.046	0.145	-0.053	-0.044	0.518	0.242	0.164	0.131
B1117	ycfV	0.255	0.286	0.260	0.339	0.570	-0.450	-0.116	-0.463	-0.001	-0.074	-0.073	-0.018	-0.059	-0.414	-0.057	-0.377	-0.212	0.144	0.138	0.140	-0.108	-0.045	-0.140	-0.074	0.093	0.152	-0.298	-0.308	-1.024	-0.887	-0.456	0.065	-0.065	-0.190	-0.039	-0.109	0.371	0.555	0.310	0.000	-0.021	0.140	-0.085	-0.075	0.155	-0.115	-0.005	-0.238
B1118	ycfW	-0.232	0.116	0.031	-0.006	-0.559	-0.345	-0.506	-0.758	-0.152	-0.361	-0.348	-0.233	-0.402	0.409	-0.185	-0.047	-0.219	-0.186	0.304	-0.406	-0.274	-1.566	-0.459	-0.305	0.172	0.137	-0.171	0.075	-1.078	-0.674	-0.182	-0.027	-0.152	-0.179	-0.368	-0.502	-0.061	0.525	0.050	0.021	-0.026	-0.044	-0.091	-0.082	0.002	-0.059	-0.060	-0.232
B1119	ycfX	-0.303	-0.362	-0.229	-0.071	-0.166	-0.447	-0.639	-0.673	-0.441	-0.322	-0.303	-0.171	-0.462	0.312	-0.058	0.141	-0.131	0.206	0.113	-0.437	-0.734	-1.560	-0.004	-0.071	0.146	0.301	-0.099	0.132	-0.895	-1.457	-0.878	-0.007	0.317	-0.197	-0.593	-1.067	-0.367	-0.304	-0.160	-0.208	-0.118	-0.129	-0.318	-0.309	-0.108	-0.125	0.000	-0.228
B1120	cobB	0.233	0.093	0.238	0.259	0.757	-0.175	-0.278	-0.145	-0.095	0.108	-0.072	-0.014	-0.047	0.005	-0.239	-0.317	-0.390	-0.287	0.496	-0.440	0.178	-1.395	-0.380	-0.365	-0.066	-0.187	0.258	0.876	0.339	-0.290	-0.618	0.405	0.557	0.601	-0.823	-1.089	-0.894	-0.404	0.227	0.000	-0.091	-0.125	-0.055	-0.046	0.208	0.326	0.179	-0.040
B1121	B1121	-1.363	-1.142	-1.395	-1.140	0.000	-0.480	0.114	-0.028	0.015	0.083	0.078	0.000	0.134	0.201	0.199	0.392	0.319	0.349	0.351	-0.113	0.051	-0.032	-0.315	-0.631	-0.505	-0.333	0.059	0.278	-0.056	-0.077	0.450	0.239	0.394	0.809	0.774	0.888	1.294	1.498	-0.317	-0.168	-0.303	0.000	0.033	0.042	-0.196	-0.128	-0.308	0.053
B1122	ymfA	-1.419	-1.252	-1.198	-1.102	0.390	-0.214	0.186	0.058	-0.036	0.013	0.077	-0.029	0.077	-0.135	0.087	0.059	-0.105	0.004	0.359	0.139	0.249	-0.665	0.285	-0.353	-0.389	-0.403	-0.429	0.069	0.081	0.649	0.691	0.273	0.335	0.850	0.906	0.985	1.230	1.409	0.000	-0.293	-0.047	-0.165	-0.342	-0.333	-0.120	0.312	-0.123	-0.149
B1123	potD	2.196	1.564	1.973	1.706	-0.151	-1.095	-1.465	-1.979	0.880	1.280	1.041	0.954	0.655	-0.117	-0.174	-0.009	-0.193	-0.316	-0.165	0.048	0.184	0.060	0.357	-0.177	-0.893	-1.071	-0.174	0.445	0.631	0.851	0.318	0.208	0.694	0.956	1.123	1.366	-0.061	-1.477	-0.037	0.182	0.123	0.206	0.039	0.048	0.057	0.339	0.455	0.074
B1124	potC	0.539	0.491	0.604	0.510	0.372	-0.533	-0.885	-1.092	1.164	0.903	0.340	0.255	0.249	-0.625	-0.971	-1.123	-0.657	-0.798	-0.711	-0.765	-1.088	-0.945	0.548	-0.228	-0.580	-0.637	-0.446	-0.035	-0.138	-0.900	-1.074	0.311	0.728	0.286	-0.230	0.199	-0.385	-0.407	0.143	0.261	0.282	0.169	0.182	0.191	0.270	0.174	0.122	-0.071
B1125	potB	1.448	1.088	1.351	1.217	0.803	0.251	-0.403	0.017	0.712	0.292	-0.006	0.065	-0.061	-1.326	-0.812	-1.157	-0.958	-0.572	-0.380	-0.669	-0.760	-1.701	0.025	-0.366	-0.391	-0.625	-0.169	0.285	-0.580	-0.784	-0.776	0.643	1.310	0.516	-0.154	-0.477	-0.590	-0.084	0.312	-0.232	0.099	0.129	-0.161	-0.152	0.300	0.219	-0.035	0.269
B1126	potA	2.138	1.719	1.857	1.672	0.962	1.292	0.900	0.834	0.696	0.744	0.368	0.171	0.135	-1.177	-0.830	-1.154	-0.709	-0.127	-0.894	-0.784	-1.058	-1.379	-0.303	-0.953	-1.024	-1.099	-0.194	0.074	-1.062	-1.337	-1.360	0.742	0.930	0.151	-0.475	-0.914	-0.770	-0.783	0.582	0.613	0.400	0.370	0.396	0.406	0.824	0.799	1.300	1.399
B1127	pepT	-0.273	0.000	-0.033	0.037	-0.194	0.286	0.118	0.448	-0.195	-0.035	-0.348	-0.538	-0.478	0.424	-0.017	0.258	0.104	0.251	0.195	0.058	-0.016	-0.950	-0.086	-0.145	-0.304	-0.555	0.217	0.396	0.590	0.814	0.696	0.071	-0.138	0.129	-0.229	-0.469	-0.944	-0.557	-0.225	-0.090	0.346	0.295	0.278	0.287	-0.332	-0.104	-0.075	-0.358
B1128	ycfD	-0.361	0.030	-0.065	-0.018	0.361	0.043	0.111	0.207	0.073	0.076	-0.141	-0.047	-0.182	-0.121	-0.159	-0.230	-0.361	-0.200	0.228	-0.289	0.034	-1.316	0.223	-0.003	0.158	-0.157	-0.465	-0.324	-1.112	-1.061	-0.772	-0.239	-0.604	-1.065	-1.528	-1.679	-1.368	-0.732	0.511	0.552	0.407	0.000	0.109	0.118	0.302	0.450	0.253	0.406
B1129	phoQ	-0.298	0.049	-0.118	0.095	0.086	0.219	-0.057	0.385	-0.151	0.315	-0.400	-0.623	-0.995	0.202	-0.011	0.015	-0.003	0.159	0.567	-0.327	-0.182	-0.789	-0.838	-0.505	-0.651	-0.597	0.075	-0.478	-1.422	-1.425	-0.939	0.685	0.552	-0.173	-0.536	-1.028	-0.207	-0.316	-0.288	-0.277	-0.014	0.028	0.043	0.052	-0.279	0.031	-0.075	0.105
B1130	phoP	0.104	0.358	0.187	0.535	0.378	0.416	0.698	0.921	-0.013	0.011	-0.470	-0.751	-0.838	0.238	-0.347	-0.102	-0.488	-0.548	0.704	-0.385	0.092	-1.705	-1.273	-0.530	-0.660	-0.698	-0.198	-0.385	-1.292	-0.939	-0.909	0.528	0.577	-0.204	-1.268	-1.411	0.000	-0.742	0.496	0.551	0.558	0.632	0.000	0.574	0.129	0.514	0.659	0.972
B1131	purB	1.784	1.560	1.805	1.885	0.417	-1.722	-1.043	-1.461	0.989	1.031	0.794	1.008	0.815	-0.003	0.007	-0.164	-0.774	0.132	0.910	0.763	1.015	0.579	0.171	-0.090	0.401	1.447	-0.503	-0.144	-0.371	-0.722	-1.421	0.636	1.395	0.495	-0.868	-1.604	-2.483	-2.582	0.969	1.060	0.707	0.822	0.547	0.556	0.844	0.868	1.033	1.144
B1132	ycfC	0.719	0.440	0.806	0.464	0.705	-0.902	-0.421	-0.521	0.582	0.475	0.494	0.769	0.523	-0.220	0.244	-0.318	-0.169	-0.084	0.582	0.561	0.454	0.522	0.258	-0.064	0.605	1.089	-0.367	-0.820	-2.003	-1.966	-1.851	0.468	0.572	-0.644	-0.996	-1.196	-0.852	-0.226	0.402	0.243	0.186	0.093	0.003	0.012	0.546	0.697	0.986	0.978
B1133	ycfB	1.056	0.572	1.182	0.885	0.664	0.296	0.083	-0.028	0.419	0.182	0.244	0.397	0.383	-0.616	-0.703	-1.297	-1.005	-0.950	0.749	0.886	0.955	0.289	0.219	-0.111	0.555	0.482	-0.232	-0.698	-1.381	-0.877	-1.184	0.151	-0.243	-1.248	-1.414	-1.449	-1.642	-1.311	0.103	0.000	-0.092	-0.032	-0.158	-0.149	0.107	-0.070	0.319	0.583
B1134	B1134	-0.007	-0.027	0.058	0.235	-0.221	-0.348	0.073	0.098	-0.049	-0.059	-0.161	-0.264	-0.412	-0.036	0.045	-0.169	-0.243	-0.083	0.525	0.632	0.792	0.678	0.034	-0.138	0.016	0.097	-0.399	-0.663	-1.161	-0.864	-0.523	-0.010	-0.287	-0.752	-0.343	-0.056	-0.119	0.061	0.010	0.003	0.136	0.174	0.077	0.086	0.375	0.223	0.311	0.355
B1135	ymfC	0.393	0.522	0.338	0.583	-0.074	0.120	0.481	0.788	0.021	-0.079	-0.163	-0.079	-0.076	0.206	0.035	-0.107	-0.089	-0.202	0.467	0.562	0.625	0.297	0.159	0.197	0.276	0.534	-0.126	-0.721	-0.982	-0.617	-0.439	-0.074	-0.319	-0.312	-0.082	0.186	0.543	0.270	0.153	0.034	0.071	0.143	0.221	0.230	0.234	0.168	0.042	0.106
B1136	icdA	1.339	1.269	1.480	1.365	-1.085	-1.104	-1.851	-1.453	0.066	0.310	0.079	0.072	0.150	0.190	0.261	-0.154	-0.968	-0.844	0.859	0.550	1.187	0.219	-0.043	-0.213	0.175	0.228	-0.672	-0.297	-0.225	0.363	-0.319	0.386	0.689	0.371	0.014	-0.058	-2.640	-2.373	0.508	0.703	0.573	0.482	0.386	0.395	0.450	0.439	0.607	0.317
B1137	ymfD	-0.117	-0.398	-0.539	-0.683	-0.446	-0.387	-0.088	0.442	-0.266	0.024	0.143	-0.036	0.050	-0.257	-0.113	0.025	0.375	0.252	0.055	0.412	0.360	0.583	-0.185	0.272	0.397	0.671	0.054	-0.047	0.047	-0.134	0.060	-0.072	0.058	0.147	0.222	0.668	0.641	0.760	-0.084	0.311	0.000	0.031	0.000	0.000	0.126	0.032	-0.100	0.048
B1138	ymfE	0.585	0.697	0.702	0.414	0.135	-0.643	0.041	0.317	0.040	0.101	-0.047	0.049	0.189	0.500	0.230	0.389	0.504	0.356	0.229	0.069	0.300	0.654	-0.095	0.755	0.987	1.036	-0.028	-0.790	-0.979	-1.280	-1.152	-0.210	-0.351	-0.206	-0.275	0.256	0.649	0.431	0.090	-0.263	-0.044	-0.097	-0.096	-0.087	-0.257	0.000	-0.018	-0.185
B1139	lit	0.911	0.789	0.721	0.661	0.701	-0.423	0.065	0.100	-0.029	0.065	-0.003	0.004	0.093	0.462	0.249	0.368	0.441	0.317	0.454	0.626	0.822	0.935	-0.368	0.135	0.549	0.193	0.384	0.351	0.430	0.929	1.046	0.276	0.122	0.369	0.375	0.738	0.541	0.430	-0.160	-0.243	-0.167	-0.118	-0.231	-0.222	-0.239	-0.283	-0.334	-0.500
B1140	intE	-0.256	-0.359	-0.569	-0.590	0.855	0.350	0.244	0.642	-0.113	-0.069	-0.089	-0.013	0.176	0.429	0.274	0.398	0.601	0.151	0.425	0.557	0.561	0.661	-0.007	0.290	-0.066	-0.041	0.305	0.318	0.770	0.704	0.783	-0.054	-0.239	0.444	0.786	0.627	1.008	1.341	-0.644	-0.304	-0.590	-0.357	-0.586	-0.577	-0.320	-0.349	-0.543	-0.561
B1141	B1141	-0.511	-0.551	-0.572	-0.598	0.140	0.000	-0.187	0.130	-0.018	0.016	-0.019	0.091	-0.001	-0.245	-0.228	-0.210	-0.234	-0.088	0.194	0.360	0.460	0.587	-0.139	0.094	-0.025	0.094	0.014	-0.265	-0.219	0.107	0.320	-0.209	-0.713	0.084	0.371	0.839	0.765	0.767	-0.338	-0.241	-0.103	-0.061	-0.221	-0.212	-0.139	-0.103	-0.122	-0.143
B1142	ymfH	-0.273	-0.423	-0.303	-0.412	-0.212	-0.800	-0.664	-0.567	-0.142	-0.071	-0.060	-0.049	-0.096	-0.400	-0.435	-0.250	0.276	-0.168	-0.007	0.324	0.029	0.456	-0.227	0.075	-0.063	-0.107	-0.031	-0.195	0.271	-0.206	-0.090	-0.353	-0.195	0.000	0.435	0.651	1.040	0.762	0.151	0.134	0.069	0.137	0.460	0.469	0.074	0.465	-0.091	-0.118
B1143	ymfI	0.910	0.981	0.879	0.672	0.038	-0.664	-0.370	-0.374	0.032	0.047	-0.163	0.025	-0.277	-0.189	0.006	-0.196	0.078	0.088	-0.285	-0.191	-0.177	0.359	-0.508	-0.119	-0.316	-0.437	-0.497	-0.436	-0.264	-0.113	-0.483	0.230	0.436	-0.059	-0.008	-0.032	-1.358	-1.698	0.175	-0.124	-0.151	-0.340	0.179	0.188	0.204	0.166	0.068	-0.101
B1144	ymfJ	-0.090	-0.114	0.039	-0.211	-0.157	-0.536	-0.452	-0.645	0.014	-0.155	-0.087	-0.096	-0.050	-0.705	-0.339	-0.616	-0.190	-0.082	0.021	0.684	0.586	0.671	-0.062	0.190	0.022	0.000	-0.341	-0.178	0.199	0.197	0.104	-0.182	0.000	0.089	0.237	0.611	0.834	0.692	0.189	-0.051	0.208	0.154	0.257	0.266	0.289	0.281	-0.031	0.000
B1145	B1145	1.636	1.631	1.695	1.367	0.563	1.309	1.230	1.385	-0.023	0.040	0.039	-0.005	-0.038	0.387	0.210	0.403	0.395	0.453	0.458	-0.110	-0.074	-0.979	0.902	1.064	1.146	0.899	0.000	-0.576	-1.025	-0.476	0.187	-0.097	-1.065	-0.807	-0.821	-0.990	-0.555	-0.043	-0.431	-0.408	-0.222	-0.162	-0.502	-0.493	-0.084	-0.256	-0.096	-0.235
B1146	B1146	0.645	0.499	0.540	0.325	-0.176	0.709	0.789	0.815	0.042	-0.045	0.055	0.085	0.079	0.450	0.243	0.314	0.352	0.235	0.203	0.188	0.352	0.497	0.288	0.445	0.486	0.470	0.027	-0.090	-0.149	1.309	0.486	-0.107	-0.075	0.199	0.345	0.758	1.046	0.992	-0.255	0.000	-0.187	-0.134	0.028	0.037	0.439	0.041	-0.020	0.058
B1147	ymfL	-0.220	-0.154	-0.184	-0.093	0.505	-0.076	-0.107	-0.185	0.167	-0.047	-0.054	0.124	0.080	0.444	0.235	0.368	0.399	0.347	0.287	0.192	0.554	0.248	-0.016	-0.056	0.125	0.000	-0.154	0.112	0.449	0.861	1.253	-0.206	-0.080	0.533	0.571	0.923	1.096	1.256	-0.415	-0.116	0.000	0.168	0.582	0.591	0.135	0.268	-0.139	0.011
B1148	ymfM	0.000	0.000	0.000	0.000	0.168	0.000	0.000	0.000	0.029	-0.087	0.084	-0.019	0.093	0.000	0.000	0.000	0.000	0.000	0.000	0.000	0.000	0.000	0.000	0.000	0.000	0.000	0.000	0.000	0.000	0.000	0.000	0.000	0.000	0.000	0.000	0.000	0.000	0.000	0.200	0.104	0.168	-0.626	0.331	0.340	-0.069	0.209	0.103	0.196
B1149	ymfN	0.413	-0.308	0.028	-0.057	0.423	-0.900	-0.733	-1.011	0.147	0.032	0.114	0.107	0.116	0.468	0.154	0.363	0.111	0.326	0.111	0.001	0.000	-0.033	0.610	0.425	0.723	0.484	0.359	0.350	1.085	1.377	1.615	-0.441	-0.891	0.303	0.680	0.409	0.889	1.071	-0.195	-0.033	0.065	0.046	0.429	0.438	-0.017	0.222	0.338	-0.053
B1150	ymfR	0.046	-0.243	-0.116	-0.114	-0.027	-0.673	-0.285	0.000	-0.027	-0.051	-0.266	-0.098	-0.065	0.295	0.033	-0.007	0.072	-0.217	0.205	0.346	0.286	0.782	-0.121	0.000	0.000	0.251	-0.205	-0.096	0.125	0.371	0.666	-0.287	-0.122	0.540	0.574	0.716	1.173	0.974	0.203	0.000	-0.063	-0.329	0.295	0.000	-0.163	-0.319	-0.245	-0.491
B1157	B1157	-0.267	-0.250	-0.420	-0.492	0.010	-0.167	0.462	0.617	-0.006	-0.120	-0.113	-0.116	-0.023	0.369	0.024	-0.042	0.231	-0.166	-0.098	0.091	-0.058	0.605	-0.110	-0.010	-0.062	0.091	-0.069	0.131	0.151	0.567	0.869	-0.355	-0.159	0.358	0.597	1.017	1.120	1.208	-0.230	-0.275	-0.464	-0.185	-0.266	-0.257	-0.224	-0.217	-0.309	-0.193
B1158	pin	-0.299	-0.182	-0.114	-0.254	0.111	-0.287	0.238	0.412	0.000	-0.018	-0.011	0.123	-0.092	0.466	0.261	0.418	0.558	0.408	-0.344	0.231	-0.071	0.614	-0.109	-0.091	-0.079	0.012	0.256	0.386	0.619	1.073	1.218	-0.339	-0.268	0.148	0.489	0.858	1.090	1.217	-0.284	-0.270	-0.261	-0.098	0.178	0.000	-0.134	-0.196	-0.213	-0.145
B1159	mcrA	0.442	0.650	0.416	0.229	-0.155	0.037	0.165	0.611	0.039	0.128	0.277	0.061	0.059	0.137	0.144	0.106	0.477	0.504	-1.084	-0.254	-0.750	-0.084	0.000	0.021	-0.170	-0.231	0.174	-0.118	0.504	0.437	0.763	-0.164	-0.571	-0.110	0.148	0.371	0.598	0.833	0.000	-0.149	-0.157	0.000	-0.032	-0.023	-0.129	-0.183	-0.318	-0.362
B1161	ycgX	-1.551	-2.017	-1.729	-1.933	0.106	-0.617	0.109	0.463	-0.103	0.006	0.089	0.000	0.267	-0.044	-0.098	-0.106	-0.185	-0.133	-0.037	-0.227	-0.097	0.248	0.218	0.602	0.611	0.520	-0.089	-0.551	-0.395	-0.078	-0.080	-0.261	-0.558	0.016	0.324	0.346	0.206	0.312	-0.104	-0.054	-0.142	0.000	0.054	0.063	0.000	0.078	-0.141	-0.114
B1162	ycgE	-1.531	-1.133	-1.474	-0.842	1.127	0.674	0.810	1.168	-0.703	-0.808	-1.183	-1.251	-1.511	-0.107	-0.188	0.265	-0.091	-0.071	-0.241	-1.085	-1.421	-1.773	-0.872	0.038	-0.473	-1.127	-0.808	-2.088	-2.029	-1.905	-2.104	-0.307	-1.423	-2.064	-1.793	-2.214	-1.378	-1.643	0.217	-0.095	-0.252	-0.312	-0.357	-0.347	0.134	-0.218	0.266	-0.082
B1163	B1163	-1.939	-1.928	-2.287	-2.080	0.459	1.112	1.170	1.446	-1.230	-0.848	-1.648	-1.844	-1.949	0.214	0.128	0.395	0.673	0.569	-0.191	-0.220	-0.377	0.091	-1.626	-1.205	-1.046	-1.513	-0.842	-1.058	-1.243	-1.201	-0.919	0.349	-0.242	-0.944	-0.669	-0.842	-0.638	-0.650	0.520	0.055	-0.128	-0.520	-0.476	-0.467	0.479	0.171	-0.124	-0.480
B1164	ycgZ	-0.481	-0.737	-0.588	-0.518	-0.121	1.684	2.060	2.117	0.083	-0.147	0.160	-0.124	0.248	-0.956	-0.527	-0.529	-0.155	0.044	-0.765	-1.047	-1.494	-0.917	-0.263	1.467	1.352	0.936	-0.491	-0.793	-0.371	-0.432	-0.359	-0.148	0.000	-0.476	-0.385	0.416	0.047	-0.415	-0.171	-0.430	-0.337	-0.280	-0.018	-0.009	-0.271	-0.061	-0.286	-0.505
B1165	ymgA	-0.297	-0.315	-0.399	-0.231	0.121	1.739	2.134	2.531	0.195	0.075	-0.125	0.005	0.009	0.243	0.113	0.645	0.581	0.195	0.084	-0.589	-0.608	-1.176	0.497	1.228	1.632	1.047	-0.184	-0.089	-0.035	0.405	0.684	0.130	0.009	0.140	0.374	0.513	0.892	1.094	-0.026	-0.303	-0.012	-0.379	0.000	0.298	-0.251	0.066	-0.021	-0.080
B1166	ymgB	0.212	-0.096	-0.191	-0.263	-0.378	-0.690	0.300	0.261	0.067	-0.098	-0.160	-0.042	-0.096	0.080	0.097	-0.067	-0.150	-0.302	0.129	0.092	-0.034	0.535	0.151	0.525	0.861	0.550	-0.086	-0.133	-0.303	0.265	0.505	0.086	0.127	0.049	0.305	0.761	0.624	0.864	-0.301	0.226	-0.008	-0.174	0.200	0.000	0.197	0.017	-0.099	-0.087
B1167	ymgC	-0.160	-0.464	-0.325	0.000	0.250	0.000	-0.068	-0.039	-0.046	0.021	0.138	0.152	0.040	0.492	0.229	0.568	0.195	0.148	0.000	0.225	0.403	0.269	0.233	0.000	0.349	0.205	-0.023	-0.028	0.267	0.631	1.096	-0.121	-0.022	0.117	0.376	0.669	0.812	1.106	-0.158	-0.116	-0.030	-0.052	0.111	0.120	0.045	0.204	-0.035	-0.077
B1170	B1170	-0.012	0.123	-0.175	-0.121	0.557	0.566	0.761	1.069	0.042	-0.025	0.014	0.000	0.220	0.679	0.279	0.950	1.133	0.340	0.714	0.778	1.046	1.509	0.391	0.747	0.771	0.889	0.220	0.424	0.541	1.067	1.575	0.065	-0.029	0.713	0.869	0.854	1.177	1.285	0.585	-0.393	0.138	0.002	0.110	0.119	0.312	0.000	0.000	0.070
B1171	B1171	1.160	0.884	1.102	1.075	0.169	0.473	0.298	0.412	0.051	-0.027	-0.040	0.068	0.053	0.444	0.245	0.680	0.046	0.360	0.414	0.486	0.703	0.281	0.653	0.000	0.521	0.227	-0.238	0.129	0.489	0.804	1.151	-0.126	-0.477	-0.029	0.468	0.782	0.496	0.978	0.120	0.000	-0.096	-0.018	0.270	0.279	-0.175	-0.080	-0.143	-0.030
B1172	B1172	1.267	0.155	0.831	1.040	0.561	0.080	-0.106	0.142	-0.157	0.075	0.047	-0.002	0.247	0.205	0.042	-0.039	-0.107	-0.040	0.162	0.479	0.567	0.727	-0.001	0.000	0.000	0.001	-0.207	-0.050	0.441	0.664	0.946	-0.430	-0.157	0.184	0.625	0.949	0.893	0.951	0.091	-0.045	0.079	-0.165	0.390	0.000	-0.090	0.000	0.165	0.272
B1173	B1173	-0.254	-0.178	-0.353	-0.376	-0.096	0.269	0.528	0.422	-0.029	-0.016	-0.007	-0.213	-0.014	-0.339	-0.285	-0.439	-0.215	-0.563	-0.416	-0.062	-0.368	0.163	0.125	0.059	0.163	0.273	0.062	-0.121	-0.231	0.106	-0.009	-0.013	-0.065	-0.052	0.189	0.525	0.080	0.243	0.157	0.000	0.000	0.089	-0.194	-0.184	0.000	1.052	-0.058	-0.341
B1174	minE	0.836	0.710	0.786	0.891	0.553	-0.538	-0.357	-0.265	-0.121	-0.062	-0.034	0.075	-0.286	0.169	-0.024	-0.165	-0.148	-0.004	-0.458	-0.835	-0.978	-0.583	-0.134	-0.338	-0.266	-0.244	0.253	0.036	-0.417	-1.044	-1.357	0.423	0.147	-0.930	-1.143	-1.266	-0.723	-1.277	0.100	-0.011	-0.016	0.026	0.006	0.016	0.186	0.134	-0.055	-0.219
B1175	minD	1.308	1.055	1.270	1.096	0.338	-0.252	-0.737	-0.299	-0.366	-0.145	-0.232	-0.502	-0.861	-0.315	0.150	-0.134	-0.352	-0.268	-0.523	-1.382	-1.728	-1.839	-0.237	-0.449	-0.626	-0.798	0.560	0.513	-0.016	-1.186	-2.273	0.489	0.128	-1.521	-2.222	-2.471	-1.685	-2.334	0.426	0.384	0.166	0.203	0.201	0.210	0.313	0.187	0.289	0.149
B1176	minC	1.368	1.539	1.345	1.371	1.190	0.000	0.854	0.956	-0.395	-0.148	-0.317	-0.349	-0.843	-0.396	-0.299	-0.277	-0.476	-0.522	-0.690	-2.039	-1.821	-2.281	-1.196	-1.116	-1.011	-1.195	0.340	-1.088	-2.585	-2.925	-2.852	0.366	0.000	-2.353	-2.376	-2.552	-1.648	-2.056	0.641	0.179	-0.046	0.218	0.114	0.123	0.420	0.310	0.428	0.382
B1177	ycgJ	-0.044	-0.200	-0.112	-0.189	0.380	0.121	0.110	0.356	-0.065	-0.069	-0.042	0.001	-0.113	-0.341	-0.161	-0.098	0.178	0.277	-0.642	-0.628	-0.713	-0.393	-0.063	0.004	-0.040	0.004	-0.089	-0.192	0.094	-0.119	-0.290	0.120	0.141	-0.031	0.112	0.657	-0.049	-0.190	0.466	0.000	0.181	0.263	0.521	0.000	0.000	0.437	-0.093	0.119
B1178	ycgK	-0.114	-0.035	-0.055	0.018	-1.613	0.032	-0.112	0.275	-0.017	0.070	-0.062	-0.061	0.054	0.042	0.031	-0.231	1.127	-0.315	-0.115	-0.638	-0.224	-0.112	-0.018	0.244	0.432	0.345	0.084	-0.091	-0.109	0.051	0.175	0.079	0.203	0.126	0.372	0.813	0.199	-0.170	-0.559	0.000	-0.311	-0.053	-0.204	-0.194	-0.384	-0.240	-0.304	-0.378
B1179	ycgL	1.153	1.336	1.131	0.312	0.000	0.854	0.513	0.572	-0.142	0.020	-0.007	-0.061	-0.171	-0.378	-0.062	0.104	0.024	0.020	-0.571	-0.978	-0.957	-1.081	-0.759	-0.391	-0.684	-0.525	-0.023	-0.492	-0.400	-1.339	-1.311	0.010	-0.706	-0.981	-1.076	-0.961	-0.630	-1.252	0.000	-0.128	0.000	0.000	0.000	0.000	0.000	0.000	0.000	0.000
B1180	B1180	0.780	0.242	0.969	0.627	-0.370	-0.601	0.383	1.072	-0.058	-0.027	-0.015	-0.137	-0.149	0.149	0.050	0.205	0.312	0.232	-0.348	-0.387	-0.652	-0.487	-0.438	-0.250	-0.147	-0.100	0.021	-0.572	-0.990	-0.802	-0.718	-0.163	-0.617	-0.583	-0.597	-0.557	-0.689	-1.114	0.069	0.071	0.153	0.130	-0.089	-0.080	0.093	0.026	0.095	0.180
B1181	ycgN	0.430	0.683	0.373	0.441	-0.089	0.780	0.254	0.607	0.009	-0.031	-0.011	0.069	0.002	-0.454	-0.135	-0.015	0.097	-0.107	-0.666	-1.091	-0.904	-0.794	-0.780	-0.441	-0.546	-0.534	-0.277	-0.907	-0.798	-1.065	-1.259	0.058	-0.413	-0.590	-0.522	-0.479	-0.064	-0.381	-0.026	0.224	-0.090	-0.065	-0.020	-0.011	0.056	-0.137	-0.185	-0.232
B1183	umuD	-2.192	-1.840	-2.256	-1.909	0.482	-1.438	-1.351	-1.362	-0.097	-0.010	0.094	0.009	0.062	-0.526	-0.469	-0.230	-0.070	-0.200	-0.110	-0.238	-0.327	-0.038	-0.196	-0.057	-0.198	-0.107	0.084	-0.167	0.394	-0.324	-0.223	-0.155	0.054	-0.114	0.376	0.182	0.172	-0.018	0.000	-0.327	-0.328	0.000	-0.229	-0.220	-0.388	-0.243	0.000	-0.439
B1184	umuC	-2.646	-2.094	-3.420	-3.016	0.402	-1.099	-0.477	-0.923	-0.070	-0.127	-0.087	-0.059	0.053	0.252	0.191	0.485	0.634	0.464	-0.158	-0.286	-0.377	0.003	-0.408	-0.287	-0.257	-0.182	0.320	0.371	0.377	0.981	1.119	-0.293	-0.270	0.000	0.737	0.822	1.183	1.172	-0.318	-0.069	-0.190	-0.105	-0.330	-0.321	-0.319	-0.531	-0.282	-0.287
B1185	dsbB	-2.442	-1.985	-2.463	-2.334	0.046	-0.391	-0.382	-0.587	0.257	0.090	0.099	0.117	0.190	0.353	0.106	0.266	0.396	0.413	-0.456	-0.525	-0.868	-0.118	-0.358	-0.266	-0.292	-0.346	-0.454	-0.711	-0.659	-0.803	-0.759	-0.325	-0.405	-0.698	-0.155	0.033	-0.030	-0.384	-0.002	0.082	-0.045	0.000	0.036	0.045	0.039	-0.316	0.279	0.296
B1186	nhaB	-0.344	-0.430	0.067	-0.049	1.444	-0.071	-0.401	0.153	-0.139	-0.018	0.038	-0.134	-0.221	-0.728	-0.624	-0.839	-0.537	-0.384	-0.132	-0.353	0.299	-0.783	-0.086	-0.558	-0.462	-0.591	0.273	0.023	-0.689	-0.233	-0.011	0.355	0.198	-0.351	-0.417	-0.351	-0.152	0.259	0.384	0.220	0.062	0.060	0.041	0.050	0.440	0.189	0.272	0.411
B1187	fadR	0.412	0.606	0.471	0.678	0.524	0.885	0.945	0.976	-0.342	-0.265	-0.286	-0.567	-0.572	-0.548	-0.156	-0.541	-0.226	0.128	-0.139	-0.492	-0.832	-0.669	-0.693	-0.764	-0.874	-0.627	-0.546	-0.749	-1.575	-1.296	-0.917	-0.136	-0.945	-0.890	-0.435	-0.607	-0.336	-0.304	0.565	0.193	-0.105	0.080	0.035	0.045	0.339	0.158	-0.014	0.536
B1188	ycgB	-0.877	-0.814	-1.232	-0.922	0.000	-0.948	-1.252	-1.155	-0.185	-0.060	-0.129	-0.397	-0.599	0.374	0.202	0.410	0.591	0.673	0.134	-0.154	-0.133	-0.108	0.190	0.110	0.069	0.110	0.546	0.298	0.349	0.222	0.633	0.155	0.127	-0.583	-0.687	-0.790	-1.720	-2.061	0.000	0.166	0.000	0.216	0.000	0.000	-0.004	0.000	-0.290	-0.549
B1189	dadA	-1.310	-0.751	-0.976	0.000	0.144	-0.027	0.306	0.409	0.119	0.067	0.017	-0.030	0.190	0.409	0.017	0.223	0.023	0.099	-0.161	-0.772	-0.327	-1.374	-0.559	-0.457	-0.456	-0.536	-1.133	-0.364	-0.982	-0.872	-0.889	0.103	-0.134	-0.449	-0.724	-0.911	-0.366	0.094	1.072	1.250	1.285	0.980	1.340	1.349	1.048	1.214	1.162	1.837
B1190	dadX	-1.274	-0.949	-1.286	-0.981	-0.447	-0.299	-0.089	0.175	0.028	-0.036	-0.036	-0.105	-0.056	0.503	0.252	0.520	0.398	0.686	-0.265	-0.892	-0.527	-0.790	-0.279	-0.416	-0.352	-0.382	-0.880	-0.459	-0.876	-1.192	-1.053	-0.126	-0.189	-0.371	-0.358	-0.912	0.311	0.335	0.612	1.302	0.769	0.782	0.990	1.000	0.549	0.759	0.789	0.799
B1191	B1191	-1.644	-1.683	-1.574	-1.346	-0.730	0.366	0.808	0.713	-0.430	-0.454	-0.693	-0.726	-0.637	-0.505	-0.174	-0.111	-0.113	0.121	-0.729	-0.451	-1.063	-0.420	-0.392	-0.504	-0.271	-0.261	-0.392	-0.294	0.002	0.246	0.559	-0.490	0.000	-0.217	0.090	0.630	0.633	0.628	0.102	-0.059	0.099	0.059	0.031	0.040	0.254	0.259	0.177	0.057
B1192	B1192	0.392	0.365	0.448	0.617	0.164	0.720	0.707	0.753	-0.016	-0.111	0.050	0.049	0.006	-0.222	-0.020	0.706	0.473	0.417	-0.046	-0.143	-0.753	-1.056	0.175	0.000	0.174	0.089	0.188	-0.153	-0.441	0.015	0.400	0.038	-0.387	-0.353	-0.115	-0.068	0.275	0.656	0.053	0.000	-0.065	-0.058	-0.202	-0.193	0.288	-0.015	0.065	-0.041
B1193	mltE	1.915	1.598	2.194	2.015	0.463	1.512	1.092	1.480	0.030	0.017	0.201	0.125	-0.152	0.066	0.025	0.479	0.353	0.073	-0.301	-0.893	-1.154	-0.765	-0.136	0.000	-0.268	-0.521	-0.015	-0.317	-0.996	-1.264	0.000	-0.197	-0.868	-1.122	-1.066	-1.141	-0.895	-0.789	0.267	0.174	0.235	0.217	0.270	0.279	0.340	0.179	0.571	0.770
B1194	ycgR	2.616	3.037	3.149	2.850	0.108	0.822	0.609	0.769	0.146	-0.012	-0.114	-0.008	-0.018	0.358	0.047	1.010	0.368	-0.044	0.193	-0.726	-0.371	-1.251	-0.446	-1.281	-1.708	-2.841	-0.292	-0.161	-0.484	-0.190	-0.274	0.214	-0.030	0.455	0.466	0.477	0.873	1.220	0.434	0.115	-0.045	-0.036	-0.191	-0.182	0.079	0.066	0.100	0.118
B1195	ymgE	-0.392	-0.474	-0.525	-0.385	0.095	0.037	0.040	0.176	-0.049	0.054	-0.095	-0.226	-0.106	0.366	0.192	0.116	0.096	-0.112	0.211	0.125	0.259	0.410	0.036	0.151	0.000	0.141	-0.138	-0.203	-0.241	0.414	0.137	-0.289	-0.283	-0.095	-0.075	-0.054	-0.054	-0.145	-0.516	-0.061	0.000	0.386	0.359	0.368	-0.244	-0.442	-0.404	-0.664
B1197	treA	-1.198	-0.767	-0.890	-0.453	0.215	0.141	0.236	0.294	-0.039	-0.174	-0.201	-0.328	-0.243	0.433	0.056	0.347	0.174	0.004	0.104	-0.443	0.101	-0.909	-0.217	-0.076	-0.045	-0.047	1.118	1.381	1.488	1.659	1.262	0.593	0.897	0.718	0.140	0.196	-0.350	0.308	-1.012	-0.094	0.229	0.259	0.096	0.105	-1.056	-0.777	-0.696	-1.462
B1198	ycgC	0.519	0.577	0.881	0.000	-1.612	-1.162	-0.672	-0.803	-0.749	-0.687	-0.742	-0.797	-1.093	-0.199	-0.187	0.036	-0.577	-0.751	-0.190	-0.695	-0.573	-0.700	-0.671	-0.439	-0.405	-0.507	0.665	0.798	0.475	0.459	0.604	0.133	0.700	-0.461	-1.232	-1.836	-1.217	-1.140	0.303	0.356	0.295	0.119	0.203	0.212	0.236	0.281	0.048	0.026
B1199	B1199	0.510	0.431	0.772	1.209	-0.538	-1.033	-0.357	-0.855	-0.315	-0.378	-0.399	-0.433	-0.485	-0.071	0.174	0.177	0.149	0.217	0.081	0.124	0.227	-0.095	-0.452	-0.220	-0.226	-0.198	0.438	0.541	0.348	0.533	0.870	-0.029	0.308	-0.507	-0.834	-1.006	-0.542	0.085	0.188	0.102	0.069	0.097	-0.136	-0.127	0.168	0.119	-0.012	0.154
B1200	B1200	1.102	1.239	1.485	1.762	0.474	-0.171	-0.269	-0.378	-0.277	-0.297	-0.087	-0.024	0.251	-1.487	-0.605	-1.284	-1.142	-1.486	-0.071	-0.107	0.188	-0.459	-0.530	-0.313	-0.578	-0.485	0.360	0.527	0.686	1.187	1.280	-0.337	-0.700	-1.474	-1.218	-1.421	-1.252	-0.678	0.668	0.054	0.614	0.206	0.434	0.000	0.325	0.000	-0.134	-0.458
B1201	B1201	-0.116	-0.057	-0.083	0.095	1.142	0.695	0.628	1.158	-0.554	-0.084	-0.201	-0.343	-0.243	-0.093	0.081	0.052	0.207	0.218	-0.336	-0.028	-0.218	0.011	0.770	-0.141	-0.232	0.010	0.283	-0.061	-0.181	0.160	0.617	0.135	-0.130	0.201	0.341	0.156	0.363	0.651	-0.390	-0.134	-0.348	0.002	-0.347	-0.338	-0.270	-0.457	-0.375	-0.537
B1202	B1202	-0.270	-0.429	-0.469	-0.273	-0.018	0.554	0.902	1.100	-0.095	0.042	-0.003	-0.272	0.041	0.380	0.350	0.707	1.018	0.807	0.069	0.047	-0.025	0.203	0.414	0.430	0.547	0.308	0.675	0.689	0.951	1.400	1.634	0.115	0.141	0.827	0.785	0.953	1.178	1.446	-0.034	-0.062	0.017	-0.079	0.000	0.000	-0.255	0.095	0.007	0.000
B1203	ychF	1.864	1.680	1.853	1.689	1.684	0.881	0.000	0.473	0.780	0.727	0.792	0.803	0.776	0.203	0.165	0.468	-0.160	-0.474	0.667	0.583	1.091	0.720	0.570	0.129	0.264	0.602	-0.090	0.026	-0.588	-2.049	-2.923	0.253	-0.012	-1.223	-1.763	-2.099	-1.431	-1.853	0.318	0.403	0.254	0.184	0.213	0.222	0.500	0.422	0.727	1.249
B1204	pth	1.359	0.850	1.258	1.036	0.014	1.079	0.703	0.519	0.271	0.235	0.238	0.171	0.252	0.331	0.206	0.184	-0.037	0.096	-0.045	-0.382	-0.025	-0.340	-0.191	-0.448	-0.201	-0.027	0.173	0.013	-0.729	-1.378	-1.441	0.457	0.317	-0.388	-0.789	-1.132	-0.512	-0.700	-0.007	0.043	0.180	0.083	0.075	0.084	0.102	-0.023	0.076	0.211
B1205	ychH	-0.887	-0.665	-0.752	-0.857	-1.662	-0.562	-0.140	0.248	-0.025	0.000	-0.088	-0.216	0.024	-0.282	-0.189	-0.077	-0.122	0.115	-0.013	0.061	0.009	0.325	0.020	0.126	0.168	0.220	-0.778	-1.554	-1.070	-1.576	-1.302	-0.517	-0.691	-0.716	-0.414	-0.502	0.003	-0.520	-0.195	0.066	0.094	-0.060	0.000	-0.115	0.000	-0.045	0.170	0.324
B1206	ychM	0.000	0.000	0.000	0.000	-1.086	0.000	0.000	0.000	0.326	0.214	0.170	0.170	0.414	0.000	0.000	0.000	0.000	0.000	0.000	0.000	0.000	0.000	0.000	0.000	0.000	0.000	0.000	0.000	0.000	0.000	0.000	0.000	0.000	0.000	0.000	0.000	0.000	0.000	-0.358	0.000	-0.402	0.000	-0.406	-0.397	-0.348	0.000	0.078	0.278
B1208	ychB	0.539	0.438	0.579	0.530	-0.181	-0.392	-0.384	-0.227	0.385	0.389	0.205	0.000	0.333	-0.223	0.111	-0.079	-0.068	-0.081	0.131	0.711	0.754	0.496	-0.181	-0.030	0.185	0.416	-0.138	-0.056	-0.714	-0.930	-1.481	0.242	0.387	0.155	0.147	-0.153	-0.733	-0.889	0.530	0.662	0.060	0.519	0.385	0.394	0.314	0.418	0.549	1.301
B1210	hemA	-1.132	-0.564	-0.839	-0.590	-0.042	-0.311	0.065	0.304	0.088	-0.054	-0.214	-0.087	-0.128	0.240	0.320	0.557	0.671	0.465	0.114	0.188	0.294	0.429	-0.064	0.028	0.115	0.315	-0.049	-0.979	-1.035	-0.903	-0.486	-0.014	-0.584	-0.594	-0.045	-0.466	0.145	0.229	-0.189	-0.458	-0.462	-0.346	-0.649	-0.640	-0.267	-0.286	-0.336	-0.147
B1211	prfA	-1.427	-0.836	-0.988	-0.891	-0.310	-0.546	-0.446	-0.088	0.488	0.204	0.346	0.220	0.304	0.311	0.302	0.566	0.533	0.468	-0.009	0.472	0.580	0.439	0.047	0.166	0.332	0.702	0.405	0.459	-0.871	-1.414	-1.180	0.344	0.390	-0.407	-0.416	-0.759	-0.308	-0.094	0.300	0.019	0.231	-0.033	-0.061	-0.052	0.333	0.339	0.276	0.168
B1212	hemK	-1.433	-0.915	-1.393	-1.203	0.276	-0.972	-0.455	-0.571	0.240	0.003	-0.203	-0.050	-0.153	0.416	0.309	0.485	0.429	0.340	0.228	0.352	0.340	0.697	-0.174	-0.296	-0.033	0.094	0.062	0.156	-0.529	-0.711	-0.166	-0.046	0.020	0.108	0.338	0.061	0.803	0.772	-0.148	-0.289	-0.093	-0.046	-0.118	-0.109	0.081	-0.111	-0.061	0.000
B1213	B1213	-0.460	-0.267	-0.583	-0.497	-0.031	-0.548	-0.797	-0.440	0.112	-0.064	0.069	0.021	-0.062	-0.435	-0.143	0.094	0.140	-0.061	0.115	0.008	0.130	0.106	0.194	0.204	0.196	0.557	-0.373	-0.316	-0.550	-1.352	-1.359	0.234	0.027	-0.603	-0.510	-0.697	-0.531	-0.630	0.148	-0.012	0.160	-0.166	0.185	0.194	0.061	0.091	0.053	-0.027
B1214	ychA	-0.381	-0.322	-0.106	0.016	-0.008	0.000	-0.474	0.000	0.102	0.061	-0.030	0.000	-0.119	-0.958	-0.937	-1.145	-0.743	-0.732	0.079	0.551	0.251	0.473	-0.330	-0.067	-0.390	-0.116	-0.299	-0.408	-0.624	-0.597	-0.931	0.068	0.250	-0.195	-0.060	-0.188	-0.874	-1.098	0.000	-0.011	-0.018	-0.105	0.299	0.000	0.133	0.611	-0.120	-0.089
B1215	kdsA	-0.030	0.008	-0.109	-0.104	-0.212	-0.515	-1.086	-0.642	0.461	0.571	0.368	0.260	-0.089	0.082	0.137	0.340	0.223	-0.247	0.453	0.449	0.348	0.210	0.361	0.306	0.163	0.580	-0.044	0.123	0.407	-0.472	-1.237	0.200	0.073	-0.167	-0.771	-0.949	-0.738	-1.290	0.554	0.380	0.517	0.404	0.355	0.364	0.325	0.364	0.416	0.390
B1216	chaA	-1.728	-0.897	-1.897	-1.797	1.647	0.000	0.577	0.631	-0.116	-0.238	-0.353	-0.417	-0.526	0.435	0.254	0.550	0.476	0.423	0.360	-0.279	-0.037	-0.185	0.403	0.108	-0.271	-0.415	-0.191	-0.603	-0.903	-0.639	-0.199	0.123	0.000	-0.256	-0.192	-0.478	0.219	0.030	0.075	0.243	0.067	0.229	0.005	0.014	0.309	0.026	-0.030	0.166
B1217	chaB	-0.616	-1.144	-0.723	-1.030	0.370	-0.054	-0.067	0.016	-0.100	-0.022	-0.127	0.074	-0.122	-0.489	-0.721	-0.492	-0.588	-0.584	-0.141	-0.284	-0.124	0.271	-0.158	0.225	-0.175	-0.121	0.031	-0.451	-0.127	-0.628	-0.748	0.019	0.062	-0.212	0.133	0.461	0.325	-0.056	-0.565	-0.300	-0.332	-0.102	-0.325	-0.316	-0.376	-0.516	-0.527	-0.555
B1218	chaC	-0.376	-0.667	-0.673	-0.765	0.040	0.003	0.102	0.076	-0.157	-0.126	-0.127	-0.232	0.027	0.264	0.110	0.147	0.402	0.060	-0.104	0.015	-0.064	0.416	-0.359	-0.154	-0.251	-0.214	-0.142	-0.124	0.161	0.519	0.614	-0.182	-0.380	-0.044	0.268	0.091	0.573	0.401	-0.608	-0.526	-0.598	-0.535	-0.600	-0.591	-0.639	-0.599	-0.539	-0.599
B1219	ychN	0.123	-0.022	0.032	0.039	0.375	0.383	0.445	0.438	-0.003	-0.057	0.059	-0.009	-0.130	0.238	0.086	0.213	-0.500	-0.225	0.277	0.145	0.278	-0.257	0.178	0.164	0.139	-0.017	-0.400	-0.130	-0.104	0.386	0.558	-0.498	-0.726	-0.279	-0.189	-0.280	-0.558	-0.484	-0.388	0.000	0.094	-0.230	-0.053	-0.044	-0.135	-0.129	-0.102	-0.118
B1220	ychP	-0.589	-0.458	-0.767	-0.510	-0.005	0.095	0.370	0.623	-0.310	-0.100	-0.398	-0.319	-0.192	0.400	0.265	0.369	0.580	0.248	0.031	-0.158	-0.094	0.101	-0.225	-0.090	-0.128	-0.025	0.063	-0.092	0.160	0.290	0.670	-0.167	-0.312	0.083	0.382	0.238	0.638	0.681	-0.162	-0.387	-0.436	-0.531	-0.449	-0.440	-0.514	-0.222	-0.507	-0.542
B1221	narL	-0.158	0.142	0.125	0.212	-0.698	-0.343	-0.144	-0.222	0.238	0.401	0.437	0.590	0.527	0.167	-0.099	0.125	0.113	0.233	-0.119	0.125	0.111	0.156	0.020	0.080	-0.023	-0.366	0.368	0.589	0.706	0.691	0.637	-0.008	0.428	0.136	0.237	0.511	-0.262	-0.526	-0.123	0.086	0.170	0.280	0.040	0.049	-0.004	0.163	0.132	-0.210
B1222	narX	-0.017	0.293	0.378	0.491	1.095	0.296	0.053	0.564	0.124	0.042	0.053	0.167	0.205	0.011	0.206	0.521	0.516	0.532	0.019	0.002	0.019	-0.559	0.290	0.110	0.160	0.303	0.239	0.295	0.062	0.727	0.897	0.199	0.059	0.426	0.484	0.616	0.809	1.027	-0.415	-0.379	-0.148	-0.661	-0.216	-0.207	-0.363	-0.149	-0.180	-0.195
B1223	narK	-0.116	0.184	-0.007	0.068	0.378	-0.268	-0.280	-0.482	0.109	0.001	0.077	0.009	0.248	0.246	0.198	0.206	0.524	0.626	-0.195	0.201	-0.036	0.102	-0.057	-0.155	-0.262	-0.069	0.664	0.645	1.209	1.577	1.708	-0.004	0.043	0.853	1.087	1.233	1.384	1.497	-0.350	-0.276	0.010	0.032	-0.227	-0.218	-0.313	-0.189	-0.268	-0.284
B1224	narG	-0.151	0.038	-0.149	0.000	-0.037	-2.562	-1.754	-2.851	0.020	0.116	0.057	-0.023	-0.211	0.438	0.227	0.358	0.116	0.303	0.203	-0.074	0.234	-0.722	0.051	0.004	0.079	0.119	0.677	0.873	1.285	1.409	1.280	0.262	0.730	0.855	0.693	0.498	0.273	0.697	-0.334	-0.263	-0.012	-0.062	-0.319	-0.309	-0.113	-0.148	-0.281	0.000
B1225	narH	-0.374	-0.202	-0.424	-0.360	0.092	-1.125	-0.844	-1.363	-0.037	-0.121	-0.054	0.027	0.227	0.634	0.353	0.697	0.907	0.785	0.082	-0.070	0.017	-0.148	-0.029	-0.214	-0.139	-0.012	0.496	0.988	1.488	1.592	1.685	-0.021	0.244	0.957	0.950	0.936	1.049	1.315	-0.319	-0.457	-0.250	-0.126	-0.308	-0.299	-0.315	-0.286	0.084	-0.305
B1226	narJ	-0.259	-0.031	-0.195	-0.196	0.192	-0.667	0.000	-0.609	0.017	0.033	0.121	0.038	-0.062	0.501	0.305	0.847	0.693	0.635	0.233	0.110	0.373	0.192	0.005	-0.001	-0.097	0.233	0.213	0.197	0.967	1.560	1.658	-0.037	-0.091	0.790	0.799	1.237	1.484	1.611	-0.243	-0.078	-0.048	0.080	-0.125	-0.116	-0.253	-0.304	-0.131	-0.137
B1227	narI	-0.598	-0.159	-0.432	-0.449	0.016	-0.159	-0.097	-0.084	0.195	-0.015	0.153	0.097	0.248	0.406	0.257	0.643	0.723	0.417	0.082	0.177	0.271	0.546	0.194	-0.188	-0.082	0.065	0.015	0.336	0.399	0.829	0.704	-0.093	-0.133	0.650	0.721	0.951	1.339	1.346	-0.274	-0.254	-0.162	0.068	-0.259	-0.266	-0.278	-0.940	-0.250	-0.307
B1228	B1228	-0.009	-0.375	-0.340	-0.377	0.154	-0.567	-0.158	0.000	0.223	0.150	0.161	0.272	0.330	-0.757	-0.591	-0.063	-0.758	-1.144	-0.488	-0.333	-0.271	-0.267	-0.087	-0.835	-0.881	-0.743	-0.861	-1.357	-0.332	-0.920	-0.953	-0.393	-0.313	-0.478	-0.138	0.501	-0.224	-0.462	-0.105	-0.236	-0.119	0.000	-0.061	-0.052	0.000	0.000	-0.178	-0.325
B1229	tpr	0.055	-0.129	-0.050	-0.230	-0.043	-0.212	-0.084	0.044	0.096	-0.101	0.082	-0.116	0.122	-0.262	-0.088	-0.365	-0.221	-0.237	0.111	0.128	0.268	0.000	-0.247	-0.859	-0.015	-0.272	-0.828	-0.176	0.096	0.189	0.631	-0.544	-0.383	0.124	0.298	0.879	1.119	1.130	0.365	0.000	0.043	0.000	0.000	0.430	0.249	-0.001	-0.144	0.302
B1232	purU	1.395	1.247	1.202	1.194	-0.065	0.145	-0.231	-0.043	0.358	0.334	0.128	0.085	-0.183	-0.288	0.063	0.217	0.401	-0.110	0.359	0.099	0.255	0.092	-0.720	-0.619	-0.101	-0.441	0.185	-0.142	-0.785	-1.028	-1.174	0.655	0.357	-0.101	-0.682	-1.318	-1.925	-1.928	0.626	0.600	0.178	0.292	0.201	0.210	0.533	0.292	0.199	0.093
B1233	ychJ	0.849	0.796	0.748	0.542	0.557	0.470	0.232	0.183	0.125	0.019	-0.228	-0.212	-0.638	-0.105	-0.018	-0.102	-0.130	-0.067	0.081	-0.317	-0.209	-0.153	-0.408	-0.093	0.027	-0.192	-0.072	-0.431	-0.996	-1.484	-1.189	0.462	0.130	-0.463	-0.809	-1.545	-1.259	-1.556	0.694	0.044	0.071	-0.061	-0.206	-0.197	0.683	0.304	0.414	0.593
B1234	ychK	0.156	0.191	0.329	0.459	0.052	0.356	0.383	0.432	-0.085	-0.104	-0.297	-0.347	-0.234	0.421	0.027	0.353	0.044	0.041	0.413	-0.216	0.301	-0.548	0.150	-0.001	0.256	-0.192	0.070	-0.374	-1.708	-1.410	-1.091	0.575	0.005	-1.139	-1.436	-1.807	-1.061	-0.794	-0.186	-0.233	-0.202	-0.220	0.035	0.044	-0.013	-0.036	0.014	0.019
B1235	hnr	-0.163	-0.042	-0.111	-0.099	-0.578	0.183	0.246	0.482	-0.415	-0.330	-0.360	-0.835	-0.540	0.056	0.170	0.155	0.418	0.450	0.221	0.131	0.116	0.346	-0.304	-0.177	-0.164	-0.260	0.314	-0.084	-0.710	-0.668	-0.367	0.388	0.115	-0.772	-0.155	-1.041	-0.466	-0.640	-0.294	0.078	0.144	0.180	0.027	0.036	-0.317	-0.254	-0.013	-0.409
B1236	galU	1.244	1.007	1.175	0.991	0.716	0.503	0.311	0.742	0.247	0.098	0.010	0.484	-0.319	0.059	-0.043	-0.166	-0.128	-0.198	-0.190	-0.100	-0.029	-0.093	0.003	-0.009	-0.244	-0.191	-0.471	-0.143	-0.024	-0.074	-0.547	0.068	-0.042	-0.054	-0.189	-0.462	-1.170	-1.382	-0.232	-0.190	0.221	0.197	0.381	0.390	-0.330	-0.290	-0.245	-0.345
B1237	hns	1.661	1.493	1.569	1.331	-0.697	0.833	1.153	1.051	0.062	-0.255	-0.153	-0.434	-0.425	0.218	0.091	-0.124	-0.029	-0.146	-0.053	-0.437	-0.059	0.102	-0.436	-0.516	-0.679	-1.037	-0.655	-0.758	-0.672	-0.862	-1.337	-0.144	-0.192	-0.719	-1.134	-1.124	-1.431	-2.125	-0.187	0.186	0.201	0.224	0.316	0.326	-0.072	-0.121	-0.079	0.201
B1238	tdk	1.033	1.008	0.823	0.476	-0.005	0.832	0.752	1.037	0.072	0.081	0.040	-0.245	-0.083	-0.119	0.102	0.174	0.168	-0.009	-0.266	-0.907	-0.789	-0.687	-0.019	-0.250	-0.274	-0.202	-0.317	-0.555	-0.758	-1.441	-1.305	0.061	-0.660	-0.664	-0.576	-0.776	0.222	-0.154	0.885	-0.394	-0.380	0.000	-0.160	0.000	-0.020	-0.166	-0.033	0.011
B1239	ychG	-0.181	-0.012	-0.280	-0.338	-0.350	0.045	0.220	0.362	0.118	0.133	0.072	0.025	0.152	0.407	0.216	0.171	0.268	0.248	0.082	0.046	0.053	0.374	0.129	0.195	0.268	0.242	-0.250	-0.178	0.001	0.177	0.508	-0.249	-0.291	0.179	0.411	0.318	0.402	0.714	-0.347	-0.513	-0.021	0.000	-0.402	-0.392	-0.292	-0.042	0.000	0.152
B1240	B1240	-0.520	-0.636	-0.494	-0.517	-0.437	-1.088	-0.418	-0.434	0.036	0.010	-0.139	0.013	0.108	-0.294	-0.314	-0.279	-0.315	1.844	0.072	0.367	0.287	0.346	-0.146	0.076	0.041	0.120	-0.250	-0.442	-0.246	0.132	-0.124	-0.132	-0.002	-0.162	0.377	0.810	0.697	0.607	-0.441	-0.201	-0.172	-0.390	-0.088	0.000	-0.256	-0.126	0.000	0.258
B1241	adhE	0.000	0.000	0.000	0.000	-0.982	0.000	0.000	0.000	-0.754	-0.838	-0.755	-1.089	-1.629	0.000	0.000	0.000	0.000	0.000	0.000	0.000	0.000	0.000	0.000	0.000	0.000	0.000	0.000	0.000	0.000	0.000	0.000	0.000	0.000	0.000	0.000	0.000	0.000	0.000	-0.156	0.310	0.452	0.500	0.435	0.444	-0.095	0.026	0.022	-0.610
B1243	oppA	-0.873	-0.852	-0.884	-0.681	-0.992	-1.673	-1.878	-1.631	-0.020	0.269	0.401	0.632	1.056	-0.902	-0.168	1.338	1.623	1.058	0.286	0.193	0.144	0.363	-0.801	-1.024	-1.264	-2.088	-0.011	-1.130	-1.366	-1.432	-1.848	0.424	1.001	0.712	0.791	1.440	0.310	-1.975	1.499	1.854	1.599	1.398	1.440	1.449	1.027	1.370	1.401	1.080
B1244	oppB	-1.357	-1.684	-1.601	-1.731	0.362	-1.616	-1.549	-1.160	-0.545	-0.115	-0.001	0.032	0.260	-1.108	-0.167	0.560	0.179	-0.095	0.608	-0.175	0.255	0.182	-1.134	-1.076	-1.073	-1.704	-0.068	0.020	-1.308	-1.773	-2.292	0.369	1.155	0.723	0.332	0.530	-1.419	-1.847	0.707	0.793	0.483	0.566	0.537	0.546	0.496	0.569	0.381	-0.099
B1245	oppC	-1.544	-1.334	-1.571	-1.662	-0.527	-1.604	-1.114	-1.574	-0.315	-0.159	0.039	0.029	0.185	-0.500	-0.389	-0.075	-0.295	-0.212	0.223	-0.332	-0.201	0.097	-0.510	-0.550	-0.630	-0.998	-0.138	0.575	-0.491	-1.544	-2.071	0.232	1.232	0.929	0.751	0.805	-1.299	-0.970	0.916	0.843	0.447	0.394	0.298	0.307	0.498	0.068	0.029	-0.083
B1246	oppD	-0.775	-0.622	-0.469	-0.652	-0.532	-0.598	-0.534	-0.617	-0.699	-0.571	0.010	0.108	0.458	-0.853	-0.450	-0.105	-0.360	-0.515	0.741	-0.406	0.184	-0.177	-0.357	-0.483	-0.395	-0.865	-0.375	0.529	0.149	-0.730	-1.401	0.691	1.489	1.253	0.987	1.123	-1.333	-1.264	1.322	1.125	0.935	0.606	0.679	0.688	0.717	0.838	0.400	-0.064
B1247	oppF	-0.491	-0.583	-0.674	-0.641	-0.833	-0.599	-0.480	-0.537	-0.388	-0.239	-0.024	0.037	0.230	-0.548	-0.315	-0.502	-0.497	-0.201	0.525	-0.204	0.002	0.043	-0.469	-0.768	-0.761	-1.021	-0.406	0.119	0.511	-0.541	-1.280	0.608	1.210	1.183	0.988	1.173	-0.639	-0.845	0.785	0.758	0.297	-0.003	0.328	0.337	0.389	0.083	0.023	-0.378
B1248	B1248	-0.268	-0.346	-0.367	-0.522	0.347	-0.092	-0.007	-0.066	-0.107	-0.062	-0.078	-0.062	-0.103	-0.334	-0.245	-0.053	-0.121	-0.248	-0.315	-0.820	-0.453	-0.275	-0.583	-0.113	-0.384	-0.404	-0.281	-0.624	-0.235	-1.437	-1.914	-0.255	-0.376	-0.705	-0.751	-0.869	-0.536	-1.159	0.301	0.058	0.385	0.231	0.074	0.083	0.343	0.598	0.185	0.303
B1249	cls	0.341	0.054	0.305	0.311	1.229	0.154	0.051	0.645	-0.284	-0.193	-0.411	-0.465	-0.665	0.343	-0.189	-0.027	-0.563	-0.093	-0.133	-0.729	-0.315	-1.417	-0.383	-0.189	-0.138	-0.542	-0.116	-0.317	-0.585	-0.769	-0.274	-0.027	-0.489	-0.656	-0.945	-1.376	-0.610	0.001	0.324	0.386	0.382	0.375	0.490	0.499	0.299	0.392	0.373	0.135
B1250	kch	-0.721	-0.351	-0.844	-0.617	1.144	1.389	1.838	1.678	-0.042	-0.115	-0.147	-0.310	-0.088	0.506	0.279	0.540	0.762	0.751	-0.039	-0.765	-0.497	-0.740	-0.293	-0.300	-0.311	-0.378	0.248	0.037	0.245	0.165	0.550	0.246	-0.291	-0.067	0.157	-0.055	0.650	0.441	-0.419	-0.396	-0.126	0.013	0.053	0.062	-0.242	-0.030	-0.178	-0.515
B1251	yciI	0.856	0.745	0.868	0.591	-0.354	0.977	0.817	1.030	-0.065	-0.136	0.069	0.039	-0.037	0.150	0.128	0.085	0.066	-0.058	-0.280	-0.686	-0.272	-0.128	-0.357	-0.571	-0.504	-0.942	-0.345	-0.299	-0.498	-0.054	-0.029	-0.277	-0.215	-0.340	-0.408	-0.633	-0.826	-0.884	0.463	0.275	0.086	0.285	0.273	0.282	0.350	0.080	0.052	-0.012
B1252	tonB	1.751	1.110	1.624	1.243	0.712	-0.068	0.729	-0.154	-0.005	-0.032	0.408	0.317	-0.020	0.367	-0.002	0.222	-0.101	-0.015	0.014	-0.824	-0.112	-1.704	-0.418	-0.151	-0.187	-0.098	-1.291	-0.955	-1.499	-0.653	-0.139	-0.365	-1.086	-1.092	-1.381	-1.448	-0.578	0.056	0.568	0.664	0.463	0.395	0.365	0.374	0.680	0.631	0.953	0.935
B1253	yciA	1.110	0.584	0.985	0.484	1.694	0.212	-0.105	0.254	0.085	0.112	0.020	0.078	0.218	-0.578	-0.211	-0.965	-1.080	-0.954	-0.383	-0.325	-0.065	-0.616	0.030	0.000	0.047	-0.085	-0.832	-0.605	-1.041	-1.174	-0.610	-0.138	-0.653	-0.755	-0.642	-0.565	-0.823	-0.671	-0.477	-0.272	-0.213	-0.415	-0.227	-0.218	-0.154	0.000	-0.180	-0.083
B1254	yciB	-0.068	-0.137	0.000	-0.037	-0.130	0.635	0.580	0.862	-0.110	0.000	-0.180	0.000	-0.103	-0.152	-0.079	-0.495	-0.418	-0.108	0.074	0.103	0.211	-0.008	0.040	-0.060	0.026	0.284	-0.370	-0.426	-0.811	-0.909	-0.384	0.151	-0.152	-0.497	-0.334	-0.266	-0.436	-0.302	-0.209	-0.048	-0.449	-0.098	-0.095	-0.086	0.006	-0.024	0.013	0.109
B1255	yciC	0.115	0.029	0.088	0.036	0.520	0.419	-0.032	0.652	0.058	0.056	-0.046	-0.220	-0.374	-0.219	0.100	-0.324	-0.295	-0.512	0.079	-0.009	-0.145	-0.649	0.461	-0.086	0.177	0.467	-0.414	-0.655	-1.069	-1.280	-0.864	-0.105	-0.666	-1.029	-0.864	-1.170	-0.825	-0.982	0.271	0.227	-0.013	0.058	0.205	0.214	0.261	0.065	0.265	0.591
B1256	yciD	-0.135	-0.502	-0.438	-0.518	-0.138	1.205	1.549	2.379	0.104	0.070	-0.060	-0.005	-0.026	-0.103	0.061	0.234	0.223	0.417	-0.436	-0.292	-0.488	-0.120	0.128	0.185	-0.015	0.179	0.222	0.166	0.591	0.370	0.514	-0.053	-0.049	0.051	0.507	0.722	0.326	0.138	-0.170	-0.263	0.076	0.175	-0.059	-0.050	0.000	0.024	0.064	-0.078
B1258	yciF	-0.586	-1.201	-1.010	-0.976	-0.106	2.715	0.000	2.933	-0.028	0.163	-0.035	-0.165	0.161	-0.201	-0.094	0.019	0.248	0.114	0.817	1.473	1.465	1.580	0.289	0.578	0.375	0.385	-0.153	0.041	0.035	0.033	-0.174	-0.062	0.054	0.157	0.623	0.818	0.219	-0.109	-0.974	-0.272	-0.358	-0.070	-0.121	-0.112	-0.110	-0.720	-0.633	-0.627
B1259	yciG	-0.980	-0.984	-1.026	-1.176	-0.532	2.197	1.860	2.800	0.047	0.131	0.248	0.271	0.299	-0.238	-0.284	-0.180	-0.290	-0.124	0.586	1.333	1.277	1.268	0.029	0.231	0.337	0.324	-0.238	-0.068	-0.021	0.631	-0.085	-0.114	0.086	0.216	0.577	0.729	0.651	0.131	-0.562	-1.248	-0.673	-0.621	-0.724	-0.715	-0.478	-0.976	-0.720	-1.066
B1260	trpA	-0.622	-0.856	-0.752	-0.547	-0.296	3.275	2.873	3.387	-0.831	-1.028	-0.391	-0.271	-0.713	0.541	0.283	0.586	0.651	0.494	0.139	-0.107	-0.037	-0.430	-0.311	-0.422	-0.262	-0.484	0.236	0.689	0.528	0.367	-0.017	0.488	1.240	0.960	0.216	-0.302	-1.252	-1.298	-1.570	-1.785	-1.513	-1.600	-1.754	-1.745	-0.849	-1.947	-1.604	-1.952
B1261	trpB	-0.762	-0.624	-0.649	-0.615	-1.067	2.893	1.979	2.416	-1.033	-1.123	-0.388	-0.286	-0.562	0.282	0.232	0.303	0.231	0.265	0.214	-0.221	-0.023	-0.536	-0.904	-0.887	-0.767	-1.606	0.282	0.665	0.672	0.264	0.034	0.371	1.212	0.679	-0.368	-0.592	-1.486	-0.801	-1.970	-1.918	-1.850	-1.973	-1.925	-1.916	-1.406	-2.225	-1.856	-2.176
B1262	trpC	-1.013	-0.643	-0.800	-0.804	0.166	3.286	2.473	2.982	-1.556	-1.024	-0.329	-0.348	-0.708	0.272	0.238	0.328	0.417	0.373	-0.139	-0.091	-0.154	-0.247	-0.555	-0.488	-0.318	-0.473	-0.010	-0.020	-0.368	-0.096	0.018	0.383	0.830	0.129	-0.420	-0.451	-1.106	-0.950	-2.334	-2.308	-1.960	-2.240	-2.386	-2.377	-2.227	-2.382	-1.989	-2.370
B1263	trpD	-1.503	-0.747	-1.000	-1.000	0.259	2.101	1.465	2.123	-1.057	-0.944	-0.202	-0.350	-0.641	0.297	0.219	0.301	0.472	0.493	-0.200	0.359	-0.253	0.389	-0.123	-0.062	-0.167	-0.092	0.084	0.318	0.617	0.912	1.119	0.172	0.533	0.250	0.203	0.113	0.284	0.304	-3.218	-3.070	-2.359	-2.721	-2.717	-2.708	-3.329	-3.024	-2.328	-3.085
B1264	trpE	-0.913	-0.114	-0.469	-0.526	0.435	1.970	1.700	2.210	-1.670	-0.471	0.050	-0.161	-0.636	0.444	0.324	0.539	0.706	0.926	-0.469	0.075	-0.345	-0.128	0.012	0.025	-0.108	0.017	0.008	0.300	0.754	1.108	1.284	0.235	0.379	-0.240	-0.261	-0.174	-0.514	-0.546	-3.541	-3.044	-2.503	-2.859	-2.806	-2.797	-3.585	-3.075	-2.226	-2.891
B1265	trpL	-0.104	0.000	0.009	-0.062	-0.436	-0.472	0.000	-0.206	0.092	-0.065	-0.020	0.092	0.033	0.001	0.007	0.019	0.137	0.019	0.007	0.241	0.023	0.485	-0.044	0.253	0.000	0.278	-0.195	-0.507	-0.483	-0.713	-0.658	-0.129	0.080	-0.272	0.019	0.199	-0.537	-0.561	-0.042	0.000	0.000	-0.152	0.133	0.142	-0.104	0.000	-0.235	-0.032
B1266	yciV	0.314	0.272	0.301	0.415	0.745	-0.132	-0.117	-0.386	0.226	0.220	0.211	0.129	0.207	-0.181	-0.019	-0.200	-0.076	0.076	0.194	0.497	0.207	0.449	-0.208	-0.091	0.084	0.094	-0.186	-0.366	-1.141	-1.130	-1.001	-0.185	-0.606	-0.776	-0.632	-0.754	-0.542	-0.354	0.178	0.039	0.123	0.130	-0.018	-0.009	0.434	0.120	0.217	0.417
B1267	yciO	-0.459	-0.622	-0.435	-0.336	0.074	-0.401	-0.472	-0.670	0.133	0.000	-0.115	0.133	-0.009	-0.389	-0.317	-0.040	-0.337	-0.265	0.592	0.325	0.352	0.129	0.310	0.547	0.332	0.564	-0.210	-0.499	-0.754	-1.393	-1.495	-0.145	-0.432	-0.942	-0.848	-0.919	-1.129	-1.100	0.195	0.000	0.488	0.000	0.359	0.368	-0.001	0.170	0.040	0.000
B1268	yciQ	-1.397	-1.232	-1.301	-1.268	0.193	0.582	0.774	0.742	0.008	0.230	-0.027	0.008	0.235	-0.142	0.055	0.006	0.174	0.329	-0.133	0.269	-0.018	0.217	-0.096	0.085	0.302	0.324	-0.258	-0.283	-0.599	0.025	0.016	-0.183	-0.373	-0.053	0.279	0.122	0.344	0.419	-0.315	-0.521	-0.426	-0.397	0.008	0.017	-0.435	0.000	-0.371	-0.410
B1269	yciL	-0.014	-0.137	0.098	0.100	0.168	0.477	0.326	0.314	0.081	-0.069	-0.178	-0.178	-0.028	-0.627	-0.600	-1.132	-0.901	-0.450	-0.613	0.113	-0.648	-0.308	0.020	0.161	-0.086	-0.034	-0.931	-1.187	-1.682	-1.616	-1.778	0.027	-0.279	-0.731	0.000	-0.106	-0.843	-0.849	0.497	-0.003	-0.194	-0.399	-0.268	-0.259	-0.158	0.138	0.079	0.177
B1270	BtuR	0.549	0.475	0.601	0.570	0.127	0.275	0.235	0.498	-0.118	-0.053	-0.062	-0.012	0.077	0.091	0.175	0.385	0.217	0.246	-0.103	-0.198	-0.225	-0.663	0.059	0.105	-0.256	-0.201	0.084	-0.079	-0.225	-0.647	-0.664	0.119	0.128	-0.292	-0.278	-0.412	0.064	-0.169	0.024	-0.036	0.000	-0.008	-0.295	-0.286	0.079	-0.164	0.034	-0.045
B1271	yciK	1.025	1.117	1.165	1.164	0.260	1.000	0.746	0.822	-0.262	-0.024	0.045	0.119	0.026	0.191	0.059	0.185	-0.050	0.174	0.327	-0.010	0.139	-0.405	-0.105	0.296	0.186	-0.235	0.186	0.051	-0.556	-0.409	-0.018	0.263	0.180	-0.229	-0.359	-0.334	-0.075	0.300	0.188	0.115	0.089	0.054	-0.093	-0.084	0.237	0.039	0.247	0.098
B1272	sohB	0.836	0.570	0.773	0.592	0.195	-1.213	0.575	0.716	0.215	0.187	0.232	0.200	0.001	0.528	0.262	0.277	0.274	0.140	0.398	0.031	0.217	0.307	-0.181	-0.182	-0.253	-0.419	-0.157	-0.237	-0.403	-0.427	-0.761	-0.029	-0.332	-0.497	-0.725	-0.808	-0.374	-0.774	0.364	0.443	0.227	0.048	0.065	0.074	0.442	0.306	0.337	0.122
B1273	yciN	0.450	0.195	0.401	0.282	0.004	0.127	0.466	0.188	0.048	-0.061	0.148	0.092	0.086	-0.508	-0.132	-0.504	-0.356	-0.348	0.182	0.106	0.241	0.471	0.148	0.464	0.548	0.417	-0.482	0.000	-0.345	-0.611	-0.530	-0.111	-0.437	-0.494	-0.541	-0.881	-0.870	-1.106	0.010	0.171	0.221	-0.034	0.151	0.160	0.519	0.167	0.300	0.224
B1274	topA	1.288	1.105	1.182	1.088	1.621	0.136	-0.273	0.265	-0.203	0.269	0.336	0.298	0.285	-0.591	-0.447	0.436	-0.603	-0.654	-0.282	-0.577	-0.507	-1.070	0.055	0.628	-0.229	-1.163	-0.181	-0.443	-1.257	-2.518	-3.106	-0.054	-0.172	-1.847	-2.098	-2.354	-1.792	-1.855	0.159	0.401	-0.039	0.058	0.001	0.010	0.284	0.218	0.810	0.932
B1275	cysB	-0.862	-0.683	-0.910	-0.871	0.209	-0.077	-0.055	0.385	-0.447	-0.199	-0.378	-0.740	-0.878	-0.086	0.092	0.021	0.197	0.468	-0.115	-0.594	-0.055	-0.279	0.159	0.196	-0.311	-0.583	-0.089	-0.555	-1.159	-1.266	-1.409	-0.647	-0.793	-1.381	-1.791	-1.978	-1.740	-1.807	0.791	0.707	0.262	0.155	-0.008	0.001	0.353	0.400	0.588	0.184
B1276	acnA	-1.146	-1.012	-1.079	-1.038	-0.958	-0.701	-0.401	-0.815	-0.294	-0.255	-0.337	-0.537	-0.548	0.118	-0.041	0.163	0.010	0.169	0.386	0.435	0.387	0.411	-0.294	-0.345	-0.377	-0.347	0.165	0.535	0.695	0.723	0.661	-0.020	0.420	-0.271	-0.360	-0.030	-0.982	-1.053	-0.224	-0.007	0.184	0.188	0.214	0.223	-0.169	-0.106	-0.132	-0.305
B1277	ribA	-0.194	0.253	0.124	0.117	0.183	-0.077	-0.343	-0.251	0.282	0.235	-0.010	0.218	0.237	-0.171	-0.277	-0.628	-0.563	-0.293	0.638	-0.048	0.329	-0.532	-0.049	-0.289	-0.227	-0.167	-0.123	0.196	-0.348	-0.542	-0.428	0.418	0.625	-0.039	-0.489	-0.348	-0.778	-0.192	0.152	0.346	-0.022	0.113	-0.143	-0.134	0.239	0.143	0.267	0.262
B1278	pgpB	-0.538	0.021	-0.338	-0.323	1.140	0.229	0.303	0.223	-0.025	0.053	0.046	-0.029	-0.204	-0.423	-0.256	-0.555	-0.305	-0.343	-0.056	0.011	-0.080	-0.023	-0.112	-0.191	-0.120	-0.107	-0.070	-0.283	-0.269	-0.061	-0.067	0.083	0.051	0.012	0.256	0.282	0.318	0.431	0.182	-0.214	-0.090	-0.205	-0.358	-0.349	-0.023	0.060	-0.026	0.000
B1279	yciS	-0.342	-0.375	-0.341	-0.375	1.194	0.071	0.000	-0.092	0.272	-0.071	0.069	0.029	0.015	-1.175	-0.385	-0.821	-0.202	0.001	-0.274	0.059	-0.341	-0.243	0.107	0.651	-0.032	-0.165	-0.814	-1.283	-0.769	-0.896	-0.798	-0.264	0.000	-0.706	-0.483	0.017	-0.413	-0.272	0.002	-0.351	0.000	-0.339	0.203	-0.214	-0.001	0.126	0.416	0.444
B1280	yciM	-0.046	-0.051	-0.216	-0.047	2.420	0.609	0.612	0.619	0.047	0.034	-0.029	-0.104	-0.392	0.487	0.020	0.296	0.045	0.242	0.431	-0.042	0.379	-0.731	0.124	0.381	0.242	-0.180	-0.201	-0.498	-1.081	-0.515	-0.126	0.239	-0.521	-0.452	-0.586	-0.816	-0.025	0.170	0.036	-0.308	-0.223	-0.212	-0.072	-0.063	0.016	-0.023	0.233	0.436
B1281	pyrF	0.646	0.321	0.550	0.353	0.394	0.818	-0.376	0.849	0.860	0.552	0.462	0.692	0.844	0.072	-0.410	-0.350	-0.839	-0.387	0.006	-0.207	-0.153	-1.240	-0.148	-0.182	-0.112	-0.329	-0.370	-0.021	-0.640	-0.794	-0.909	0.240	0.081	-0.156	-1.147	-1.861	-1.567	-0.987	0.923	0.993	0.813	0.834	0.562	0.572	0.698	0.815	1.166	1.639
B1282	yciH	0.360	0.154	0.284	-0.020	0.133	0.556	0.509	0.614	0.574	0.318	0.207	0.244	0.439	0.138	-0.039	-0.199	-0.374	-0.358	-0.217	-0.588	-0.383	-0.730	-0.087	-0.170	-0.128	-0.215	-0.466	-0.482	-0.852	-1.167	-1.266	0.084	0.064	-0.253	-1.032	-1.809	-1.134	-1.749	0.000	0.000	0.549	0.290	0.337	0.346	0.435	0.000	0.602	0.906
B1283	osmB	-0.044	0.014	-0.097	-0.075	0.267	0.355	0.409	0.512	-0.236	0.117	0.177	0.494	0.388	0.403	0.099	-0.050	-0.060	-0.150	0.088	-0.153	0.205	0.201	0.098	-0.133	0.070	0.053	0.371	0.440	0.393	0.940	1.026	0.584	0.509	0.880	0.802	1.049	0.740	0.541	0.523	0.831	1.009	1.114	1.119	1.128	0.508	0.623	1.221	2.616
B1284	B1284	0.093	0.214	0.212	0.483	-0.217	1.403	1.810	1.738	-0.321	0.061	0.094	-0.127	-0.340	-0.181	-0.057	-0.155	-0.252	0.103	-0.537	-1.046	-1.199	-1.631	-1.082	-1.164	-1.345	-1.369	-0.365	-0.713	-1.248	-0.768	-0.146	0.184	-0.315	-0.674	-0.572	-0.788	-0.582	-0.228	0.455	0.120	-0.282	-0.148	-0.214	-0.205	0.330	0.096	0.250	0.427
B1285	yciR	0.724	0.878	0.713	0.771	0.545	1.442	1.271	1.592	-0.227	-0.085	-0.252	-0.352	-0.481	0.199	0.218	0.147	0.530	0.625	-0.557	-1.079	-1.249	-0.894	-0.359	-0.314	-0.395	-0.248	0.558	-0.060	-0.713	-0.533	-0.176	0.529	0.100	-0.013	-0.029	-0.373	-0.019	0.015	-0.642	-0.296	-0.092	-0.096	-0.442	-0.433	-0.657	-0.352	-0.582	-0.621
B1286	rnb	0.000	0.000	0.000	0.000	0.833	0.000	0.000	0.000	-0.296	-0.123	-0.029	-0.111	-0.205	0.000	0.000	0.000	0.000	0.000	0.000	0.000	0.000	0.000	0.000	0.000	0.000	0.000	0.000	0.000	0.000	0.000	0.000	0.000	0.000	0.000	0.000	0.000	0.000	0.000	1.493	1.109	0.272	0.375	0.275	0.284	1.365	1.092	0.937	0.694
B1287	yciW	1.043	0.987	0.970	1.385	0.771	-0.209	-0.073	-0.423	-1.402	-0.122	0.395	0.443	0.398	0.527	0.149	0.524	0.287	0.365	0.244	-0.139	0.373	-0.061	0.349	-0.340	-0.150	-0.026	-0.089	0.245	-0.185	0.217	0.332	0.749	0.681	-1.022	-2.034	-2.247	-1.956	-1.774	2.865	1.400	-0.286	-2.028	-1.618	-1.609	1.983	1.225	0.978	-0.344
B1288	fabI	1.506	1.388	1.384	1.334	1.167	0.207	0.067	-0.059	0.635	0.672	0.627	0.625	0.495	0.516	0.336	0.483	0.163	0.361	0.593	0.506	0.763	0.421	0.074	-0.087	-0.004	0.425	-0.310	-0.089	-0.177	-0.006	-0.602	0.295	0.119	0.205	0.017	-0.217	-1.386	-1.948	0.522	0.587	0.559	0.473	0.407	0.416	0.530	0.524	0.909	1.315
B1289	ycjD	-0.618	-0.519	-0.374	-0.354	-0.517	-0.921	-0.334	-0.548	0.143	0.054	0.027	-0.067	0.119	0.072	0.133	0.063	-0.079	-0.263	0.090	0.138	0.271	0.043	0.361	0.179	0.503	0.000	-0.352	-0.183	0.038	0.166	0.449	-0.173	-0.114	0.470	0.595	0.605	0.908	1.014	-0.249	-0.217	-0.271	0.000	0.515	0.000	-0.263	-0.191	0.000	0.176
B1290	sapF	-0.217	-0.108	0.005	0.191	0.380	-0.380	-0.653	-0.475	-0.204	-0.024	-0.128	0.009	-0.090	0.149	0.182	0.046	0.013	-0.039	0.000	0.517	0.837	0.360	0.070	0.000	0.409	0.233	0.309	0.747	0.992	0.155	0.287	0.796	1.315	1.439	0.537	0.285	0.156	0.666	-0.130	-0.244	-0.086	-0.140	-0.361	-0.352	-0.140	-0.107	-0.253	-0.538
B1291	sapD	0.151	0.057	0.112	0.161	0.362	-0.920	-0.430	-0.638	-0.236	-0.084	-0.018	0.105	0.041	0.031	0.167	-0.009	0.075	0.118	0.471	0.453	0.559	0.606	-0.020	-0.174	0.069	0.254	-0.113	0.524	0.098	-0.498	-0.260	0.370	0.852	0.660	0.182	0.092	0.425	0.516	-0.164	-0.172	-0.028	-0.231	-0.086	-0.077	-0.250	-0.403	-0.309	-0.633
B1292	sapC	-0.145	0.028	0.111	-0.030	0.475	-0.806	-0.295	-0.310	-0.002	0.076	0.017	-0.029	0.170	0.261	0.257	0.258	0.445	0.313	0.418	0.359	0.123	0.652	-0.039	-0.144	-0.145	0.022	0.024	0.256	0.241	0.398	0.646	-0.222	0.016	0.412	0.362	0.691	1.128	1.098	-0.512	-0.288	-0.182	-0.271	-0.292	-0.283	-0.278	-0.171	0.000	-0.620
B1293	sapB	0.000	0.000	0.000	0.000	0.901	0.000	0.000	0.000	-0.058	-0.003	-0.174	-0.120	0.125	0.000	0.000	0.000	0.000	0.000	0.000	0.000	0.000	0.000	0.000	0.000	0.000	0.000	0.000	0.000	0.000	0.000	0.000	0.000	0.000	0.000	0.000	0.000	0.000	0.000	-0.294	-0.010	-0.242	-0.134	-0.253	-0.244	0.000	-0.269	-0.374	-0.368
B1294	sapA	-0.113	0.050	-0.070	-0.032	1.091	0.326	0.505	0.618	0.026	0.111	0.072	0.103	0.078	0.269	0.286	0.215	-0.004	0.061	0.480	0.373	0.376	0.252	0.179	-0.278	0.317	0.460	0.119	-0.493	-1.553	-1.384	-0.816	0.288	0.157	-0.541	-0.431	-0.625	0.119	0.029	0.072	-0.064	-0.026	-0.030	-0.060	-0.051	-0.025	-0.043	-0.046	-0.231
B1295	ymjA	-0.881	-0.586	-0.903	-0.796	0.232	0.444	0.545	0.515	-0.037	-0.075	-0.040	0.144	0.003	0.245	0.043	-0.113	-0.349	-0.325	0.041	-0.049	0.029	0.212	-0.001	-0.018	0.079	0.158	-0.336	-0.603	-0.742	-0.939	-0.394	0.047	-0.036	-0.371	-0.510	-0.464	-0.486	-0.263	0.040	-0.455	-0.331	-0.494	-0.600	-0.591	0.116	-0.164	-0.106	-0.204
B1296	ycjJ	-2.720	-1.636	-2.156	-2.056	1.970	0.913	0.426	0.433	0.101	-0.042	0.221	0.084	0.233	0.323	0.242	0.420	0.301	0.367	0.380	0.159	0.363	0.038	0.042	-0.053	0.404	0.276	-0.121	0.152	0.116	0.679	1.008	0.225	0.608	0.583	0.389	0.367	0.502	0.689	-0.218	-0.322	-0.165	-0.117	-0.380	-0.370	-0.262	-0.345	-0.265	-0.234
B1297	B1297	-2.387	-1.711	-1.836	-1.471	3.506	0.640	0.448	0.508	-0.719	-0.673	-0.392	-0.326	-0.478	0.500	0.232	0.526	0.541	0.341	0.099	0.305	0.411	0.571	-0.235	0.016	0.255	0.180	-0.669	-0.442	-0.190	0.188	0.643	-0.161	-0.089	-0.025	-0.077	-0.226	-0.166	0.177	-0.445	-0.602	-0.357	-0.049	-0.141	-0.132	-0.506	-0.645	-0.645	-0.740
B1298	ycjL	-2.497	-1.890	-1.978	-1.427	2.291	1.736	0.685	0.663	0.327	-0.079	-0.078	-0.078	-0.019	0.314	0.172	0.305	-0.117	0.009	0.300	0.188	0.369	-0.176	-0.181	0.023	0.627	0.315	-0.805	-0.254	-0.213	0.057	0.462	-0.033	-0.347	-0.777	-0.418	-0.312	-0.368	-0.041	-0.278	-0.195	-0.056	-0.292	-0.169	-0.160	-0.661	-0.349	-0.834	-0.714
B1299	ycjC	-1.367	-0.425	-0.999	-0.671	1.855	1.212	0.958	0.820	0.193	-0.013	0.106	-0.047	-0.005	-0.080	0.012	0.111	0.100	-0.259	-0.146	-0.800	-0.379	-0.475	-1.077	-0.697	-0.467	-0.734	-0.158	-0.361	-0.925	-1.003	-0.928	0.344	-0.197	-0.682	-0.970	-1.240	-1.086	-0.969	0.406	0.127	0.000	0.000	0.398	0.407	0.086	0.016	0.000	0.379
B1300	aldH	-2.782	-2.477	-2.207	-1.947	1.413	-0.262	-0.736	-0.659	0.287	0.071	0.490	0.440	0.519	0.474	0.353	0.507	0.736	0.720	-0.194	0.178	-0.090	0.359	0.081	-0.008	-0.116	-0.142	0.123	0.414	0.951	1.147	0.000	0.027	0.459	0.609	0.681	1.126	0.562	0.420	-0.293	-0.227	0.051	0.196	-0.002	0.007	-0.181	-0.258	-0.192	-0.182
B1301	ordL	-1.523	-1.176	-1.291	-1.068	1.158	-1.517	-0.584	-0.841	0.039	-0.113	0.195	0.218	0.263	0.103	-0.033	0.438	0.617	0.531	-0.097	0.179	0.014	1.052	-0.237	-0.333	-0.232	-0.141	0.367	0.592	0.749	1.095	1.232	-0.287	-0.088	0.688	0.743	1.305	0.956	0.861	-0.523	-0.579	-0.379	-0.098	-0.363	-0.354	-0.610	-0.295	-0.415	-0.476
B1302	goaG	-1.027	-0.806	-0.860	-0.633	0.073	-0.780	-0.710	-1.006	0.033	0.022	0.184	-0.005	0.407	0.544	0.316	0.605	0.771	0.752	-0.099	0.114	-0.137	0.368	-0.179	0.054	-0.183	-0.108	0.253	0.293	1.170	1.110	1.018	-0.205	0.149	0.565	0.743	1.368	1.037	0.798	-0.328	-0.327	-0.624	-0.418	-0.037	-0.027	-0.622	0.000	-0.516	-0.502
B1303	pspF	-0.872	-1.000	-0.741	-0.520	0.300	0.412	0.251	0.892	-0.099	-0.076	-0.230	-0.180	-0.215	0.384	0.227	0.303	0.341	0.351	0.073	0.147	-0.057	0.234	-0.230	0.135	-0.011	-0.481	0.782	0.055	-0.014	0.456	0.634	-0.276	-0.402	0.378	0.418	0.665	0.708	0.778	-0.236	-0.083	-0.101	0.074	-0.077	-0.068	-0.119	-0.251	-0.235	-0.332
B1304	pspA	-0.083	-0.398	-0.405	-0.594	3.592	1.798	1.548	1.693	0.337	0.267	0.445	0.342	0.228	0.371	0.192	0.383	0.271	0.277	0.190	0.456	0.344	0.387	1.522	1.122	0.187	0.285	0.413	0.818	1.203	1.238	1.180	-0.006	0.186	0.263	0.325	0.623	-0.249	-0.971	-0.147	0.307	0.625	1.070	1.443	1.452	0.368	0.541	1.130	2.267
B1305	pspB	-0.289	-0.082	-0.272	-0.284	2.235	0.966	0.611	0.995	0.113	0.028	0.085	-0.006	-0.064	0.372	0.237	0.511	0.442	0.398	0.355	0.108	0.142	-0.428	0.712	0.281	0.134	0.232	0.186	0.670	0.415	0.936	0.933	0.267	0.637	0.358	0.446	0.471	0.067	0.335	-0.091	0.211	0.172	0.285	0.629	0.638	0.062	0.160	0.430	0.975
B1306	pspC	-0.284	-0.015	-0.240	-0.464	2.021	0.832	0.766	1.400	-0.025	-0.016	-0.017	0.011	-0.020	0.363	0.150	0.145	0.229	0.147	-0.099	0.143	0.062	0.354	0.491	0.127	-0.101	0.000	-0.051	0.349	0.431	0.593	0.453	0.112	0.338	0.187	0.492	0.579	0.684	0.694	-0.307	-0.154	0.087	0.225	0.144	0.153	-0.234	0.133	-0.057	0.465
B1307	pspD	-0.773	-0.372	-0.928	-0.658	1.525	0.600	0.447	1.384	0.046	-0.044	0.024	0.047	-0.049	0.414	0.192	0.416	-0.152	-0.137	0.145	0.255	0.317	-0.169	0.365	0.000	0.223	0.083	-0.375	0.002	-0.194	0.296	0.362	-0.077	0.350	0.404	0.376	0.436	0.376	0.644	-0.031	0.151	-0.117	0.196	0.264	0.273	-0.108	-1.351	-0.023	0.379
B1308	pspE	-0.214	-0.143	-0.338	-0.455	0.910	0.099	0.337	0.504	0.041	-0.061	-0.051	0.024	0.060	0.585	0.221	0.012	0.061	-0.176	0.188	0.127	0.418	0.420	0.286	0.055	0.137	0.336	-0.132	-0.086	0.046	0.351	0.380	0.048	0.139	0.282	0.390	0.412	0.643	0.374	-0.267	-0.091	0.040	0.184	0.334	0.343	-0.126	0.116	0.007	0.393
B1309	ycjM	-0.818	-0.697	-0.757	-1.557	0.364	-0.456	-0.221	0.000	0.147	0.028	0.138	0.035	0.302	0.382	0.106	0.253	0.103	0.297	0.000	0.557	0.369	0.819	-0.490	-0.158	0.168	-0.188	-0.229	-0.303	-0.056	0.145	0.709	-0.174	-0.118	0.062	0.495	0.693	0.704	0.593	-0.278	-0.228	-0.098	-0.195	-0.209	-0.200	-0.303	-0.320	-0.588	-0.201
B1310	B1310	-0.186	-0.296	-0.562	-0.779	0.313	-0.602	-0.116	-0.273	0.026	0.128	0.041	0.035	0.167	0.434	0.252	0.478	0.441	0.439	-0.209	0.278	0.007	0.504	-1.564	-0.750	-0.334	-1.110	0.723	0.954	0.806	1.057	1.026	-0.111	-0.104	0.681	0.686	1.056	1.087	1.320	-0.648	-0.687	-0.429	-0.716	-0.713	-0.704	-0.833	-0.484	-0.871	-0.896
B1314	B1314	-0.303	-0.254	0.049	-0.240	-0.061	-1.124	-0.694	-0.775	-0.156	0.005	-0.222	-0.153	0.060	0.469	0.198	0.368	0.539	0.682	0.002	0.205	0.110	0.397	-0.497	-1.031	-0.418	-0.956	0.084	0.265	0.982	1.003	0.717	-0.327	-0.115	0.212	0.692	0.813	1.159	1.117	-0.701	-0.748	-0.504	-0.558	-0.597	-0.588	-0.812	-0.321	-0.883	-0.859
B1317	ycjU	-0.334	-0.298	-0.367	-0.329	0.280	-0.747	-0.597	-0.684	-0.084	-0.054	-0.055	-0.004	0.051	-0.118	0.034	0.177	0.317	0.306	0.000	0.425	-0.086	0.526	-0.209	-0.768	-0.408	-0.667	-0.029	0.240	0.829	0.449	0.554	-0.342	0.423	0.125	0.314	0.747	0.899	0.827	-0.759	0.277	-0.440	-0.539	-0.791	-0.782	-0.913	-0.774	-0.879	-0.911
B1318	ycjV	0.114	-0.135	-0.037	0.161	0.139	-0.204	-0.058	-0.040	0.191	0.029	0.186	0.091	0.150	0.234	0.133	0.281	0.348	0.550	0.010	0.252	-0.103	-0.343	-0.152	-1.390	-0.363	-0.842	0.523	0.801	1.171	1.528	1.618	-0.030	-0.114	0.660	0.878	0.903	1.243	1.303	-0.384	-0.302	-0.087	0.087	-0.265	-0.256	-0.313	-0.367	-0.254	-0.337
B1319	ompG	-0.094	0.001	-0.376	-0.251	-0.111	0.250	0.603	0.619	-0.096	-0.141	-0.039	-0.310	-0.038	0.320	0.265	0.192	0.396	0.322	-0.083	-0.010	-0.213	0.343	-0.305	-0.636	-0.123	-0.503	0.533	0.197	0.543	1.062	1.158	0.006	-0.030	0.647	0.798	0.974	1.249	1.558	-0.260	-1.190	-0.519	-1.289	-0.551	-0.542	0.535	-1.100	-1.442	-0.354
B1320	ycjW	0.579	0.811	0.365	0.401	-0.234	0.420	0.537	0.587	0.076	-0.068	-0.064	0.013	-0.050	0.503	0.165	0.392	0.345	0.332	0.100	-0.414	-0.036	-0.521	0.088	-0.074	0.174	0.199	-0.147	-0.112	-0.198	0.374	0.803	0.121	-0.315	0.386	0.521	0.334	0.997	1.195	-0.195	-0.602	0.036	0.041	-0.029	0.206	-0.443	-0.564	-0.740	-0.798
B1321	ycjX	-0.548	-0.260	-0.541	-0.657	0.740	-0.613	-0.126	-0.341	-0.001	-0.039	-0.049	-0.087	0.173	0.708	0.481	0.676	0.690	0.585	0.703	1.301	1.461	1.729	0.095	-0.146	0.057	0.000	0.341	0.483	0.496	0.687	1.063	-0.090	-0.039	0.124	0.125	-0.162	0.652	0.687	0.086	-0.048	0.094	0.181	0.402	0.472	-0.195	0.036	-0.027	0.195
B1322	ycjF	-0.782	-0.272	-0.596	-0.712	1.320	-0.186	-0.066	-0.036	-0.153	0.138	0.141	0.161	0.333	0.386	0.381	0.361	0.145	0.100	0.472	1.110	1.118	1.459	0.044	0.000	0.225	0.061	0.031	0.138	0.557	1.076	1.029	-0.029	-0.137	0.338	0.350	0.569	0.819	0.910	-0.776	-0.350	-0.632	-0.341	-0.318	-0.309	-0.363	-0.198	0.106	0.423
B1323	tyrR	-0.561	-0.480	-0.387	-0.183	0.242	0.291	0.165	0.290	-0.286	-0.279	-0.321	-0.207	-0.495	0.418	0.105	0.338	-0.252	-0.189	0.341	0.325	0.938	0.696	-0.020	-0.112	0.009	0.013	-0.172	-0.118	-1.259	-0.977	-0.734	0.100	-0.058	-0.732	-1.214	-1.354	-0.753	-0.182	-0.059	0.015	-0.029	-0.071	-0.021	-0.012	-0.081	-0.012	0.031	-0.129
B1324	tpx	0.928	1.264	0.948	0.737	-0.467	-0.172	-0.332	-0.179	0.073	0.122	0.109	0.122	0.059	0.444	0.173	0.089	-0.040	-0.029	0.261	0.202	0.629	0.690	0.000	-0.196	-0.068	0.028	-0.579	-0.389	-0.443	-0.171	-0.319	0.253	0.274	0.274	0.079	0.257	-0.938	-1.878	-0.512	-0.013	-0.298	-0.179	-0.256	-0.247	-0.469	-0.873	-0.633	-0.958
B1325	ycjG	-0.623	-0.235	-0.186	0.076	-0.112	0.507	0.621	0.618	-0.213	-0.070	-0.151	-0.192	-0.392	0.413	0.252	0.566	0.271	0.324	0.215	0.022	0.599	0.365	-0.023	0.006	0.229	0.059	0.024	0.242	-0.602	-0.416	-0.074	0.071	0.221	-0.204	-0.724	-0.966	-0.746	-0.316	-0.239	-0.361	-0.444	-0.497	-0.502	-0.493	-0.043	-0.353	-0.041	-0.497
B1326	ycjI	-0.883	-0.656	-0.675	-0.473	-0.702	0.127	0.324	0.409	-0.191	-0.210	-0.271	-0.440	-0.481	0.428	0.230	0.476	0.441	0.314	-0.032	-0.020	0.147	0.000	0.108	0.000	0.000	-0.004	-0.187	-0.479	-0.777	-0.575	0.077	0.008	-0.102	-0.009	-0.052	-0.202	0.313	0.313	0.046	0.105	0.044	0.076	-0.003	0.006	-0.028	-0.169	0.056	-0.292
B1327	B1327	-1.262	-1.307	-1.464	-1.284	-0.380	0.382	0.724	0.677	-0.071	-0.085	0.097	0.000	0.000	0.354	0.237	0.439	0.330	0.339	0.095	0.207	0.248	0.042	0.020	0.000	0.000	0.000	0.295	0.412	0.416	0.965	1.142	0.279	0.229	0.472	0.741	0.860	0.899	1.135	-0.018	-0.021	-0.380	-0.258	0.016	0.025	-0.601	-0.432	-0.500	-0.606
B1328	ycjZ	-0.940	-0.537	-0.832	-0.867	0.161	0.366	0.309	0.537	0.047	-0.019	-0.160	-0.261	-0.102	0.224	0.196	0.239	0.207	0.348	-0.140	-0.086	-0.176	0.448	-0.121	0.000	0.000	-0.090	0.164	-0.517	-0.465	-0.075	0.416	-0.017	-0.313	0.159	0.458	0.485	0.620	0.456	-0.454	-0.151	-0.196	-0.066	0.123	-0.392	-0.327	-0.366	-0.316	-0.526
B1329	B1329	0.139	0.007	0.030	-0.053	0.987	0.867	0.962	1.274	-0.273	-0.125	-0.520	-0.774	-0.695	-0.295	0.117	0.073	0.153	0.107	-0.427	-0.915	-1.389	-1.209	-0.043	-0.021	-0.036	-0.090	-0.091	-0.857	-2.144	-2.537	-2.384	0.077	-0.617	-0.775	-0.418	-0.700	-0.333	-0.311	-0.386	-0.290	-0.027	0.062	-0.116	-0.107	-0.259	0.006	-0.233	-0.328
B1330	B1330	0.128	0.096	0.009	-0.160	0.336	0.124	0.414	0.888	-0.131	0.120	-0.148	-0.087	-0.006	0.273	0.400	0.682	0.690	0.679	0.333	0.804	0.851	0.445	0.081	-0.057	-0.111	0.002	0.084	-0.572	-0.205	-0.584	-0.287	0.269	-0.163	-0.246	-0.174	0.202	0.062	0.153	-0.232	-0.272	-0.164	0.022	-0.053	-0.044	-0.237	-0.182	-0.125	-0.134
B1331	trs5_4	0.651	0.415	0.745	0.836	0.011	-0.120	-0.101	0.048	-0.182	0.047	0.113	0.254	0.155	-0.760	-0.714	-1.084	-0.763	-0.941	0.620	0.463	0.757	0.400	-0.017	-0.124	0.395	0.392	-0.156	-0.336	0.175	0.765	0.140	0.109	0.138	0.419	0.705	0.901	-1.169	-0.708	0.426	0.244	0.288	0.102	0.210	0.220	0.473	0.300	0.627	0.695
B1332	ynaJ	-0.428	-0.442	-0.415	-0.319	-0.222	-0.160	0.109	0.155	0.129	0.046	-0.057	0.109	-0.105	-0.035	0.003	-0.141	-0.017	-0.268	-0.101	-0.045	0.028	0.232	0.089	0.286	0.235	0.359	-0.320	-0.678	-0.473	-0.645	-0.663	-0.398	-0.479	-0.727	-0.730	-0.595	-0.466	-0.713	0.334	0.086	0.173	-0.086	0.017	0.026	0.411	0.171	0.353	0.376
B1333	ydaA	-0.895	-0.657	-0.854	-0.456	-1.896	0.781	0.902	0.942	-0.019	0.120	0.020	-0.033	0.021	0.589	0.670	1.656	1.387	0.925	0.181	0.180	0.567	0.584	-0.014	0.039	-0.116	-0.030	0.199	-0.012	0.375	0.383	0.427	-0.192	-0.392	-0.336	-0.307	-0.347	-1.548	-1.963	-0.146	0.180	0.291	0.168	0.145	0.154	-0.096	-0.072	0.067	-0.355
B1334	fnr	-0.472	-0.249	-0.145	-0.153	-0.538	0.347	0.158	0.035	0.021	0.065	0.050	-0.002	0.019	0.298	0.435	0.428	0.113	0.248	0.937	0.495	0.968	0.566	-0.030	0.000	0.116	0.018	-0.616	-1.323	-2.442	-2.309	-2.050	-0.463	-1.196	-2.205	-2.396	-2.204	-1.987	-1.591	0.488	0.205	0.109	0.147	0.132	0.141	0.460	0.355	0.584	0.620
B1335	ogt	0.370	0.217	0.259	-0.055	0.034	0.156	0.266	0.378	0.105	-0.102	0.072	0.126	0.017	0.261	0.180	0.192	0.309	0.179	0.062	0.502	0.806	1.632	-0.024	-0.195	-0.090	-0.097	-0.111	-0.583	-0.495	0.009	0.281	-0.068	-0.188	0.167	0.320	0.640	0.813	0.934	0.175	0.000	-0.019	0.239	-0.122	-0.113	0.000	-0.095	0.020	0.074
B1336	ydaH	-0.337	-0.192	-0.527	-0.494	0.042	0.000	0.064	0.298	0.010	-0.110	0.013	-0.088	0.108	0.406	0.227	0.470	0.521	0.674	-0.031	1.004	1.763	2.262	0.064	-0.060	-0.223	-0.215	0.455	0.484	1.066	0.956	1.110	0.034	-0.125	0.642	0.870	0.951	0.907	0.839	-0.385	-0.252	-0.157	-0.218	-0.198	-0.189	-0.218	0.047	-0.103	-0.094
B1337	B1337	-0.251	-0.230	-0.419	-0.176	0.034	-0.021	-0.388	-0.137	0.051	-0.050	0.059	0.118	0.057	0.243	0.161	0.358	0.413	-0.045	-0.124	0.411	0.814	1.642	0.084	0.151	-0.139	-0.024	0.211	0.484	1.069	0.403	0.676	-0.135	0.150	0.212	0.571	0.689	0.540	0.433	-0.405	-0.542	-0.240	-0.232	-0.528	-0.519	-0.508	-0.283	-0.468	-0.711
B1338	ydaJ	-0.581	-0.570	-0.398	-0.523	-0.074	-0.795	-0.426	-0.356	-0.025	0.038	0.176	0.195	0.060	0.165	0.047	0.096	0.326	0.698	0.200	0.390	0.567	1.347	-0.188	-0.048	-0.100	0.021	0.537	0.584	0.769	0.980	1.143	-0.268	-0.089	0.635	0.831	0.874	1.113	1.245	-0.610	-0.709	-0.260	-0.403	-0.442	-0.433	-0.607	-0.575	-0.651	-0.522
B1339	ydaK	-0.006	-0.157	0.007	-0.156	-0.005	0.295	-0.076	0.018	0.076	-0.006	0.085	0.112	0.024	-0.170	-0.023	0.066	0.329	0.196	0.423	0.124	0.110	-0.209	-0.194	0.154	-0.145	-0.079	-0.451	-1.334	-0.738	-1.072	-1.080	-0.240	-0.583	-0.239	0.038	-0.239	0.629	0.128	-0.706	-0.836	-0.638	-0.753	-0.906	-0.897	-0.957	-0.834	-1.010	-1.035
B1340	ydaL	0.420	0.265	0.429	0.288	0.405	0.645	0.535	0.928	-0.129	-0.085	-0.116	-0.158	-0.316	-0.058	-0.009	-0.067	0.111	0.151	-0.551	0.003	-0.488	0.272	-0.296	0.000	-0.084	-0.086	-0.172	-0.618	-0.514	-0.238	-0.002	-0.302	-0.466	-0.300	-0.063	0.042	0.277	0.082	0.124	0.195	0.360	-0.273	0.199	0.208	0.051	0.207	0.222	0.829
B1341	B1341	-0.302	-0.146	-0.286	-0.272	0.278	0.382	-0.189	-0.075	0.039	-0.002	0.059	0.095	-0.121	-0.241	-0.011	0.119	0.120	0.208	-0.195	-0.292	-0.588	-0.104	0.098	0.002	0.000	-0.078	0.297	0.358	0.146	-0.268	-0.609	0.097	-0.115	-0.643	-0.749	-0.560	-0.474	-0.780	-0.532	0.198	0.390	0.109	-0.144	-0.135	-0.438	-0.053	-0.125	-0.734
B1342	B1342	0.844	0.563	0.674	0.664	0.000	0.393	0.362	0.534	0.130	0.135	0.177	0.208	0.266	0.049	0.187	0.364	0.296	0.545	-0.003	-0.183	-0.360	-0.861	0.013	-0.166	-0.090	0.025	0.190	-0.090	-0.366	0.112	0.421	-0.057	-0.641	-0.147	-0.061	-0.215	0.314	0.606	-0.663	-0.424	-0.488	-0.325	-0.325	-0.316	-0.481	-0.539	-0.468	-0.852
B1344	ydaO	0.475	0.614	0.471	0.565	0.006	0.819	0.578	0.660	-0.370	-0.421	-0.606	-0.818	-0.732	0.268	0.157	-0.022	0.135	0.210	-0.846	-0.871	-1.327	-0.734	-0.472	-0.577	-0.392	-0.215	-0.431	-0.635	-0.975	-0.774	-0.650	0.114	-0.336	-0.686	-0.331	-0.503	-0.204	-0.040	0.086	-0.115	-0.295	-0.205	0.041	-0.566	-0.044	-0.251	0.125	0.390
B1345	B1345	-0.472	-0.404	-0.657	-0.356	0.523	-0.030	0.484	0.646	-0.089	-0.225	-0.297	-0.296	-0.272	0.503	0.318	0.701	0.638	0.655	0.099	0.382	0.413	0.227	0.187	0.242	0.514	0.574	0.139	0.156	0.220	0.916	1.052	0.148	-0.030	0.646	0.422	0.542	1.043	1.020	-0.200	-0.257	0.100	-0.039	-0.261	-0.252	-0.132	-0.039	-0.313	-0.202
B1346	ydaQ	-0.449	-0.557	-0.938	-0.806	0.156	-0.508	-0.126	-0.111	-0.018	-0.096	-0.020	-0.018	0.037	0.450	0.229	0.088	0.378	0.191	0.203	0.457	0.282	0.853	0.191	0.347	0.337	0.423	-0.114	-0.042	-0.192	0.472	0.245	-0.112	-0.168	0.021	0.334	0.679	0.471	0.769	-0.158	-0.164	-0.195	-0.008	-0.410	-0.401	-0.135	0.064	-1.120	0.277
B1347	ydaC	0.000	-0.482	-0.432	0.000	0.116	-0.702	-0.271	-0.337	-0.012	-0.031	0.282	-0.082	-0.042	-0.022	-0.104	-0.297	-0.172	-0.176	0.013	0.280	0.024	0.646	-0.066	0.143	0.168	0.367	-0.114	-0.221	-0.129	-0.238	-0.038	-0.171	-0.172	-0.321	0.266	0.237	0.199	0.043	0.000	-0.391	-0.534	-0.339	0.094	0.000	-0.098	-0.189	-0.264	-0.191
B1351	racC	-1.202	-1.383	-1.544	-1.965	0.012	-0.861	-0.300	-0.183	0.166	0.117	0.070	0.104	-0.079	-0.185	-0.243	-0.241	-0.212	-0.477	-0.070	0.115	0.018	0.455	-0.028	-0.129	-0.051	0.078	0.063	-0.075	-0.182	-0.082	-0.186	-0.548	-0.295	0.460	0.492	0.660	1.318	0.964	0.398	0.412	-0.006	0.074	0.351	0.370	0.163	0.360	0.007	0.045
B1352	ydaD	-0.654	-1.273	-0.839	-0.859	0.167	0.097	0.000	0.148	0.108	0.148	0.091	0.060	0.249	-0.185	-0.232	-0.061	0.089	0.106	0.004	0.251	0.034	0.097	0.390	0.525	0.235	0.313	-0.130	-0.251	0.033	-0.143	-0.363	-0.178	-0.006	-0.215	0.032	0.183	-0.026	-0.333	-0.189	-0.259	-0.182	-0.188	-0.179	-0.170	-0.141	0.000	-0.403	-0.217
B1353	sieB	-1.825	-1.815	-2.073	-2.143	0.414	0.203	0.206	0.452	0.001	-0.024	-0.100	-0.112	-0.090	0.133	-0.015	0.292	0.504	0.261	0.004	0.053	-0.141	0.017	0.352	0.828	0.261	0.431	0.250	0.077	0.752	0.487	0.589	-0.237	-0.291	0.225	0.526	0.723	1.361	1.123	0.286	0.017	-0.137	0.142	0.109	0.000	-0.311	0.003	-0.098	0.090
B1354	B1354	-1.692	-1.378	-1.526	-1.388	-0.081	0.304	0.192	0.499	-0.019	0.000	-0.015	0.651	0.100	0.363	0.142	0.260	0.219	0.283	0.307	-0.028	0.405	-0.106	0.471	0.487	0.875	0.588	-0.238	-0.040	0.108	0.655	0.964	-0.084	-0.132	0.277	0.551	0.614	1.102	1.171	-0.270	-0.266	-0.359	0.000	-0.097	0.000	-0.284	0.022	-0.492	-0.232
B1355	B1355	-1.890	-1.563	-1.974	-1.600	0.278	0.126	0.167	0.360	-0.157	-0.021	-0.008	-0.098	0.093	0.155	0.124	0.272	0.235	0.249	-0.012	-0.015	-0.007	0.000	-0.038	0.138	0.203	0.092	-0.091	-0.055	-0.008	0.421	0.634	-0.237	-0.139	0.510	0.594	0.641	1.095	1.251	-0.462	-0.130	-0.090	-0.280	-0.053	-0.433	-0.242	0.000	-0.268	0.000
B1356	ydaR	-0.807	-0.419	-0.485	-0.037	-0.294	0.673	0.715	0.573	-0.200	0.007	-0.344	-0.414	-0.261	-0.718	-0.159	-1.026	-0.807	-0.803	-0.278	-1.647	-1.202	-1.706	-1.271	-0.581	-0.560	-0.823	-1.938	-1.522	-1.980	-1.734	0.000	-1.139	-2.182	-1.727	-1.327	-1.210	-1.416	-1.114	-0.657	-0.656	-1.259	-1.141	-1.015	-1.005	-0.650	-0.042	-0.780	-1.032
B1358	ydaT	-0.191	-0.153	-0.269	-0.166	-0.474	-0.314	0.017	0.066	-0.079	-0.133	-0.121	0.000	0.051	-0.131	-0.032	-0.099	0.125	-0.385	-0.320	0.159	-0.388	0.218	-0.070	0.036	0.077	0.050	0.084	0.074	0.184	0.106	0.125	-0.049	-0.005	-0.009	0.369	0.716	0.301	0.398	-0.523	-0.014	-0.458	-1.212	-0.388	-0.379	-0.468	0.184	-0.782	-0.528
B1359	ydaU	0.145	0.162	0.023	0.012	0.169	-0.417	-0.071	0.002	-0.042	0.119	-0.073	0.036	-0.024	0.316	0.193	0.362	0.436	0.590	-0.528	-0.212	-0.631	-0.116	0.039	0.047	-0.131	-0.081	0.330	0.515	0.930	0.715	0.757	-0.014	0.245	0.431	0.587	1.102	0.994	1.046	-0.605	-0.568	-0.417	-0.207	-0.508	-0.498	-0.499	-0.490	-0.646	-0.902
B1360	B1360	-0.521	-0.654	-0.561	-0.749	0.205	-0.211	-0.056	-0.008	0.081	0.093	0.169	0.208	0.374	0.355	0.193	0.291	0.380	0.110	-0.011	0.294	-0.002	0.249	-0.086	0.068	-0.083	0.081	0.285	0.243	0.544	0.655	0.649	-0.143	0.076	0.516	0.667	0.953	1.184	1.041	-0.828	-0.987	-0.549	-0.504	-0.803	-0.794	-0.697	-0.421	-0.797	-0.754
B1362	B1362	-0.451	-0.558	-0.360	-0.514	0.651	0.130	0.002	0.349	0.029	-0.003	-0.015	0.068	-0.003	-0.289	-0.228	-0.059	-0.158	-0.130	0.086	0.233	0.017	0.329	-0.234	0.107	0.076	0.261	-0.091	-0.467	-0.017	0.004	0.012	-0.274	-0.156	0.097	0.488	0.721	0.788	0.719	-0.320	-0.058	-0.203	-0.085	-0.267	-0.258	-0.258	-0.270	-0.334	-0.004
B1363	trkG	-0.806	-0.766	-0.933	-0.895	0.325	0.240	0.558	0.735	0.320	0.181	0.012	0.231	0.252	-0.135	0.014	0.425	0.484	0.413	0.203	0.476	0.533	0.193	0.491	1.215	1.243	1.095	-0.039	-0.565	-0.426	-0.003	0.376	-0.026	-0.617	-0.239	-0.114	-0.247	0.058	0.232	-0.336	-0.041	-0.225	0.006	-0.168	-0.159	0.100	-0.111	-0.078	-0.067
B1364	B1364	-0.562	-0.709	-0.507	-0.630	0.481	-0.010	0.246	0.149	0.107	-0.116	-0.105	-0.019	0.061	-0.778	-0.566	-0.447	0.192	0.018	-0.031	0.174	0.099	0.171	0.353	0.791	0.419	0.452	-0.064	-0.292	0.357	-0.079	-0.289	-0.118	0.025	-0.137	0.265	-0.096	0.281	-0.091	-1.139	-0.932	-1.047	-1.026	-1.230	-1.221	-1.225	-1.008	-1.230	-1.085
B1366	ydaY	-0.506	-0.521	-0.375	-0.639	0.198	-0.176	0.169	-0.009	-0.024	-0.004	0.023	0.023	-0.196	-1.014	-0.549	-0.499	-0.197	0.120	-0.027	0.732	0.560	0.577	0.412	0.713	0.298	0.343	-0.013	0.031	0.532	0.119	0.041	-0.017	-0.101	-0.137	0.122	0.666	0.274	0.771	-0.783	0.040	-0.630	-0.644	-0.885	-0.876	-0.846	-0.809	-1.030	-1.074
B1368	B1368	0.004	0.036	-0.108	-0.287	0.337	0.197	0.095	0.303	0.185	0.031	-0.005	0.012	0.113	0.307	0.262	0.432	0.565	0.293	-0.144	-0.033	-0.331	0.040	-0.127	0.000	0.032	0.088	0.100	0.009	0.123	0.543	0.394	-0.062	0.018	0.202	0.585	0.674	0.712	1.020	-0.523	-0.466	-0.080	0.331	-0.199	-0.190	-0.314	-0.070	-0.417	-0.303
B1369	B1369	-0.170	-0.253	-0.300	-0.288	-0.231	-0.288	0.013	-0.202	-0.056	0.040	0.059	-0.020	0.006	0.489	0.261	0.130	-0.063	-0.358	0.235	0.503	0.222	0.165	0.181	0.052	0.331	0.000	-0.179	-0.044	-0.105	0.540	0.523	-0.058	-0.175	0.075	0.206	0.342	0.856	0.822	-0.291	-0.943	-0.869	-0.819	-0.391	-0.382	-1.052	-0.843	0.000	-1.142
B1370	trs5_5	0.472	0.314	0.516	0.603	0.607	-0.308	-0.395	-0.049	0.043	0.117	0.096	0.331	0.413	-0.473	-0.610	-0.571	-0.526	-0.715	0.556	0.257	0.489	0.173	0.124	0.218	0.331	0.489	-0.259	-0.486	0.027	0.480	-0.098	-0.039	0.082	0.126	0.508	0.652	-0.962	-0.761	0.564	0.568	0.261	0.085	0.072	0.081	0.629	0.328	0.679	0.770
B1371	B1371	0.240	0.134	0.356	0.422	-0.551	-0.527	-0.070	-0.111	0.081	0.012	-0.170	-0.019	-0.027	0.005	-0.122	-0.283	-0.302	-0.474	0.238	0.108	0.188	0.198	0.250	0.204	0.260	0.334	-0.249	-0.511	-0.148	0.432	0.229	-0.094	-0.097	0.083	0.520	0.747	0.164	0.120	-0.124	-0.102	-0.026	-0.016	-0.613	-0.604	-0.653	-0.091	0.067	-0.122
B1374	B1374	-4.001	-3.652	-3.800	-3.549	0.645	1.635	2.011	1.779	-0.725	-0.296	-0.773	-1.022	-1.056	-0.028	0.155	0.706	0.645	0.776	0.380	0.315	0.487	0.097	0.426	0.344	0.575	-0.001	-0.129	-0.052	0.384	0.964	1.335	-0.038	-0.617	0.508	0.492	0.173	0.321	0.668	-0.842	-0.558	-0.801	-0.655	-0.394	-0.385	-0.483	-0.582	-0.794	-1.118
B1375	ynaE	-2.729	-2.616	-2.088	-2.069	-0.048	0.255	0.987	1.041	-0.348	-0.439	-0.712	-0.715	-0.860	0.226	0.181	0.125	0.196	0.350	-0.401	0.011	-0.144	0.626	-0.286	-0.058	-0.253	-0.294	-0.238	-0.355	0.196	0.762	0.945	-0.142	-0.280	-0.126	0.428	0.655	0.951	0.789	-0.342	0.077	-0.825	-0.713	-0.763	-0.754	-0.060	-0.284	0.045	-0.961
B1376	ynaF	-0.230	-0.014	-0.255	-0.108	-0.762	0.348	0.416	0.729	-0.008	-0.110	-0.151	-0.271	-0.002	-0.161	-0.047	-0.085	0.214	0.012	-0.467	-0.581	-0.532	-0.216	-0.023	0.242	0.018	0.597	0.560	0.455	0.616	0.692	0.507	0.394	0.309	0.044	0.243	0.152	-0.655	-1.072	-0.453	-0.078	0.051	-0.150	0.192	0.201	-0.376	-0.250	-0.649	-0.200
B1377	B1377	-0.027	-0.210	-0.335	-0.368	-0.104	0.288	0.352	0.741	-0.134	-0.154	0.007	0.075	-0.248	-0.048	0.107	0.362	0.485	0.640	0.441	0.401	0.400	0.690	0.465	0.325	0.135	0.356	0.266	0.290	0.951	0.863	1.083	0.052	0.165	0.532	0.763	1.192	0.831	0.847	-0.505	-0.480	-0.243	-0.218	-0.435	-0.425	-0.478	-0.559	-0.465	-0.585
B1378	ydbK	0.152	0.066	0.371	0.473	-0.921	-1.976	-1.221	-1.938	0.273	0.548	0.728	0.840	0.698	-0.103	0.280	0.642	0.603	-0.036	0.723	0.637	0.966	1.010	-0.097	0.146	0.293	0.430	0.184	0.228	0.103	-0.251	-1.021	0.096	0.377	-0.331	-0.744	-0.977	-0.819	-0.824	0.040	0.035	0.084	-0.044	0.126	0.135	0.065	0.228	0.095	-0.342
B1379	hslJ	-0.597	-0.324	-0.764	-0.738	0.922	-1.223	-1.303	-1.435	-0.070	0.045	0.004	0.488	0.272	-0.083	-0.232	0.005	-0.354	-0.016	0.522	0.827	0.678	0.546	0.714	0.896	0.638	0.081	-0.108	-0.217	-0.149	-0.620	-0.769	-0.174	-0.191	-0.549	-0.176	0.181	0.059	-0.691	0.296	0.000	0.351	0.266	0.746	0.000	0.140	0.461	0.736	1.635
B1380	ldhA	-0.269	0.149	-0.002	0.108	0.787	-0.607	-1.529	-1.018	0.124	0.115	-0.043	0.093	0.101	-0.034	0.388	0.878	-0.009	-0.122	1.124	0.976	1.209	0.540	1.219	1.312	1.378	0.051	0.636	0.863	0.741	0.892	0.639	0.507	0.665	0.472	0.341	0.227	-0.175	0.075	0.081	0.296	0.560	0.591	0.748	0.757	-0.212	0.199	0.467	0.803
B1381	ydbH	0.271	0.097	0.102	-0.033	0.331	-0.431	-0.659	-0.606	-0.122	0.011	-0.212	-0.063	-0.054	0.222	0.240	0.513	0.396	0.505	0.145	-0.005	-0.205	-0.468	0.227	0.289	0.007	0.227	0.009	-0.276	0.132	-0.159	0.063	-0.200	-0.372	0.095	0.232	0.121	0.710	0.856	-0.340	-0.443	-0.221	-0.205	-0.178	-0.169	-0.295	-0.506	-0.267	-0.193
B1382	ynbE	-0.523	-0.200	-0.355	-0.258	-0.056	-0.758	-0.534	-0.406	-0.151	0.000	-0.177	0.000	-0.024	-0.055	-0.202	-0.096	0.084	0.117	0.071	-0.095	-0.048	0.114	-0.270	0.100	0.070	0.435	-0.168	-0.398	-0.516	-0.672	-0.719	-0.175	0.094	-0.058	0.203	0.558	0.778	0.533	-0.434	-0.689	-0.468	-0.488	-0.321	0.000	-0.305	-0.378	-0.589	-0.165
B1383	ydbL	-0.127	-0.174	-0.088	-0.085	0.131	-0.254	-0.382	-0.664	-0.079	0.025	-0.020	0.057	0.039	-0.705	-0.512	-0.265	-0.097	-0.131	-0.074	-0.283	-0.447	-0.344	-0.268	0.144	0.026	0.125	-0.098	-0.027	0.020	-0.741	-0.715	-0.077	0.030	-0.444	-0.115	-0.292	0.348	0.256	-0.894	-0.896	-0.623	-0.934	-0.952	-0.943	-0.946	-0.928	-0.799	-1.295
B1384	feaR	-0.671	-0.771	-0.862	-0.909	-0.016	-0.153	-0.233	0.058	-0.202	-0.088	-0.096	-0.181	-0.064	0.133	0.185	0.146	0.325	0.442	-0.501	-0.277	-0.631	0.316	-0.290	-0.268	0.010	-0.037	-0.966	-1.885	-1.373	-1.423	-0.973	-0.324	-0.757	-0.033	0.312	0.160	0.513	0.562	-1.047	-0.496	-0.858	-0.408	-1.016	-1.007	-0.989	-1.173	-1.413	-1.443
B1385	feaB	-1.116	-0.762	-0.958	-1.012	0.436	0.319	0.009	-0.073	-0.227	-0.073	-0.196	-0.266	-0.051	0.263	0.195	0.413	0.381	0.546	-0.445	0.205	-0.377	-0.118	-0.108	-0.043	-0.159	-0.166	-0.029	0.158	0.656	0.724	0.832	-0.314	-0.430	0.150	0.266	0.494	0.530	0.686	-0.652	0.137	-0.332	-0.447	-0.648	-0.639	-0.618	-0.744	-0.507	-0.776
B1388	ydbO	0.289	0.026	0.165	0.021	-0.473	-0.413	-0.122	-0.403	-0.057	0.082	0.139	0.153	0.186	0.684	0.319	0.552	0.706	0.618	-0.109	0.194	-0.170	0.622	-0.238	0.000	-0.271	-0.020	0.319	0.520	0.807	1.021	1.084	0.003	-0.052	0.817	0.889	1.010	1.227	1.502	-0.707	-0.955	-0.604	-0.628	-0.959	-0.950	-0.821	-0.521	-0.939	-0.895
B1390	ydbP	0.097	0.083	0.085	0.191	0.099	-0.251	-0.253	-0.412	0.039	0.144	0.001	-0.046	-0.029	0.551	0.260	0.308	0.516	0.385	-0.057	0.106	0.013	0.283	0.065	-0.038	-0.005	0.052	0.300	0.615	0.665	1.102	1.398	-0.174	0.041	0.590	0.636	0.924	1.321	1.423	-0.548	-0.748	-0.519	-0.317	-0.609	-0.600	-0.532	-0.457	-0.625	-0.881
B1391	B1391	0.067	-0.073	-0.009	-0.168	0.067	-0.718	-0.525	-0.744	0.009	-0.585	-0.184	-0.167	0.002	0.489	0.232	0.233	0.424	-0.040	0.326	0.126	0.000	0.227	-0.030	0.113	0.000	0.163	0.004	0.195	0.615	0.957	1.231	-0.427	-0.269	0.487	0.519	0.620	0.919	0.891	-0.791	-0.945	-0.764	-0.608	-0.690	-0.680	-0.814	-0.130	-1.045	-1.151
B1392	B1392	0.074	0.094	0.091	0.000	-0.014	-0.685	-0.271	-0.241	0.074	0.054	0.067	0.012	-0.028	0.484	0.213	0.492	0.485	0.338	0.040	0.226	0.232	0.000	-0.381	-0.146	-0.095	-0.281	0.482	0.790	1.107	1.573	1.773	-0.082	0.006	1.002	1.009	1.171	1.614	1.774	-0.814	-0.934	-0.650	-0.535	-0.549	-0.540	-0.698	-0.829	-0.838	-0.863
B1396	B1396	-0.053	-0.035	-0.123	-0.319	0.501	-0.671	-0.406	-0.647	0.102	-0.011	-0.011	-0.022	0.111	-0.205	0.003	0.294	0.476	0.274	-0.413	0.205	-0.198	0.491	0.183	0.056	0.027	0.132	-0.119	0.027	0.767	0.356	0.526	-0.001	0.140	0.036	0.504	1.004	0.355	0.653	-0.684	-0.698	-0.460	-0.407	-0.748	-0.739	-0.680	-0.577	-0.838	-0.825
B1397	B1397	-0.180	-0.165	-0.128	-0.026	-0.089	-0.677	-0.339	-0.428	0.094	-0.183	0.057	0.012	0.231	0.438	0.215	0.460	0.558	0.245	-0.053	0.210	-0.068	0.347	-0.175	0.037	0.011	0.119	-0.232	-0.471	-0.049	0.124	0.165	-0.259	-0.189	0.296	0.399	0.729	0.839	1.018	-0.344	-0.359	-0.114	-0.027	-0.066	-0.057	-0.160	0.017	-0.225	-0.319
B1398	B1398	-0.280	-0.165	-0.415	-0.167	0.231	-0.404	-0.530	-0.480	0.104	0.064	0.103	0.071	0.100	0.484	0.262	0.482	0.490	0.350	-0.304	-0.034	-0.162	-0.091	0.154	0.048	-0.167	-0.054	-0.069	0.045	0.520	0.347	0.444	-0.177	0.004	0.422	0.663	0.612	1.234	1.287	-0.569	-0.155	-0.130	-0.276	0.336	-0.503	0.107	-0.392	-0.462	-0.121
B1399	B1399	-0.592	-0.768	-0.481	-0.543	0.191	-0.125	-0.167	0.117	-0.031	-0.081	-0.109	0.122	-0.077	0.421	0.176	0.385	0.572	0.565	0.206	-0.385	-0.190	-0.243	-0.017	0.252	0.019	0.181	-0.147	-0.412	-0.215	-0.048	-0.002	-0.210	-0.451	-0.207	0.162	0.114	0.582	0.402	-0.579	-0.709	-0.304	-0.333	-0.479	-0.470	-0.610	-0.514	-0.725	-0.904
B1400	B1400	-0.551	-0.754	-0.591	-0.656	-0.313	-0.822	-0.908	-0.790	0.114	0.096	-0.060	0.001	0.113	-0.176	-0.052	0.020	0.278	0.202	0.106	0.108	-0.066	0.070	-0.080	0.239	0.063	0.108	0.071	-0.011	0.390	-0.097	-0.182	-0.013	-0.060	-0.236	0.037	-0.276	0.343	0.098	-0.615	-0.640	-0.443	-0.509	-0.690	-0.681	-0.880	-0.837	-0.832	-1.373
B1401	ydbA_1	-1.171	-1.001	-1.007	-0.938	0.275	-0.034	-0.100	-0.212	-0.020	0.021	-0.032	0.030	-0.187	0.322	0.176	0.604	0.691	0.602	-0.059	-0.154	-0.163	0.113	0.125	0.808	0.260	0.179	0.455	0.505	1.028	1.031	1.340	-0.044	-0.188	0.405	0.806	0.464	0.936	1.047	-0.213	-0.113	0.018	-0.304	-0.123	-0.114	-0.129	-0.125	0.000	0.075
B1402	yi22_2	-0.850	-0.685	-0.517	-0.181	-0.526	0.391	0.414	0.621	-0.024	-0.052	-0.296	-0.440	-0.517	-1.190	-0.579	-0.487	0.121	-0.003	-0.298	-0.363	-0.775	-0.294	0.018	-0.135	0.028	0.040	0.426	0.384	0.214	0.717	0.875	-0.170	-0.392	0.248	0.262	-0.235	-0.005	0.315	0.015	-0.099	-0.035	-0.066	0.024	0.034	0.049	-0.060	0.164	0.166
B1403	yi21_2	-0.659	-0.600	-0.389	-0.244	0.512	0.882	0.719	0.464	-0.071	-0.049	-0.027	-0.141	-0.451	-0.799	-0.473	-0.415	-0.080	0.135	-0.630	-0.561	-1.079	-0.862	-0.155	0.223	-0.065	-0.137	0.026	-0.135	0.107	0.119	0.131	-0.215	-0.311	-0.309	0.236	0.295	-0.141	0.055	0.271	0.174	0.321	0.158	0.282	0.291	0.324	0.136	0.225	0.185
B1404	tra8_2	0.334	0.622	0.424	0.887	-0.170	1.126	0.787	0.843	-0.036	-0.103	-0.201	-0.131	0.018	0.377	0.101	0.506	0.348	0.603	0.102	-0.873	-0.612	-1.525	-1.126	-0.399	-0.528	-0.798	0.581	0.382	0.151	0.285	0.708	0.430	0.083	0.112	-0.050	-0.717	-0.141	0.318	-0.230	-0.183	-0.374	-0.382	-0.208	-0.199	-0.073	0.185	-0.057	-0.205
B1405	ydbA_2	0.119	0.229	0.078	0.299	0.000	1.902	2.198	2.315	0.106	-0.055	-0.199	-0.119	-0.278	0.099	0.353	1.716	1.683	1.437	-0.002	-0.889	-0.442	-1.436	0.957	1.601	1.724	1.319	0.585	0.555	0.128	0.454	0.873	0.813	0.773	0.308	0.127	-0.211	0.250	0.581	-0.144	-0.309	-0.259	-0.439	0.025	0.034	-0.307	-0.252	0.139	-0.041
B1406	ydbC	0.343	0.005	0.046	-0.044	0.277	-0.132	0.193	0.391	0.069	0.032	0.044	0.053	-0.026	0.582	0.281	0.504	0.705	0.601	0.137	0.137	-0.048	0.451	-0.198	-0.211	-0.015	-0.120	0.330	0.429	0.502	0.910	1.045	0.013	0.041	0.394	0.504	0.621	0.513	0.849	-0.519	-0.226	0.154	0.151	0.068	0.077	-0.539	-0.260	-0.260	-0.813
B1412	acpD	0.912	0.938	0.938	0.977	-0.046	0.215	0.371	0.647	0.089	-0.021	0.083	0.045	0.013	0.577	0.145	0.076	-0.003	0.021	0.013	-0.007	-0.086	0.050	-0.096	-0.287	-0.231	-0.141	0.030	0.026	0.011	0.161	0.472	0.032	0.196	0.072	0.006	-0.259	0.191	0.047	0.040	0.392	0.227	0.369	0.229	0.238	0.037	-0.161	-0.086	-0.213
B1413	hrpA	0.000	0.000	0.000	0.000	0.499	0.000	0.000	0.000	-0.038	-0.025	-0.008	0.037	0.202	0.000	0.000	0.000	0.000	0.000	0.000	0.000	0.000	0.000	0.000	0.000	0.000	0.000	0.000	0.000	0.000	0.000	0.000	0.000	0.000	0.000	0.000	0.000	0.000	0.000	-0.134	-0.154	-0.114	-0.108	-0.176	-0.167	-0.001	-0.347	-0.288	-0.159
B1414	ydcF	1.572	1.636	1.806	1.568	0.160	0.854	0.783	0.862	0.076	0.086	0.125	0.195	0.333	0.458	0.244	0.295	0.344	0.204	-0.351	-1.033	-0.738	-0.720	-0.205	-0.248	-0.225	-0.266	0.088	-0.442	-0.702	-0.504	-0.215	0.316	0.112	-0.276	-0.525	-0.979	-0.170	-0.762	0.054	0.397	0.385	0.358	0.277	0.286	0.341	0.287	0.549	0.613
B1415	aldA	0.724	-0.105	0.665	0.376	-0.512	0.082	0.647	-0.064	-0.469	-0.592	-0.873	-0.892	-0.641	0.376	0.261	0.341	0.155	0.321	-1.017	-1.281	-1.430	-2.044	-1.303	-1.402	-1.472	-0.926	-0.696	-0.571	-0.697	-0.396	-0.480	0.276	0.418	0.156	-0.153	-0.236	-1.124	-1.335	-0.019	0.422	0.518	0.379	0.204	0.213	0.094	-0.296	-0.031	0.074
B1417	gapC_1	-0.998	-0.656	-0.912	-0.717	0.176	0.456	0.052	0.262	-0.324	-0.379	-0.809	-0.982	-0.997	-0.457	-0.051	-0.453	-0.332	-0.335	0.280	-0.470	-0.046	-0.133	-0.921	-0.647	-0.556	-0.687	0.044	-0.689	-1.606	-1.637	-1.795	0.578	0.702	-0.579	-0.998	-0.956	-1.423	-1.650	-0.110	-0.491	-0.690	-0.736	-0.795	-0.786	-0.072	-0.223	-0.051	0.070
B1418	cybB	1.194	1.585	1.103	1.379	0.777	0.524	0.601	0.840	-0.072	0.104	0.058	-0.066	-0.073	-0.064	0.072	-0.018	0.202	0.250	-0.960	-1.129	-1.515	-0.475	-0.999	-0.928	-0.853	-0.885	0.156	-0.179	-0.789	-1.426	-1.368	0.138	-0.264	-0.812	-0.653	-0.745	-0.487	-0.644	-0.142	-0.296	-0.255	-0.456	-0.415	-0.406	-0.287	-0.276	-0.439	-0.497
B1419	ydcA	-0.175	-0.150	-0.134	-0.257	-0.280	0.390	0.745	0.500	0.002	-0.002	-0.233	-0.440	-0.189	0.455	0.206	-0.036	-0.092	-0.387	0.208	-0.271	0.003	-0.165	0.321	-0.033	0.080	-0.045	-0.176	-0.186	-0.127	-0.219	-0.105	0.007	0.017	-0.139	-0.006	0.220	0.111	0.311	-0.618	-0.271	-0.675	-0.715	-0.167	-0.157	-0.667	-0.255	0.028	-0.261
B1420	B1420	-0.262	-0.235	-0.354	-0.363	-0.585	0.087	0.104	0.250	-0.047	0.047	0.105	0.088	0.245	0.209	-0.054	-0.350	-0.378	-0.320	0.119	0.151	0.201	0.202	0.207	0.155	0.215	0.289	-0.087	0.051	-0.226	0.036	0.499	-0.089	-0.109	-0.047	0.153	0.685	0.059	0.358	-0.013	0.079	0.305	0.139	0.166	0.175	0.290	-0.019	0.306	0.282
B1421	trg	-1.278	-0.644	-0.914	-0.885	-0.107	0.902	0.455	1.107	-0.021	-0.007	-0.184	-0.176	-0.126	-0.169	0.105	-0.114	0.450	0.429	-0.587	-0.819	-1.440	-1.075	-0.706	-0.961	-0.889	-0.962	-0.342	-0.521	-0.375	-0.746	-0.590	-0.107	-0.306	0.270	0.446	0.700	0.922	1.026	-0.082	-0.213	-0.422	-0.302	-0.433	-0.424	0.000	-0.498	-0.396	-0.379
B1422	B1422	-0.107	0.110	0.064	0.077	-0.703	1.700	1.240	1.342	-0.089	-0.144	-0.447	-0.560	-0.653	0.500	0.234	0.707	0.734	0.510	0.070	-1.373	-0.761	-1.573	-2.416	-1.366	-0.650	-1.177	-1.584	-1.973	-3.113	-3.002	-2.439	0.150	-0.618	-1.475	-1.675	-2.180	-1.544	-1.301	0.111	-0.038	-0.144	-0.267	-0.373	-0.364	0.062	0.107	-0.178	-0.281
B1425	B1425	-0.281	-0.316	-0.330	-0.356	-0.363	-0.437	-0.294	-0.380	0.139	0.013	-0.064	-0.127	0.078	0.198	0.020	-0.086	-0.122	0.118	-0.099	0.226	-0.034	0.550	0.000	0.000	0.000	0.240	-0.326	-0.352	-0.136	0.039	0.108	-0.146	-0.021	-0.200	0.399	0.294	0.503	0.360	-1.293	-0.653	-0.929	-1.273	-0.588	-0.579	-1.185	-0.977	-1.525	-1.650
B1426	ydcH	-0.524	-0.302	-0.476	-0.484	0.112	-0.287	0.098	-0.076	0.000	-0.011	-0.100	0.025	0.077	0.432	0.214	0.287	-0.160	-0.371	0.124	-0.111	0.275	-0.243	0.127	0.000	0.000	0.130	-0.305	-0.285	-0.193	0.327	0.650	-0.194	-0.277	-0.147	0.266	0.788	0.945	0.966	0.244	0.236	-0.011	0.233	0.101	0.000	0.047	0.337	0.000	0.000
B1427	rimL	-0.318	0.088	-0.368	-0.325	-1.361	0.426	0.496	0.619	0.004	-0.036	-0.065	-0.303	-0.174	0.297	0.163	0.237	0.505	0.343	-0.148	-0.545	-0.771	-0.108	-0.478	-0.422	-0.460	-0.421	0.021	-0.350	-0.377	-0.323	-0.041	-0.050	-0.275	-0.419	-0.248	-0.170	0.066	-0.259	-0.025	0.124	0.185	0.131	0.188	0.197	-0.063	-0.508	-0.014	-0.064
B1428	B1428	-0.672	-0.600	-0.892	-0.665	0.151	0.416	0.395	0.459	-0.027	-0.087	-0.102	-0.251	-0.228	0.499	0.354	0.382	0.591	0.594	-0.457	-0.599	-1.080	-0.330	-0.193	-0.171	-0.232	-0.296	0.302	-0.027	0.318	0.339	0.429	-0.014	-0.595	-0.665	-0.376	-0.691	-0.252	-0.265	-0.877	-0.546	-0.286	-0.355	-0.485	-0.476	-0.862	-0.466	-0.813	-1.150
B1429	tehA	-0.026	0.086	-0.013	-0.060	0.321	0.092	-0.049	0.322	0.082	-0.053	-0.078	-0.158	0.016	0.197	0.202	0.367	0.343	0.435	-0.449	-0.167	-0.565	-0.583	-0.084	-0.245	-0.354	-0.340	0.103	-0.018	0.342	0.025	0.175	-0.167	-0.282	0.093	0.090	0.126	0.749	0.699	-0.234	-0.278	0.059	0.084	0.269	0.278	-0.097	0.264	-0.143	-0.110
B1430	tehB	0.700	1.002	0.832	0.634	-0.430	-0.582	-0.471	0.041	0.102	0.242	-0.041	0.081	-0.048	0.140	-0.094	-0.122	-0.067	-0.176	-0.022	-0.517	-0.300	-0.127	-0.250	-0.308	-0.449	-0.667	-0.036	-0.115	-0.081	0.129	0.015	0.211	0.589	0.285	0.235	0.254	0.239	-0.426	0.153	0.624	0.278	0.142	0.185	0.194	0.156	0.127	0.240	0.001
B1431	B1431	0.017	0.194	-0.045	-0.183	-0.658	0.531	0.184	0.565	-0.179	-0.241	-0.481	-1.117	-1.365	-0.057	0.132	0.347	0.342	0.397	-0.067	-0.247	-0.527	-0.453	0.294	0.382	0.122	0.232	0.203	0.250	0.633	-0.098	-0.383	0.211	-0.046	-0.288	-0.453	-0.441	-0.810	-1.056	-0.643	-0.128	0.174	0.291	0.405	0.414	-0.444	-0.183	0.013	-0.346
B1433	B1433	-1.307	-0.914	-1.324	-0.637	0.080	-0.249	-0.208	0.051	-0.137	-0.085	-0.031	-0.022	-0.094	0.158	0.256	0.552	0.621	0.369	-0.291	-0.314	-0.447	-0.556	0.355	0.009	-0.066	0.027	0.014	-0.307	0.075	-0.149	0.063	-0.234	-0.383	0.197	0.439	0.384	0.675	0.756	-0.773	-0.754	-0.411	-0.620	-0.671	-0.662	-0.627	-0.581	-0.811	-0.883
B1434	ydcN	-0.695	-0.541	-0.510	-0.551	-0.150	-0.969	-0.642	-0.480	0.181	0.183	-0.013	0.108	0.201	0.078	-0.070	0.093	0.348	-0.023	-0.081	-0.418	-0.334	-0.091	-0.134	-0.118	-0.086	0.022	-0.349	-1.076	-0.736	-0.467	-0.617	-0.287	-0.304	-0.177	0.242	0.530	0.626	0.536	-0.406	-0.683	-0.484	-0.326	-0.532	-0.523	-0.638	-0.379	-0.693	-0.699
B1435	ydcP	0.494	0.248	0.317	0.258	1.351	0.768	0.178	0.212	0.640	0.396	0.146	0.283	-0.143	-0.024	-0.119	0.385	-0.405	-0.337	-0.368	-0.785	-1.237	-1.466	-0.260	-0.262	-0.269	-0.260	-0.207	-0.544	-1.032	-1.407	-0.513	0.119	-0.415	-1.060	-0.961	-0.956	-0.647	-0.904	-0.161	-0.209	-0.095	-0.133	-0.177	-0.168	0.050	0.052	0.272	0.770
B1436	B1436	-0.575	-0.305	-0.536	-0.475	-0.017	0.419	0.982	0.427	0.065	-0.037	-0.098	-0.187	-0.152	-0.564	-0.209	-0.490	-0.386	-0.122	-0.298	0.009	-0.480	0.289	-0.189	-0.081	-0.104	-0.043	-0.152	-0.178	-0.062	0.237	-0.176	-0.286	-0.317	-0.406	-0.019	0.453	1.189	-0.032	-0.995	-0.222	-0.823	-0.855	-0.475	-0.466	-0.992	-0.820	-0.845	-0.700
B1437	B1437	-0.259	-0.108	-0.211	-0.251	0.050	0.226	0.464	0.051	0.125	-0.324	-0.003	-0.195	-0.177	-1.136	-0.585	-0.637	-0.425	-0.192	-0.457	-0.186	-0.669	-0.177	0.140	0.364	0.062	0.597	-0.099	-0.445	1.998	-0.467	-0.944	-0.058	-0.140	-0.659	-0.295	0.353	0.455	-0.288	-0.413	-0.083	-0.342	-0.588	-0.343	-0.334	-0.546	-0.168	-0.571	-0.623
B1438	B1438	0.236	0.274	0.148	0.333	0.631	0.612	0.693	0.281	0.020	-0.077	0.081	-0.012	-0.223	0.203	0.142	0.277	0.233	0.063	0.077	-0.222	-0.363	-0.371	0.322	0.161	0.495	0.578	0.049	-0.168	-0.138	0.112	0.362	0.264	0.031	-0.234	-0.040	-0.035	0.053	0.291	0.146	-0.536	-0.088	-0.668	0.213	0.222	0.050	0.089	-0.083	-0.086
B1439	B1439	0.726	0.647	0.660	0.635	0.485	0.541	0.467	0.533	-0.150	-0.131	-0.308	-0.493	-0.311	-0.024	0.180	-0.034	0.141	0.078	-0.472	-0.457	-1.081	-0.196	-0.275	0.000	-0.154	-0.019	-0.171	0.536	-0.695	-0.564	-0.231	0.162	-0.369	-0.161	0.168	0.187	0.412	0.502	-0.461	-0.289	-0.358	-0.270	-0.363	-0.354	-0.250	-0.372	-0.131	-0.408
B1440	B1440	-0.168	-0.152	-0.084	0.009	-0.319	0.395	0.518	0.284	0.156	0.108	0.073	0.050	0.043	0.037	-0.018	0.176	0.272	0.101	0.060	-0.402	-0.057	-0.559	1.185	-0.575	-0.286	-0.403	0.423	0.270	-0.382	-0.294	-0.178	0.185	0.149	0.101	-0.142	-0.166	-0.134	-0.019	-0.476	-0.210	-0.225	0.377	-0.295	-0.286	-0.408	-0.227	-0.182	-0.383
B1441	B1441	0.054	-0.122	-0.043	-0.094	0.101	-0.086	0.143	0.184	-0.039	0.008	0.145	0.012	0.247	0.083	0.070	0.074	0.233	0.197	-0.071	-0.269	-0.194	-0.375	0.005	-0.140	-0.018	-0.173	0.398	0.411	-0.276	-0.238	0.233	-0.090	0.040	0.273	0.143	-0.139	0.303	0.413	-0.267	-0.243	-0.076	-0.187	-0.337	-0.328	-0.329	-0.089	-0.338	-0.533
B1442	B1442	0.026	0.050	0.046	0.104	0.310	0.058	0.058	-0.088	0.091	0.008	0.152	0.032	0.046	0.548	0.207	0.409	0.423	0.082	0.221	-0.100	0.234	0.046	0.066	0.055	0.358	0.150	0.603	0.877	0.241	0.458	0.756	-0.063	-0.035	0.438	0.427	0.199	0.000	0.885	-0.438	-0.604	-0.422	-0.292	-0.036	-0.027	-0.453	0.151	-0.406	-0.574
B1443	B1443	-0.136	-0.038	-0.166	-0.045	0.324	-0.429	-0.226	-0.257	0.099	0.011	0.078	0.066	0.116	-0.095	-0.032	-0.069	-0.048	-0.117	0.136	0.050	0.264	0.273	-0.183	-0.229	-0.015	0.071	-0.026	0.345	0.305	0.734	0.676	0.007	0.319	0.513	0.487	0.375	0.069	0.134	-0.439	-0.351	0.028	0.015	-0.031	-0.022	-0.571	-0.182	-0.279	-0.425
B1444	B1444	-0.417	-0.445	-0.310	-0.296	0.257	0.670	0.771	0.461	-0.015	-0.035	-0.216	-0.189	-0.140	-0.022	0.140	0.113	0.136	0.183	-0.021	-0.188	0.222	0.117	-0.195	-0.184	-0.098	-0.093	-0.141	0.656	1.264	1.869	1.851	0.070	0.140	0.886	0.962	1.362	0.989	0.338	-0.707	-0.250	-0.270	-0.175	-0.139	-0.130	-0.644	-0.706	-0.426	-0.734
B1445	B1445	-0.559	-0.533	-0.375	-0.429	-0.046	0.181	0.237	0.247	0.022	-0.071	-0.091	-0.173	-0.066	-0.240	-0.087	-0.536	-0.290	-0.036	-0.322	0.023	-0.286	0.523	-0.334	0.000	0.000	-0.054	-0.339	-0.390	0.192	0.365	0.386	-0.085	-0.108	-0.196	0.087	0.215	0.191	0.242	-0.510	-0.254	-0.182	-0.394	-0.315	-0.306	-0.268	-0.371	-0.402	-0.103
B1446	B1446	0.095	0.129	0.109	0.229	0.412	0.015	-0.182	-0.106	0.220	0.218	0.228	0.076	0.055	-0.192	-0.138	-0.462	-0.378	-0.358	-0.892	-0.719	-1.121	-0.692	-0.166	0.083	0.021	-0.017	-0.082	-0.312	-0.190	-0.478	-0.560	0.074	-0.278	-0.558	-0.686	-0.452	-0.892	-0.920	-0.482	-0.434	-0.239	-0.395	-0.386	-0.377	-0.213	-0.337	-0.275	-0.032
B1447	B1447	0.221	0.424	0.128	0.208	0.361	0.289	0.011	0.290	0.049	-0.058	-0.105	0.000	-0.277	-0.626	-0.374	-0.297	-0.215	-0.069	-1.093	-0.725	-1.403	-1.135	0.004	0.132	-0.143	-0.130	-0.160	-0.362	0.312	-0.238	-0.155	0.046	-0.017	-0.377	-0.128	0.113	-0.307	-0.099	-0.503	-0.478	-0.379	-0.325	-0.380	-0.371	-0.273	-0.290	-0.017	0.068
B1448	B1448	-0.066	-0.202	-0.110	0.043	0.186	0.402	0.137	0.501	-0.398	-0.189	-0.294	-0.368	-0.441	-0.324	-0.168	-0.272	-0.085	-0.400	-0.438	-0.523	-0.616	-0.558	-0.188	0.052	-0.119	0.054	-0.185	-0.495	-0.365	-0.562	-0.622	-0.164	-0.614	-0.805	-0.463	-0.706	0.964	-0.633	-0.026	-0.068	-0.005	-0.281	0.042	0.052	0.222	0.369	0.023	-0.226
B1449	yncB	-0.402	-0.474	-0.585	-0.321	-1.523	0.424	0.238	0.232	0.098	0.064	0.119	0.148	-0.042	-0.158	0.022	0.242	0.204	0.243	-0.129	-0.476	-0.431	-0.590	0.261	0.230	-0.091	0.086	0.160	0.228	0.628	0.400	0.191	-0.137	-0.208	-0.194	-0.292	-0.491	-0.523	-0.717	-0.882	-0.084	0.305	0.266	0.338	0.347	-0.896	-0.375	-0.346	-0.888
B1450	B1450	-0.308	-0.703	-0.291	-0.462	0.051	-0.531	-0.716	-0.658	0.058	-0.031	0.156	0.003	0.111	-0.213	-0.272	-0.076	0.022	-0.291	0.555	0.825	1.449	1.231	0.808	0.955	0.545	0.055	-0.248	-0.296	-0.229	-0.529	-1.257	-0.154	-0.078	-0.652	-1.065	-1.207	-1.469	-1.532	-0.939	-0.782	-0.713	-0.698	-0.875	-0.866	-0.754	-0.537	-0.103	-0.010
B1452	B1452	0.723	0.909	1.082	1.011	0.542	-1.130	-1.250	-1.419	-0.085	-0.279	0.150	0.451	0.020	-0.383	-0.078	-0.277	-0.326	-0.229	-0.109	0.106	0.079	0.284	-0.340	-0.570	-0.792	-0.948	-0.078	-0.106	-0.025	0.207	-0.269	0.278	0.178	0.263	0.407	0.459	-1.015	-1.568	1.095	0.618	0.983	0.742	0.623	0.632	1.054	0.933	1.421	1.270
B1453	ansP	-1.814	-1.022	-1.551	-1.490	-0.253	-0.795	-0.971	-1.214	0.074	0.035	-0.020	0.038	0.087	-0.171	0.063	0.023	0.038	0.265	-0.904	-0.663	-1.141	-0.598	-0.194	-0.397	-0.497	-0.297	-0.083	0.127	0.619	0.603	0.584	-0.243	-0.415	-0.014	0.323	0.688	0.854	0.549	-0.755	-0.207	-0.435	-0.537	-0.787	-0.778	-0.654	-0.735	-0.495	-0.816
B1454	B1454	-0.378	-0.279	-0.588	-0.265	0.239	0.447	1.074	0.697	0.001	-0.009	-0.002	-0.042	0.025	0.355	0.222	0.337	0.401	0.332	0.129	0.127	-0.018	-0.021	0.171	-0.012	0.117	0.276	0.113	0.141	0.286	0.750	0.919	0.075	-0.073	0.042	0.192	0.399	0.264	0.526	0.150	0.013	0.193	0.235	0.373	0.382	-0.931	0.367	-0.384	-0.350
B1455	B1455	0.040	-0.101	-0.018	-0.119	-0.076	0.163	0.643	0.467	0.050	0.121	-0.177	-0.049	0.124	-0.034	-0.027	0.369	-0.308	-0.379	-0.197	0.220	-0.257	0.268	-0.072	0.000	0.120	0.182	-0.151	-0.289	-0.371	-0.150	-0.177	0.041	0.081	-0.161	0.367	0.414	-0.005	0.375	-0.203	-0.242	-0.128	-0.273	-0.061	-0.052	0.110	0.039	-0.172	-0.113
B1457	ydcD	-0.658	-0.545	-0.577	-0.563	0.205	0.283	1.120	1.390	0.000	-0.022	-0.048	-0.055	0.240	0.365	0.172	0.398	0.252	-0.161	0.104	-0.083	0.177	0.306	0.230	1.060	1.329	0.786	-0.049	-0.206	-0.371	0.064	0.376	-0.080	-0.017	-0.028	0.454	1.018	0.983	1.051	0.000	-0.366	-0.375	-0.390	-0.365	-0.356	-0.331	-0.322	0.000	-0.395
B1458	B1458	-0.944	-1.145	-0.972	-0.829	0.482	0.674	1.452	1.737	0.002	-0.017	0.121	0.063	0.374	0.548	0.191	0.522	0.585	0.339	0.184	0.234	0.698	0.464	1.329	1.855	2.254	1.854	0.319	0.041	0.573	0.925	1.340	-0.060	-0.101	0.425	0.613	0.868	1.250	1.208	-0.574	-0.934	-0.165	-0.139	-0.305	-0.296	-0.792	-0.683	-1.142	-1.075
B1461	ydcE	0.766	0.874	0.524	0.508	0.103	0.470	0.638	0.717	0.105	-0.037	-0.066	-0.176	-0.133	-0.135	-0.084	-0.274	-0.287	-0.353	-0.385	-0.081	0.169	0.291	-0.299	0.170	0.344	0.074	-0.169	-0.138	0.016	0.391	0.350	0.031	0.077	0.014	0.322	0.258	-0.520	-0.715	-0.282	-0.091	0.125	0.158	0.190	0.199	0.001	-0.182	-0.246	-0.750
[truncated: 2,384 more rows]
[truncated: 192 more columns]
