# Supplementary material for: A classification based framework for quantitative description of large-scale microarray data
Source: Genome Biol. 2006 Apr 20;7(4):R32. doi: 10.1186/gb-2006-7-4-r32 (PMC1557986; doi:10.1186/gb-2006-7-4-r32)
Supplement: Additional File 8 — Conditions used in this analysis and their descriptions [file gb-2006-7-4-r32-S8.xls]

## Sheet: Sheet1
CATEGORY		TREATMENT	MEDIUM	Reference	STRAIN_background	StrainSource	Reference	Pubmed link	SMD web link	GEO web link/ GSE number
Transient_Arrest	5min after UVtreatment 1, 40J, MG1655 in Davis+0.4%glu	UV	DAVIS	t0_before_treatment	MG1655	ATCC	Courcelle et al, Genetics 2001 [51]	http://www.ncbi.nlm.nih.gov/entrez/query.fcgi?cmd=Retrieve&db=PubMed&list_uids=11333217&dopt=Abstract	http://smd.stanford.edu/cgi-bin/publication/viewPublication.pl?pub_no=88	http://www.ncbi.nlm.nih.gov/geo/query/acc.cgi?acc=GSE9
	10min after UVtreatment 1', 40J, MG1655 in Davis+0.4%glu	UV	DAVIS	t0_before_treatment	MG1655	ATCC	Courcelle et al, Genetics 2001 [51]	http://www.ncbi.nlm.nih.gov/entrez/query.fcgi?cmd=Retrieve&db=PubMed&list_uids=11333217&dopt=Abstract	http://smd.stanford.edu/cgi-bin/publication/viewPublication.pl?pub_no=88	http://www.ncbi.nlm.nih.gov/geo/query/acc.cgi?acc=GSE9
	20min after UVtreatment 1', 40J, MG1655 in Davis+0.4%glu	UV	DAVIS	t0_before_treatment	MG1655	ATCC	Courcelle et al, Genetics 2001 [51]	http://www.ncbi.nlm.nih.gov/entrez/query.fcgi?cmd=Retrieve&db=PubMed&list_uids=11333217&dopt=Abstract	http://smd.stanford.edu/cgi-bin/publication/viewPublication.pl?pub_no=88	http://www.ncbi.nlm.nih.gov/geo/query/acc.cgi?acc=GSE9
	40min after UVtreatment 1, 40J, MG1655 in Davis+0.4%glu	UV	DAVIS	t0_before_treatment	MG1655	ATCC	Courcelle et al, Genetics 2001 [51]	http://www.ncbi.nlm.nih.gov/entrez/query.fcgi?cmd=Retrieve&db=PubMed&list_uids=11333217&dopt=Abstract	http://smd.stanford.edu/cgi-bin/publication/viewPublication.pl?pub_no=88	http://www.ncbi.nlm.nih.gov/geo/query/acc.cgi?acc=GSE9
	60min after UVtreatment 1, 40J, MG1655 in Davis+0.4%glu	UV	DAVIS	t0_before_treatment	MG1655	ATCC	Courcelle et al, Genetics 2001 [51]	http://www.ncbi.nlm.nih.gov/entrez/query.fcgi?cmd=Retrieve&db=PubMed&list_uids=11333217&dopt=Abstract	http://smd.stanford.edu/cgi-bin/publication/viewPublication.pl?pub_no=88	http://www.ncbi.nlm.nih.gov/geo/query/acc.cgi?acc=GSE9
	5min after gamma treatment 1', 40J, MG1655 in Davis+0.4%glu	GAMMA	DAVIS	t0_before_treatment	MG1655	ATCC				GSE4377
	10min after gamma treatment 1', 40J, MG1655 in Davis+0.4%glu	GAMMA	DAVIS	t0_before_treatment	MG1655	ATCC				GSE4377
	20min after gamma treatment 1', 40J, MG1655 in Davis+0.4%glu	GAMMA	DAVIS	t0_before_treatment	MG1655	ATCC				GSE4377
	40min after gamma treatment 1', 40J, MG1655 in Davis+0.4%glu	GAMMA	DAVIS	t0_before_treatment	MG1655	ATCC				GSE4377
	60min after gamma treatment 1', 40J, MG1655 in Davis+0.4%glu	GAMMA	DAVIS	t0_before_treatment	MG1655	ATCC				GSE4377
	2min Norfloxacin(15ug/ml) gyrArparCr	Norfloxacin_15 ug/ml	LB	t0_before_treatment	C600 gyrArparCr	Nicholas Cozzarelli	Peter BJ et al, GenomeBiology 2004	http://www.ncbi.nlm.nih.gov/entrez/query.fcgi?cmd=Retrieve&db=pubmed&dopt=Abstract&list_uids=15535863&query_hl=1&itool=pubmed_docsum		GSE4368
	5min Norfloxacin(15ug/ml) gyrArparCr	Norfloxacin_15 ug/ml	LB	t0_before_treatment	C600 gyrArparCr	Nicholas Cozzarelli	Peter BJ et al, GenomeBiology 2004	http://www.ncbi.nlm.nih.gov/entrez/query.fcgi?cmd=Retrieve&db=pubmed&dopt=Abstract&list_uids=15535863&query_hl=1&itool=pubmed_docsum		GSE4368
	10min Norfloxacin(15ug/ml) gyrArparCr	Norfloxacin_15 ug/ml	LB	t0_before_treatment	C600 gyrArparCr	Nicholas Cozzarelli	Peter BJ et al, GenomeBiology 2004	http://www.ncbi.nlm.nih.gov/entrez/query.fcgi?cmd=Retrieve&db=pubmed&dopt=Abstract&list_uids=15535863&query_hl=1&itool=pubmed_docsum		GSE4368
	20min Norfloxacin(15ug/ml) gyrArparCr	Norfloxacin_15 ug/ml	LB	t0_before_treatment	C600 gyrArparCr	Nicholas Cozzarelli	Peter BJ et al, GenomeBiology 2004	http://www.ncbi.nlm.nih.gov/entrez/query.fcgi?cmd=Retrieve&db=pubmed&dopt=Abstract&list_uids=15535863&query_hl=1&itool=pubmed_docsum		GSE4368
	30min Norfloxacin(15ug/ml) gyrArparCr	Norfloxacin_15 ug/ml	LB	t0_before_treatment	C600 gyrArparCr	Nicholas Cozzarelli	Peter BJ et al, GenomeBiology 2004	http://www.ncbi.nlm.nih.gov/entrez/query.fcgi?cmd=Retrieve&db=pubmed&dopt=Abstract&list_uids=15535863&query_hl=1&itool=pubmed_docsum		GSE4368
	2min Norfloxacin(50ug/ml) gyrArparCr	Norfloxacin_50ug/ml	LB	t0_before_treatment	C600 gyrArparCr	Nicholas Cozzarelli	Peter BJ et al, GenomeBiology 2004	http://www.ncbi.nlm.nih.gov/entrez/query.fcgi?cmd=Retrieve&db=pubmed&dopt=Abstract&list_uids=15535863&query_hl=1&itool=pubmed_docsum		GSE4369
	5min Norfloxacin(50ug/ml) gyrArparCr	Norfloxacin_50ug/ml	LB	t0_before_treatment	C600 gyrArparCr	Nicholas Cozzarelli	Peter BJ et al, GenomeBiology 2004	http://www.ncbi.nlm.nih.gov/entrez/query.fcgi?cmd=Retrieve&db=pubmed&dopt=Abstract&list_uids=15535863&query_hl=1&itool=pubmed_docsum		GSE4369
	10min Norfloxacin(50ug/ml) gyrArparCr	Norfloxacin_50ug/ml	LB	t0_before_treatment	C600 gyrArparCr	Nicholas Cozzarelli	Peter BJ et al, GenomeBiology 2004	http://www.ncbi.nlm.nih.gov/entrez/query.fcgi?cmd=Retrieve&db=pubmed&dopt=Abstract&list_uids=15535863&query_hl=1&itool=pubmed_docsum		GSE4369
	20min Norfloxacin(50ug/ml) gyrArparCr	Norfloxacin_50ug/ml	LB	t0_before_treatment	C600 gyrArparCr	Nicholas Cozzarelli	Peter BJ et al, GenomeBiology 2004	http://www.ncbi.nlm.nih.gov/entrez/query.fcgi?cmd=Retrieve&db=pubmed&dopt=Abstract&list_uids=15535863&query_hl=1&itool=pubmed_docsum		GSE4369
	30min Norfloxacin(50ug/ml) gyrArparCr	Norfloxacin_50ug/ml	LB	t0_before_treatment	C600 gyrArparCr	Nicholas Cozzarelli	Peter BJ et al, GenomeBiology 2004	http://www.ncbi.nlm.nih.gov/entrez/query.fcgi?cmd=Retrieve&db=pubmed&dopt=Abstract&list_uids=15535863&query_hl=1&itool=pubmed_docsum		GSE4369
	stationary_1	Stationary OD~2.4	LB	genomic	MG1655	ATCC				GSE4380
	stationary_2	Stationary OD~2.8	LB	genomic	MG1655	ATCC				GSE4380
	stationary_3	Stationary OD~3.1	LB	genomic	MG1655	ATCC				GSE4380
	stationary_4	Stationary OD~3.1for 20'	LB	genomic	MG1655	ATCC				GSE4380
	stationary_5	Stationary OD~3.1for 40'	LB	genomic	MG1655	ATCC				GSE4380
	stationary_6	Stationary OD~3.1 for 60'	LB	genomic	MG1655	ATCC				GSE4380
	0.1M CaCl2 wash vs. before wash MG1655 grown in LB	CaCl2 Wash	0.1M CaCl2	LB at OD 0.43 before the CaCl wash	MG1655	ATCC
	2 min on ice in 0.1M CaCl2 + 15% glycerol vs. before calcium wash MG1655 grown in LB	CaCl2 + 15%Gly on ice	0.1M CaCl2 + 15%Gly	LB at OD 0.43 before the CaCl wash	MG1655	ATCC				GSE4358
	5 min on ice in 0.1M CaCl2 + 15% glycerol vs. before calcium wash MG1655 grown in LB	CaCl2 + 15%Gly on ice	0.1M CaCl2 + 15%Gly	LB at OD 0.43 before the CaCl wash	MG1655	ATCC				GSE4358
	10 min on ice in 0.1M CaCl2 + 15% glycerol vs. before calcium wash MG1655 grown in LB	CaCl2 + 15%Gly on ice	0.1M CaCl2 + 15%Gly	LB at OD 0.43 before the CaCl wash	MG1655	ATCC				GSE4358
	20 min on ice in 0.1M CaCl2 + 15% glycerol vs. before calcium wash MG1655 grown in LB	CaCl2 + 15%Gly on ice	0.1M CaCl2 + 15%Gly	LB at OD 0.43 before the CaCl wash	MG1655	ATCC				GSE4358
	40 min on ice in 0.1M CaCl2 + 15% glycerol vs. before calcium wash MG1655 grown in LB	CaCl2 + 15%Gly on ice	0.1M CaCl2 + 15%Gly	LB at OD 0.43 before the CaCl wash	MG1655	ATCC				GSE4358
	60 min on ice in 0.1M CaCl2 + 15% glycerol vs. before calcium wash MG1655 grown in LB	CaCl2 + 15%Gly on ice	0.1M CaCl2 + 15%Gly	LB at OD 0.43 before the CaCl wash	MG1655	ATCC				GSE4358
Suboptimal_growth	5min indol-acrylate(10ug/ml)	10ug/ml_IAA_starvation	Bonner-Vogel	t0_before_treatment	W3110	Charles Yanofsky				GSE4360
	15min indol-acrylate(10ug/ml)	10ug/ml_IAA_starvation	Bonner-Vogel	t0_before_treatment	W3110	Charles Yanofsky				GSE4360
	30min indol-acrylate(10ug/ml)	10ug/ml_IAA_starvation	Bonner-Vogel	t0_before_treatment	W3110	Charles Yanofsky				GSE4360
	60min indol-acrylate(10ug/ml)	10ug/ml_IAA_starvation	Bonner-Vogel	t0_before_treatment	W3110	Charles Yanofsky				GSE4360
	5min indol-acrylate(15ug/ml)	15ug/ml_IAA_starvation	Bonner-Vogel	t0_before_treatment	W3110	Charles Yanofsky				GSE4361
	15min indol-acrylate(15ug/ml)	15ug/ml_IAA_starvation	Bonner-Vogel	t0_before_treatment	W3110	Charles Yanofsky				GSE4361
	30min indol-acrylate(15ug/ml)	15ug/ml_IAA_starvation	Bonner-Vogel	t0_before_treatment	W3110	Charles Yanofsky				GSE4361
	60min indol-acrylate(15ug/ml)	15ug/ml_IAA_starvation	Bonner-Vogel	t0_before_treatment	W3110	Charles Yanofsky				GSE4361
	pUC19at OD~0.2 vs. no pUC19, DH5alpha	pUC19+Amp	LB	DH5alpha in LB at OD~0.2	DH5alpha	NEB				GSE4379
	pUC19at OD~0.5 vs. no pUC19, DH5alpha	pUC19+Amp	LB	DH5alpha in LB at OD~0.5	DH5alpha	NEB				GSE4379
	pUC19at OD~0.9 vs. no pUC19, DH5alpha	pUC19+Amp	LB	DH5alpha in LB at OD~0.9	DH5alpha	NEB				GSE4379
Sever_Arrest_Killing	5'+50ug/ml Trp vs 0' in min med +0.2% glu	0.01M Sodium-Azide	Bonner-Vogel	t0_before_treatment	W3110	Charles Yanofsky				GSE4372
	15'+50ug/ml Trp vs 0' in min med +0.2% glu	0.01M Sodium-Azide	Bonner-Vogel	t0_before_treatment	W3110	Charles Yanofsky				GSE4372
	30'+50ug/ml Trp vs 0' in min med +0.2% glu	0.01M Sodium-Azide	Bonner-Vogel	t0_before_treatment	W3110	Charles Yanofsky				GSE4372
	60'+50ug/ml Trp vs 0' in min med +0.2% glu	0.01M Sodium-Azide	Bonner-Vogel	t0_before_treatment	W3110	Charles Yanofsky				GSE4372
	10' trp starvation vs. 0', W3110 trpA33	Auxotroph_trp	Bonner-Vogel	t0_before_transfer_to_trp-_medium	W3110 trpA33	Charles Yanofsky	Khodursky et al, PNAS 2000	http://www.ncbi.nlm.nih.gov/entrez/query.fcgi?cmd=Retrieve&db=PubMed&list_uids=11027315&dopt=Abstract	http://smd.stanford.edu/cgi-bin/publication/viewPublication.pl?pub_no=75	http://www.ncbi.nlm.nih.gov/geo/gds/gds_browse.cgi?gds=96
	25' trp starvation vs. 0', W3110 trpA33	Auxotroph_trp	Bonner-Vogel	t0_before_transfer_to_trp-_medium	W3110 trpA33	Charles Yanofsky	Khodursky et al, PNAS 2000	http://www.ncbi.nlm.nih.gov/entrez/query.fcgi?cmd=Retrieve&db=PubMed&list_uids=11027315&dopt=Abstract	http://smd.stanford.edu/cgi-bin/publication/viewPublication.pl?pub_no=75	http://www.ncbi.nlm.nih.gov/geo/gds/gds_browse.cgi?gds=96
	50' trp starvation vs. 0', W3110 trpA33	Auxotroph_trp	Bonner-Vogel	t0_before_transfer_to_trp-_medium	W3110 trpA33	Charles Yanofsky	Khodursky et al, PNAS 2000	http://www.ncbi.nlm.nih.gov/entrez/query.fcgi?cmd=Retrieve&db=PubMed&list_uids=11027315&dopt=Abstract	http://smd.stanford.edu/cgi-bin/publication/viewPublication.pl?pub_no=75	http://www.ncbi.nlm.nih.gov/geo/gds/gds_browse.cgi?gds=96
	lexA 5' after UV vs. 0', MG1655	lexA_UV	Davis	lexA t0_before_UV_treatment	MG1655 lexA	Phil Hanawalt	Courcelle et al, Genetics 2001	http://www.ncbi.nlm.nih.gov/entrez/query.fcgi?cmd=Retrieve&db=PubMed&list_uids=11333217&dopt=Abstract	http://smd.stanford.edu/cgi-bin/publication/viewPublication.pl?pub_no=88	http://www.ncbi.nlm.nih.gov/geo/query/acc.cgi?acc=GSE9
	lexA 10' after UV vs. 0', MG1655	lexA_UV	Davis	lexA t0_before_UV_treatment	MG1655 lexA	Phil Hanawalt	Courcelle et al, Genetics 2001	http://www.ncbi.nlm.nih.gov/entrez/query.fcgi?cmd=Retrieve&db=PubMed&list_uids=11333217&dopt=Abstract	http://smd.stanford.edu/cgi-bin/publication/viewPublication.pl?pub_no=88	http://www.ncbi.nlm.nih.gov/geo/query/acc.cgi?acc=GSE9
	lexA 20' after UV vs. 0', MG1655	lexA_UV	Davis	lexA t0_before_UV_treatment	MG1655 lexA	Phil Hanawalt	Courcelle et al, Genetics 2001	http://www.ncbi.nlm.nih.gov/entrez/query.fcgi?cmd=Retrieve&db=PubMed&list_uids=11333217&dopt=Abstract	http://smd.stanford.edu/cgi-bin/publication/viewPublication.pl?pub_no=88	http://www.ncbi.nlm.nih.gov/geo/query/acc.cgi?acc=GSE9
	lexA 40' after UV vs. 0', MG1655	lexA_UV	Davis	lexA t0_before_UV_treatment	MG1655 lexA	Phil Hanawalt	Courcelle et al, Genetics 2001	http://www.ncbi.nlm.nih.gov/entrez/query.fcgi?cmd=Retrieve&db=PubMed&list_uids=11333217&dopt=Abstract	http://smd.stanford.edu/cgi-bin/publication/viewPublication.pl?pub_no=88	http://www.ncbi.nlm.nih.gov/geo/query/acc.cgi?acc=GSE9
	lexA 60' after UV vs. 0', MG1655	lexA_UV	Davis	lexA t0_before_UV_treatment	MG1655 lexA	Phil Hanawalt	Courcelle et al, Genetics 2001	http://www.ncbi.nlm.nih.gov/entrez/query.fcgi?cmd=Retrieve&db=PubMed&list_uids=11333217&dopt=Abstract	http://smd.stanford.edu/cgi-bin/publication/viewPublication.pl?pub_no=88	http://www.ncbi.nlm.nih.gov/geo/query/acc.cgi?acc=GSE9
	2min Nor(50ug/ml)_beforeTreatment	Norfloxacin 50ug/ml	LB	t0_before_treatment	C600	Nicholas Cozzarelli				GSE4367
	5min Nor(50ug/ml)_beforeTreatment	Norfloxacin 50ug/ml	LB	t0_before_treatment	C600	Nicholas Cozzarelli				GSE4367
	10min Nor(50ug/ml)_beforeTreatment	Norfloxacin 50ug/ml	LB	t0_before_treatment	C600	Nicholas Cozzarelli				GSE4367
	20min Nor(50ug/ml)_beforeTreatment	Norfloxacin 50ug/ml	LB	t0_before_treatment	C600	Nicholas Cozzarelli				GSE4367
	30min Nor(50ug/ml)_beforeTreatment	Norfloxacin 50ug/ml	LB	t0_before_treatment	C600	Nicholas Cozzarelli				GSE4367
	5ug/ml Novobiocin 5min vs. untreated, LE234 acrD-, LB, axon5	Novobiocin 200ug/ml	LB	t0_before_treatment	LE234 acrD-	Nicholas Cozzarelli				GSE4378
	20ug/ml Novobiocin 5min vs. untreated, LE234 acrD-, LB, axon5	Novobiocin 200ug/ml	LB	t0_before_treatment	LE234 acrD-	Nicholas Cozzarelli				GSE4378
	50ug/ml Novobiocin 5min vs. untreated, LE234 acrD-, LB, axon5	Novobiocin 200ug/ml	LB	t0_before_treatment	LE234 acrD-	Nicholas Cozzarelli				GSE4378
	200ug/ml Novobiocin 5min vs. untreated, LE234 acrD-, LB, axon5	Novobiocin 200ug/ml	LB	t0_before_treatment	LE234 acrD-	Nicholas Cozzarelli				GSE4378
	2 min @ 42C gyrBTsW3110gyrb234 vs. before upshift	gyrBTs at restrictive temperature	LB	t0_before_temperature_upshift	W3110gyrb234	Nicholas Cozzarelli				GSE4417
	5 min @ 42C gyrBTsW3110gyrb234 vs. before upshift	gyrBTs at restrictive temperature	LB	t0_before_temperature_upshift	W3110gyrb234	Nicholas Cozzarelli				GSE4417
	10 min @ 42C gyrBTsW3110gyrb234 vs. before upshift	gyrBTs at restrictive temperature	LB	t0_before_temperature_upshift	W3110gyrb234	Nicholas Cozzarelli				GSE4417
	20 min @ 42C gyrBTsW3110gyrb234 vs. before upshift	gyrBTs at restrictive temperature	LB	t0_before_temperature_upshift	W3110gyrb234	Nicholas Cozzarelli				GSE4417
	1min Rifampicin(500ug/ml), LB	Rifampicin 500ug/ml	LB	t0_before_treatment	MG1655	ATCC	Bernstein JA et al, PNAS 2002 [50]	http://www.ncbi.nlm.nih.gov/entrez/query.fcgi?cmd=Retrieve&db=pubmed&dopt=Abstract&list_uids=12119387&query_hl=4&itool=pubmed_docsum	http://smd.stanford.edu/cgi-bin/publication/viewPublication.pl?pub_no=151	http://www.ncbi.nlm.nih.gov/projects/geo/query/acc.cgi?acc=GSE3265
	2min Rifampicin(500ug/ml), LB	Rifampicin 500ug/ml	LB	t0_before_treatment	MG1655	ATCC	Bernstein JA et al, PNAS 2002 [50]	http://www.ncbi.nlm.nih.gov/entrez/query.fcgi?cmd=Retrieve&db=pubmed&dopt=Abstract&list_uids=12119387&query_hl=4&itool=pubmed_docsum	http://smd.stanford.edu/cgi-bin/publication/viewPublication.pl?pub_no=151	http://www.ncbi.nlm.nih.gov/projects/geo/query/acc.cgi?acc=GSE3265
	4min Rifampicin(500ug/ml), LB	Rifampicin 500ug/ml	LB	t0_before_treatment	MG1655	ATCC	Bernstein JA et al, PNAS 2002 [50]	http://www.ncbi.nlm.nih.gov/entrez/query.fcgi?cmd=Retrieve&db=pubmed&dopt=Abstract&list_uids=12119387&query_hl=4&itool=pubmed_docsum	http://smd.stanford.edu/cgi-bin/publication/viewPublication.pl?pub_no=151	http://www.ncbi.nlm.nih.gov/projects/geo/query/acc.cgi?acc=GSE3265
	6min Rifampicin(500ug/ml), LB	Rifampicin 500ug/ml	LB	t0_before_treatment	MG1655	ATCC	Bernstein JA et al, PNAS 2002 [50]	http://www.ncbi.nlm.nih.gov/entrez/query.fcgi?cmd=Retrieve&db=pubmed&dopt=Abstract&list_uids=12119387&query_hl=4&itool=pubmed_docsum	http://smd.stanford.edu/cgi-bin/publication/viewPublication.pl?pub_no=151	http://www.ncbi.nlm.nih.gov/projects/geo/query/acc.cgi?acc=GSE3265
	8min Rifampicin(500ug/ml), LB	Rifampicin 500ug/ml	LB	t0_before_treatment	MG1655	ATCC	Bernstein JA et al, PNAS 2002 [50]	http://www.ncbi.nlm.nih.gov/entrez/query.fcgi?cmd=Retrieve&db=pubmed&dopt=Abstract&list_uids=12119387&query_hl=4&itool=pubmed_docsum	http://smd.stanford.edu/cgi-bin/publication/viewPublication.pl?pub_no=151	http://www.ncbi.nlm.nih.gov/projects/geo/query/acc.cgi?acc=GSE3265
	1' Rif500 in .5%DMSO vs. 0', M9+glu, MG1655	Rifampicin 500ug/ml	M9+Glu	t0_before_treatment	MG1655	ATCC	Bernstein JA et al, PNAS 2002 [50]	http://www.ncbi.nlm.nih.gov/entrez/query.fcgi?cmd=Retrieve&db=pubmed&dopt=Abstract&list_uids=12119387&query_hl=4&itool=pubmed_docsum	http://smd.stanford.edu/cgi-bin/publication/viewPublication.pl?pub_no=151	http://www.ncbi.nlm.nih.gov/projects/geo/query/acc.cgi?acc=GSE3265
	2' Rif500 in .5%DMSO vs. 0', M9+glu, MG1655	Rifampicin 500ug/ml	M9+Glu	t0_before_treatment	MG1655	ATCC	Bernstein JA et al, PNAS 2002 [50]	http://www.ncbi.nlm.nih.gov/entrez/query.fcgi?cmd=Retrieve&db=pubmed&dopt=Abstract&list_uids=12119387&query_hl=4&itool=pubmed_docsum	http://smd.stanford.edu/cgi-bin/publication/viewPublication.pl?pub_no=151	http://www.ncbi.nlm.nih.gov/projects/geo/query/acc.cgi?acc=GSE3265
	4' Rif500 in .5%DMSO vs. 0', M9+glu, MG1655	Rifampicin 500ug/ml	M9+Glu	t0_before_treatment	MG1655	ATCC	Bernstein JA et al, PNAS 2002 [50]	http://www.ncbi.nlm.nih.gov/entrez/query.fcgi?cmd=Retrieve&db=pubmed&dopt=Abstract&list_uids=12119387&query_hl=4&itool=pubmed_docsum	http://smd.stanford.edu/cgi-bin/publication/viewPublication.pl?pub_no=151	http://www.ncbi.nlm.nih.gov/projects/geo/query/acc.cgi?acc=GSE3265
	6' Rif500 in .5%DMSO vs. 0', M9+glu, MG1655	Rifampicin 500ug/ml	M9+Glu	t0_before_treatment	MG1655	ATCC	Bernstein JA et al, PNAS 2002 [50]	http://www.ncbi.nlm.nih.gov/entrez/query.fcgi?cmd=Retrieve&db=pubmed&dopt=Abstract&list_uids=12119387&query_hl=4&itool=pubmed_docsum	http://smd.stanford.edu/cgi-bin/publication/viewPublication.pl?pub_no=151	http://www.ncbi.nlm.nih.gov/projects/geo/query/acc.cgi?acc=GSE3265
	8' Rif500 in .5%DMSO vs. 0', M9+glu, MG1655	Rifampicin 500ug/ml	M9+Glu	t0_before_treatment	MG1655	ATCC	Bernstein JA et al, PNAS 2002 [50]	http://www.ncbi.nlm.nih.gov/entrez/query.fcgi?cmd=Retrieve&db=pubmed&dopt=Abstract&list_uids=12119387&query_hl=4&itool=pubmed_docsum	http://smd.stanford.edu/cgi-bin/publication/viewPublication.pl?pub_no=151	http://www.ncbi.nlm.nih.gov/projects/geo/query/acc.cgi?acc=GSE3265
	16' Rif500 in .5%DMSO vs. 0', M9+glu, MG1655	Rifampicin 500ug/ml	M9+Glu	t0_before_treatment	MG1655	ATCC	Bernstein JA et al, PNAS 2002 [50]	http://www.ncbi.nlm.nih.gov/entrez/query.fcgi?cmd=Retrieve&db=pubmed&dopt=Abstract&list_uids=12119387&query_hl=4&itool=pubmed_docsum	http://smd.stanford.edu/cgi-bin/publication/viewPublication.pl?pub_no=151	http://www.ncbi.nlm.nih.gov/projects/geo/query/acc.cgi?acc=GSE3265
	32' Rif500 in .5%DMSO vs. 0', M9+glu, MG1655	Rifampicin 500ug/ml	M9+Glu	t0_before_treatment	MG1655	ATCC	Bernstein JA et al, PNAS 2002 [50]	http://www.ncbi.nlm.nih.gov/entrez/query.fcgi?cmd=Retrieve&db=pubmed&dopt=Abstract&list_uids=12119387&query_hl=4&itool=pubmed_docsum	http://smd.stanford.edu/cgi-bin/publication/viewPublication.pl?pub_no=151	http://www.ncbi.nlm.nih.gov/projects/geo/query/acc.cgi?acc=GSE3265
	Amp 5min (100 ug/ml) vs. t0, M9 + 0.2%Glu, MG1655	Ampicillin 100 ug/ml	M9+Glu	t0_before_treatment	MG1655	ATCC				GSE4357
	Amp 10min (100 ug/ml) vs. t0, M9 + 0.2%Glu, MG1656	Ampicillin 100 ug/ml	M9+Glu	t0_before_treatment	MG1655	ATCC				GSE4357
	Amp 20min (100 ug/ml) vs. t0, M9 + 0.2%Glu, MG1657	Ampicillin 100 ug/ml	M9+Glu	t0_before_treatment	MG1655	ATCC				GSE4357
	Amp 30min (100 ug/ml) vs. t0, M9 + 0.2%Glu, MG1658	Ampicillin 100 ug/ml	M9+Glu	t0_before_treatment	MG1655	ATCC				GSE4357
	Amp 40min (100 ug/ml) vs. t0, M9 + 0.2%Glu, MG1659	Ampicillin 100 ug/ml	M9+Glu	t0_before_treatment	MG1655	ATCC				GSE4357
	Amp 50min (100 ug/ml) vs. t0, M9 + 0.2%Glu, MG1660	Ampicillin 100 ug/ml	M9+Glu	t0_before_treatment	MG1655	ATCC				GSE4357
	Kan 5min (100 ug/ml) vs. t0, M9 + 0.2%Glu, MG1661	Kanamycin 100ug/ml	M9+Glu	t0_before_treatment	MG1655	ATCC				GSE4362
	Kan 10min (100 ug/ml) vs. t0, M9 + 0.2%Glu, MG1662	Kanamycin 100ug/ml	M9+Glu	t0_before_treatment	MG1655	ATCC				GSE4362
	Kan 20min (100 ug/ml) vs. t0, M9 + 0.2%Glu, MG1662	Kanamycin 100ug/ml	M9+Glu	t0_before_treatment	MG1655	ATCC				GSE4362
	Kan 30min (100 ug/ml) vs. t0, M9 + 0.2%Glu, MG1663	Kanamycin 100ug/ml	M9+Glu	t0_before_treatment	MG1655	ATCC				GSE4362
	Kan 40min (100 ug/ml) vs. t0, M9 + 0.2%Glu, MG1664	Kanamycin 100ug/ml	M9+Glu	t0_before_treatment	MG1655	ATCC				GSE4362
	Kan 50min (100 ug/ml) vs. t0, M9 + 0.2%Glu, MG1665	Kanamycin 100ug/ml	M9+Glu	t0_before_treatment	MG1655	ATCC				GSE4362
GROWTH	anrb_glu1	AnrbGlu_at OD~0.03	M9+Glu	genomic_DNA	MG1655	ATCC				GSE4373
	anrb_glu2	AnrbGlu_at OD~0.2	M9+Glu	genomic_DNA	MG1655	ATCC				GSE4373
	anrb_glu3	AnrbGlu_at OD~0.35	M9+Glu	genomic_DNA	MG1655	ATCC				GSE4373
	anrb_glu4	AnrbGlu_at OD~0.6	M9+Glu	genomic_DNA	MG1655	ATCC				GSE4373
	anrb_glu5	AnrbGlu_at OD~0.9	M9+Glu	genomic_DNA	MG1655	ATCC				GSE4373
	anrb_glu_stat	AnrbGlu_stationary_at OD~0.8	M9+Glu	genomic_DNA	MG1655	ATCC				GSE4373
	anrb_GluFum1	AnrbFumGlu_at OD~0.05	M9+Glu	genomic_DNA	MG1655	ATCC				GSE4374
	anrb_GluFum2	AnrbFumGlu_at OD~0.21	M9+Glu	genomic_DNA	MG1655	ATCC				GSE4374
	anrb_GluFum4	AnrbFumGlu_at OD~0.43	M9+Glu	genomic_DNA	MG1655	ATCC				GSE4374
	anrb_GluFum5	AnrbFumGlu_at OD~0.7	M9+Glu	genomic_DNA	MG1655	ATCC				GSE4374
	anrb_GluFum6	AnrbFumGlu_at OD~1.2	M9+Glu	genomic_DNA	MG1655	ATCC				GSE4374
	anrb_GluFum_stat	AnrbFumGlu_stationary _at OD~0.9	M9+Glu	genomic_DNA	MG1655	ATCC				GSE4374
	glu_0.08_anaerob vs. glu_0.4 aerob	AnrbGlu	M9+Glu	Aerobically_grown_in M9+Glu at OD~0.4	MG1655	ATCC				GSE4375
	glu_0.15_anaerob vs. glu_0.4 aerob	AnrbGlu	M9+Glu	Aerobically_grown_in M9+Glu at OD~0.4	MG1655	ATCC				GSE4375
	glu_0.34_anaerob vs. glu_0.4 aerob	AnrbGlu	M9+Glu	Aerobically_grown_in M9+Glu at OD~0.4	MG1655	ATCC				GSE4375
	glu_0.73_anaerob vs. glu_0.4 aerob	AnrbGlu	M9+Glu	Aerobically_grown_in M9+Glu at OD~0.4	MG1655	ATCC				GSE4375
	glu_1.02_anaerob vs. glu_0.4 aerob	AnrbGlu	M9+Glu	Aerobically_grown_in M9+Glu at OD~0.4	MG1655	ATCC				GSE4375
	glu_1.27_anaerob vs. glu_0.4 aerob	AnrbGlu	M9+Glu	Aerobically_grown_in M9+Glu at OD~0.4	MG1655	ATCC				GSE4375
	glu+fum_0.15_anaerob vs. glu+fum_0.4_aerob	AnrbFumGlu	M9+Glu	Aerobically_grown_in M9+Glu+Fumarate at OD~0.4	MG1655	ATCC				GSE4376
	glu+fum_0.30_anaerob vs. glu+fum_0.4_aerob	AnrbFumGlu	M9+Glu	Aerobically_grown_in M9+Glu+Fumarate at OD~0.4	MG1655	ATCC				GSE4376
	glu+fum_0.63_anaerob vs. glu+fum_0.4_aerob	AnrbFumGlu	M9+Glu	Aerobically_grown_in M9+Glu+Fumarate at OD~0.4	MG1655	ATCC				GSE4376
	glu+fum_0.85_anaerob vs. glu+fum_0.4_aerob	AnrbFumGlu	M9+Glu	Aerobically_grown_in M9+Glu+Fumarate at OD~0.4	MG1655	ATCC				GSE4376
	glu+fum_1.07_anaerob vs. glu+fum_0.4_aerob	AnrbFumGlu	M9+Glu	Aerobically_grown_in M9+Glu+Fumarate at OD~0.4	MG1655	ATCC				GSE4376
	glu+fum_1.29_anaerob vs. glu+fum_0.4_aerob	AnrbFumGlu	M9+Glu	Aerobically_grown_in M9+Glu+Fumarate at OD~0.4	MG1655	ATCC				GSE4376
	LB+0.2%glu 0 min OD~0.05 vs. Bonner-Vogel OD~0.5, MG1655	LB_GrowthCurve	LB+Glu	Bonner-Vogel OD~0.5	MG1655	ATCC				GSE4363
	LB+0.2%glu 78 min OD~0.13 vs. Bonner-Vogel OD~0.5, MG1655	LB_GrowthCurve	LB+Glu	Bonner-Vogel OD~0.5	MG1655	ATCC				GSE4363
	LB+0.2%glu 105 min OD~0.3 vs. Bonner-Vogel OD~0.5, MG1655	LB_GrowthCurve	LB+Glu	Bonner-Vogel OD~0.5	MG1655	ATCC				GSE4363
	LB+0.2%glu 133min OD~0.62 vs. Bonner-Vogel OD~0.5, MG1655	LB_GrowthCurve	LB+Glu	Bonner-Vogel OD~0.5	MG1655	ATCC				GSE4363
	LB+0.2%glu 163min OD~1.43 vs. Bonner-Vogel OD~0.5, MG1655	LB_GrowthCurve	LB+Glu	Bonner-Vogel OD~0.5	MG1655	ATCC				GSE4363
	LB+0.2%glu 191min OD~2.4 vs. Bonner-Vogel OD~0.5, MG1655	LB_GrowthCurve	LB+Glu	Bonner-Vogel OD~0.5	MG1655	ATCC				GSE4363
	LB+0.2%glu 218min OD~3.5 vs. Bonner-Vogel OD~0.5, MG1655	LB_GrowthCurve	LB+Glu	Bonner-Vogel OD~0.5	MG1655	ATCC				GSE4363
	LB+0.2%glu 261min OD~3.8 vs. Bonner-Vogel OD~0.5, MG1655	LB_GrowthCurve	LB+Glu	Bonner-Vogel OD~0.5	MG1655	ATCC				GSE4363
	LB+0.2%glu 313min OD~4.3 vs. Bonner-Vogel OD~0.5, MG1655	LB_GrowthCurve	LB+Glu	Bonner-Vogel OD~0.5	MG1655	ATCC				GSE4363
	LB+0.2%glu 443min OD~4.4 vs. Bonner-Vogel OD~0.5, MG1655	LB_GrowthCurve	LB+Glu	Bonner-Vogel OD~0.5	MG1655	ATCC				GSE4363
	LB+0.2%glu 1440min OD~4.7 vs. Bonner-Vogel OD~0.5, MG1655	LB_GrowthCurve	LB+Glu	Bonner-Vogel OD~0.5	MG1655	ATCC				GSE4363
	0min recovery in LB+0.2%glu from 1440min stat vs. BV OD~0.5	Recovery_from_stationary_into_LB+Glu_at_OD0.4	LB+Glu	Bonner-Vogel OD~0.5	MG1655	ATCC				GSE4359
	15min recovery in LB+0.2%glu from 1440min stat vs. BV OD~0.5	Recovery_from_stationary_into_LB+Glu_at_OD0.4	LB+Glu	Bonner-Vogel OD~0.5	MG1655	ATCC				GSE4359
	30min recovery in LB+0.2%glu from 1440min stat vs. BV OD~0.5	Recovery_from_stationary_into_LB+Glu_at_OD0.4	LB+Glu	Bonner-Vogel OD~0.5	MG1655	ATCC				GSE4359
	45min recovery in LB+0.2%glu from 1440min stat vs. BV OD~0.5	Recovery_from_stationary_into_LB+Glu_at_OD0.4	LB+Glu	Bonner-Vogel OD~0.5	MG1655	ATCC				GSE4359
	60min recovery in LB+0.2%glu from 1440min stat vs. BV OD~0.5	Recovery_from_stationary_into_LB+Glu_at_OD0.4	LB+Glu	Bonner-Vogel OD~0.5	MG1655	ATCC				GSE4359
	75min recovery in LB+0.2%glu from 1440min stat vs. BV OD~0.5	Recovery_from_stationary_into_LB+Glu_at_OD0.4	LB+Glu	Bonner-Vogel OD~0.5	MG1655	ATCC				GSE4359
	90min recovery in LB+0.2%glu from 1440min stat vs. BV OD~0.5	Recovery_from_stationary_into_LB+Glu_at_OD0.4	LB+Glu	Bonner-Vogel OD~0.5	MG1655	ATCC				GSE4359
	0min recovery in 10mM Na-P buffer (pH7.5) from 1440min stat vs. BV OD~0.5	Recovery_from stationary_into_10mM_Na-P at OD0.4	10 mM Na-P (pH 7.5)	Bonner-Vogel OD~0.5	MG1655	ATCC				GSE4370
	15min recovery in 10mM Na-P buffer (pH7.5) from 1440min stat vs. BV OD~0.5	Recovery_from stationary_into_10mM_Na-P at OD0.4	10 mM Na-P (pH 7.5)	Bonner-Vogel OD~0.5	MG1655	ATCC				GSE4370
	30min recovery in 10mM Na-P buffer (pH7.5) from 1440min stat vs. BV OD~0.5	Recovery_from stationary_into_10mM_Na-P at OD0.4	10 mM Na-P (pH 7.5)	Bonner-Vogel OD~0.5	MG1655	ATCC				GSE4370
	45min recovery in 10mM Na-P buffer (pH7.5) from 1440min stat vs. BV OD~0.5	Recovery_from stationary_into_10mM_Na-P at OD0.4	10 mM Na-P (pH 7.5)	Bonner-Vogel OD~0.5	MG1655	ATCC				GSE4370
	60min recovery in 10mM Na-P buffer (pH7.5) from 1440min stat vs. BV OD~0.5	Recovery_from stationary_into_10mM_Na-P at OD0.4	10 mM Na-P (pH 7.5)	Bonner-Vogel OD~0.5	MG1655	ATCC				GSE4370
	75min recovery in 10mM Na-P buffer (pH7.5) from 1440min stat vs. BV OD~0.5	Recovery_from stationary_into_10mM_Na-P at OD0.4	10 mM Na-P (pH 7.5)	Bonner-Vogel OD~0.5	MG1655	ATCC				GSE4370
	90min recovery in 10mM Na-P buffer (pH7.5) from 1440min stat vs. BV OD~0.5	Recovery_from stationary_into_10mM_Na-P at OD0.4	10 mM Na-P (pH 7.5)	Bonner-Vogel OD~0.5	MG1655	ATCC				GSE4370
	0min recovery in 10mM Na-P buffer (pH7.5) + 0.2%glu from 1440min stat vs. BV OD~0.5	Recovery_from_stationary_into_10 mM_Na-P+Glu at 0.4	10 mM Na-P (pH 7.5) + 0.2%Glu	Bonner-Vogel OD~0.5	MG1655	ATCC				GSE4371
	15min recovery in 10mM Na-P buffer (pH7.5) + 0.2%glu from 1440min stat vs. BV OD~0.5	Recovery_from_stationary_into_10 mM_Na-P+Glu at 0.4	10 mM Na-P (pH 7.5) + 0.2%Glu	Bonner-Vogel OD~0.5	MG1655	ATCC				GSE4371
	30min recovery in 10mM Na-P buffer (pH7.5) + 0.2%glu from 1440min stat vs. BV OD~0.5	Recovery_from_stationary_into_10 mM_Na-P+Glu at 0.4	10 mM Na-P (pH 7.5) + 0.2%Glu	Bonner-Vogel OD~0.5	MG1655	ATCC				GSE4371
	45min recovery in 10mM Na-P buffer (pH7.5) + 0.2%glu from 1440min stat vs. BV OD~0.5	Recovery_from_stationary_into_10 mM_Na-P+Glu at 0.4	10 mM Na-P (pH 7.5) + 0.2%Glu	Bonner-Vogel OD~0.5	MG1655	ATCC				GSE4371
	60min recovery in 10mM Na-P buffer (pH7.5) + 0.2%glu from 1440min stat vs. BV OD~0.5	Recovery_from_stationary_into_10 mM_Na-P+Glu at 0.4	10 mM Na-P (pH 7.5) + 0.2%Glu	Bonner-Vogel OD~0.5	MG1655	ATCC				GSE4371
	75min recovery in 10mM Na-P buffer (pH7.5) + 0.2%glu from 1440min stat vs. BV OD~0.5	Recovery_from_stationary_into_10 mM_Na-P+Glu at 0.4	10 mM Na-P (pH 7.5) + 0.2%Glu	Bonner-Vogel OD~0.5	MG1655	ATCC				GSE4371
	90min recovery in 10mM Na-P buffer (pH7.5) + 0.2%glu from 1440min stat vs. BV OD~0.5	Recovery_from_stationary_into_10 mM_Na-P+Glu at 0.4	10 mM Na-P (pH 7.5) + 0.2%Glu	Bonner-Vogel OD~0.5	MG1655	ATCC				GSE4371
	0min recovery in LB+0.2%glu at OD~1.0 from 1440min stat vs. BV OD~0.5	Recovery_from_stationary_into_LB+Glu_at_OD_1.0	LB + Glu	Bonner-Vogel OD~0.5	MG1655	ATCC				GSE4364
	15min recovery in LB+0.2%glu at OD~1.0 from 1440min stat vs. BV OD~0.5	Recovery_from_stationary_into_LB+Glu_at_OD_1.0	LB + Glu	Bonner-Vogel OD~0.5	MG1655	ATCC				GSE4364
	30min recovery in LB+0.2%glu at OD~1.0 from 1440min stat vs. BV OD~0.5	Recovery_from_stationary_into_LB+Glu_at_OD_1.0	LB + Glu	Bonner-Vogel OD~0.5	MG1655	ATCC				GSE4364
	45min recovery in LB+0.2%glu at OD~1.0 from 1440min stat vs. BV OD~0.5	Recovery_from_stationary_into_LB+Glu_at_OD_1.0	LB + Glu	Bonner-Vogel OD~0.5	MG1655	ATCC				GSE4364
	60min recovery in LB+0.2%glu at OD~1.0 from 1440min stat vs. BV OD~0.5	Recovery_from_stationary_into_LB+Glu_at_OD_1.0	LB + Glu	Bonner-Vogel OD~0.5	MG1655	ATCC				GSE4364
	75min recovery in LB+0.2%glu at OD~1.0 from 1440min stat vs. BV OD~0.5	Recovery_from_stationary_into_LB+Glu_at_OD_1.0	LB + Glu	Bonner-Vogel OD~0.5	MG1655	ATCC				GSE4364
	90min recovery in LB+0.2%glu at OD~1.0 from 1440min stat vs. BV OD~0.5	Recovery_from_stationary_into_LB+Glu_at_OD_1.0	LB + Glu	Bonner-Vogel OD~0.5	MG1655	ATCC				GSE4364
Balanced growth	Balanced growth NOX- OD 0.19 vs NOX- OD 0.1	Growth rate/NADH Oxygenase	Minimal + trace salts	NOX- 0.06 hr-1 in M9 medium	MG1655/pTrc99a (NOX-)	Goutham Vemuri				GSE4366
	Balanced growth NOX- OD 0.3 vs NOX- OD 0.1	Growth rate/NADH Oxygenase	Minimal + trace salts	NOX- 0.06 hr-1 in M9 medium	MG1655/pTrc99a (NOX-)	Goutham Vemuri				GSE4366
	Balanced growth NOX- OD 0.41 vs NOX- OD 0.1	Growth rate/NADH Oxygenase	Minimal + trace salts	NOX- 0.06 hr-1 in M9 medium	MG1655/pTrc99a (NOX-)	Goutham Vemuri				GSE4366
	Balanced growth NOX- OD 0.49 vs NOX- OD 0.1	Growth rate/NADH Oxygenase	Minimal + trace salts	NOX- 0.06 hr-1 in M9 medium	MG1655/pTrc99a (NOX-)	Goutham Vemuri				GSE4366
	Balanced growth NOX- OD 0.6 vs NOX- OD 0.1	Growth rate/NADH Oxygenase	Minimal + trace salts	NOX- 0.06 hr-1 in M9 medium	MG1655/pTrc99a (NOX-)	Goutham Vemuri				GSE4366
	Balanced growth NOX+ OD 0.13 vs NOX+ OD 0.06	Growth rate/NADH Oxygenase	Minimal + trace salts	NOX+ 0.1 hr-1 in M9 medium	MG1655/pTrc99a - nox(NOX+)	Goutham Vemuri				GSE4365
	Balanced growth NOX+ OD 0.21 vs NOX+ OD 0.06	Growth rate/NADH Oxygenase	Minimal + trace salts	NOX+ 0.1 hr-1 in M9 medium	MG1655/pTrc99a - nox(NOX+)	Goutham Vemuri				GSE4365
	Balanced growth NOX+ OD 0.28 vs NOX+ OD 0.06	Growth rate/NADH Oxygenase	Minimal + trace salts	NOX+ 0.1 hr-1 in M9 medium	MG1655/pTrc99a - nox(NOX+)	Goutham Vemuri				GSE4365
	Balanced growth NOX+ OD 0.34 vs NOX+ OD 0.06	Growth rate/NADH Oxygenase	Minimal + trace salts	NOX+ 0.1 hr-1 in M9 medium	MG1655/pTrc99a - nox(NOX+)	Goutham Vemuri				GSE4365
	Balanced growth NOX+ OD 0.4 vs NOX+ OD 0.06	Growth rate/NADH Oxygenase	Minimal + trace salts	NOX+ 0.1 hr-1 in M9 medium	MG1655/pTrc99a - nox(NOX+)	Goutham Vemuri				GSE4365
