# Supplementary material for: A classification based framework for quantitative description of large-scale microarray data
Source: Genome Biol. 2006 Apr 20;7(4):R32. doi: 10.1186/gb-2006-7-4-r32 (PMC1557986; doi:10.1186/gb-2006-7-4-r32)
Supplement: Additional File 9 — Sample data files are in a compressed (zip) format [file gb-2006-7-4-r32-S9.zip]

Archive with 9 entries (8 files):
- Matlab code/class.txt
- Matlab code/data.txt
- Matlab code/EntropyReduce.m
- Matlab code/list.txt
- Matlab code/README.doc
- Matlab code/README.pdf
- Matlab code/shannon.m
- Matlab code/standardize.m
- Matlab code/
