# Supplementary material for: A classification based framework for quantitative description of large-scale microarray data
Source: Genome Biol. 2006 Apr 20;7(4):R32. doi: 10.1186/gb-2006-7-4-r32 (PMC1557986; doi:10.1186/gb-2006-7-4-r32)
Supplement: Additional File 9 — Sample data files are in a compressed (zip) format [file gb-2006-7-4-r32-S9.zip › Matlab code/EntropyReduce.m]

function varargout=EntropyReduce(iter,varargin);

% Code for calculating activity scores for gene classes in specified
% conditions. For instructions on file formats, refer the Readme file.
% Inputs: 
% 1) iter: number of randomizatins (100 default)
% 2) varagin: 'gene' for class normalization, 'center' for center
% normalization (discussed in Readme file)

% Outputs:
% 1) Score File: saved as .xls file
% 2) MAT file: saved in the same directory. Type 'load ER' and then press
% tab to view the list of current results saved.

% Version 1, 2006
% (c) Dipen Sangurdekar, Arkady B. Khodursky (2006), Khodursky Lab at the University of
% Minnesota, St Paul, MN. Email: sang0036@umn.edu

% *************************************************************************
% Load Data Files
% *************************************************************************
clc
[filename, pathname] = uigetfile('*.txt', 'Load the expression data text file');
tData=importdata(fullfile(pathname,filename));
tDataN=tData.data;
tDataORF=tData.textdata(:,1);
tDataCOND=tData.textdata(1,:);

[filename, pathname] = uigetfile('*.txt', 'Load the classification text file');
GeneList=importdata(fullfile(pathname,filename));
GeneListN=GeneList.data;
GeneListC=GeneList.textdata(1,:);


[filename, pathname] = uigetfile('*.txt', 'Load the experiment list text file');
List=importdata(fullfile(pathname,filename));
ListN=List.data;
ListC=List.textdata(:,1);

% *************************************************************************
% Check data
% *************************************************************************
[rGL cGL]=size(GeneListN);
sumGL=sum(GeneListN);
nARRL=ListN(:,2)-ListN(:,1)+1;


if(rGL~=size(tDataN,1));
    disp('ERROR: Size of class list and data do not match')
    return
end

if(min(sumGL)<min(nARRL))
    disp('ERROR: One or more classes contains fewer genes than the total number of arrays in one or more conditions - Exiting program')
    return
end

if(length(nARRL)<3|(cGL<3))
    disp('ERROR: Number of classes/conditions should be at least 3 - Exiting program')
    return
end

if(min(nARRL)<3)
    [rnARR cnARR]=min(nARRL);
    disp(['ERROR: Number of arrays within condition',blanks(1),ListC(cnARR,:),blanks(1),'is too low - Exiting program']);
    return
end

lGL=length(GeneListC)-cGL;
GeneListC(:,1:lGL)=[]; %Prunes the Class list

disp('Done loading data')
disp('Starting analysis')

% *************************************************************************
% Begin Code
% *************************************************************************

% *************************************************************************
% I. Check input arguments
% *************************************************************************
if(nargin==1)
    normid='gene';
    B=iter;
else if(nargin<1)
        B=100;
        normid='gene';
else
B=iter;
    normid=varargin{1};
    end
end
disp(['Number of iterations:',blanks(1), num2str(B)])
fprintf(1,'\n')

% *************************************************************************
% II. Initialize variables
% *************************************************************************
kg=size(GeneListN,2);
kl=length(ListN);

expgroup=[];expgroupst=[];randarray=[];randgene=[];r1rms=[];
bootarray=[];bootgene=[];bootarrayst=[];bootgenest=[];rgrms=[];rarms=[];
ampcountarray=zeros(kg,kl);ampcountgene=zeros(kg,kl);
entcountarray=zeros(kg,kl);entcountgene=zeros(kg,kl);Ha=[]; Hg=[];
totcountcolnorm=zeros(kg,kl);totcountrownorm=zeros(kg,kl);
Hexp=zeros(kg,length(ListN));

nARR=size(tDataN,2);
gm=max(sum(GeneListN));


% *************************************************************************
% III. Start the loop
% *************************************************************************
tic
for g=1:kg
    disp(['Currently querying class',blanks(2),num2str(g)])
        for a=1:length(ListN)
             
f=find(GeneListN(:,g)==1);
r=length(f);
s=ListN(a,2)-ListN(a,1)+1;
expgroup=tDataN(f,ListN(a,1):ListN(a,2));

% *************************************************************************
% III.a) Calculate statistics for a specific class-condition
% *************************************************************************
expgroupst=standardize(expgroup);
[ue se ve]=svd(cov(expgroupst));
Hexp(g,a)=shannon(se);

randarray=tDataN(f,:);
randgene=tDataN(:,ListN(a,1):ListN(a,2));

r1rms(g,a)=sum(diag(expgroup*expgroup'));
clear expgroup ue se ve expgroupst

G=[1:rGL];
N=[1:nARR];

% *************************************************************************
% III.b) Iterate randomizations for specific class-condition
% *************************************************************************
for i=1:B
   
x(:,i)=N(ceil(rand(nARR,1)*nARR));
y(:,i)=G(ceil(rand(gm,1)*rGL))';;
    bootarray=randarray(:,x(1:s,i)');           % Random arrays
    bootgene=randgene(y(1:length(f),i),:);      % Random genes

rarms(i)=sum(diag(bootarray*bootarray'));
rgrms(i)=sum(diag(bootgene*bootgene'));
 

bootarrayst=standardize(bootarray);             % Calls standardization code
bootgenest=standardize(bootgene);

[ua sa va]=svd(cov(bootarrayst));               % Calls svd code
[ug sg vg]=svd(cov(bootgenest));

Ha(i)=shannon(sa);
Hg(i)=shannon(sg);
 
clear ua ug va vg sa sg

end

% *************************************************************************
% III.c) Calculate percentile counts
% *************************************************************************

ampcountarray(g,a)=length(find(r1rms(g,a)>rarms));
ampcountgene(g,a)=length(find(r1rms(g,a)>rgrms));
entcountarray(g,a)=length(find(Hexp(g,a)<Ha));
entcountgene(g,a)=length(find(Hexp(g,a)<Hg));

clear rgarms rarms s Ha Hg
    end
    clear r f 

end

% *************************************************************************
% IV. Process the percentile counts
% *************************************************************************
ampcount=((ampcountarray+ampcountgene)/2);
entcount=((entcountarray+entcountgene)/2);
totcount=(ampcount+entcount)/2;

if(strcmp(normid,'center')) % Center normalization
    totcountnorm=(totcount-repmat(mean(asvector(totcount)),g,a))./repmat(std(asvector(totcount)),g,a);
    disp('Center normalization done')
    
else % Regular normalization

meancol=mean(totcount);
stdcol=std(totcount);
meanrow=mean(totcount');
stdrow=std(totcount');

for j=1:kg
    for k=1:length(ListN)
        totcountcolnorm(j,k)=(totcount(j,k)-meancol(k))/stdcol(k);
        totcountrownorm(j,k)=(totcount(j,k)-meanrow(j))/stdrow(j);
    end
end

totcountnorm=(totcountcolnorm+totcountrownorm)/2;
disp('Class normalization done')
end
fprintf(1,'\n')
toc
fprintf(1,'\n','\n','\n')
% *************************************************************************
% V. Data output
% *************************************************************************
OutData=totcountnorm;

ScoreFile=[GeneListC', num2cell(OutData)];
ListC=['Name'; ListC];
ScoreFile=[ListC'; ScoreFile];
% 
% ScoreFile=OutData;
% size(ScoreFile)

disp(['Total number of genes =',blanks(1), num2str(rGL)])
disp(['Total number of arrays =',blanks(1), num2str(sum(nARR))])
disp(['Total number of classes =',blanks(1), num2str(cGL)])
disp(['Total number of experiments/conditions =',blanks(1), num2str(length(nARRL))])

ER.date=date;
ER.nclass=cGL;
ER.ncond=length(nARRL);
ER.ngene=rGL;
ER.narray=sum(nARR);
ER.classlist=GeneListC;
ER.conditions=ListC;
ER.scores=totcountnorm;
ER.data=tDataN;
ER.classlist=GeneListN;
ER.list=ListN;
fprintf(1,'\n','\n','\n')
disp('Waiting to save output')
[filename,pathname]=uiputfile('*.xls','Save output scores (text file) as');

xlswrite(fullfile(pathname,filename),ScoreFile);

save(fullfile(pathname,['ERoutput',date]),'ER');

disp(['Data saved as:', blanks(2), fullfile(pathname, filename)])
disp(['MAT file saved as:', blanks(2), fullfile(pathname,['ERoutput',date,'.mat'])])
