# Supplementary material for: A classification based framework for quantitative description of large-scale microarray data
Source: Genome Biol. 2006 Apr 20;7(4):R32. doi: 10.1186/gb-2006-7-4-r32 (PMC1557986; doi:10.1186/gb-2006-7-4-r32)
Supplement: Additional File 9 — Sample data files are in a compressed (zip) format [file gb-2006-7-4-r32-S9.zip › Matlab code/list.txt]

Severe arrest & killing - Sodium azide	1	4
Severe arrest & killing - tryptophan starvation	6	8
Severe arrest & killing - UV in lexA-	9	13
Severe arrest & killing - Norfloxacin in wt	14	18
Severe arrest & killing - Novobiocin	19	22
Severe arrest & killing - gyrBT at restrictive temp	23	26
Transient arrest -Rifampicin in LB	27	31
Transient arrest - Rifampicin in DMSO	32	38
Severe arrest & killing - Ampicillin	39	44
Severe arrest & killing - Kanamycin	45	50
Severe arrest & killing - UV in wt	51	55
Transient arrest - Gamma radiation	56	60
Severe arrest & killing - Norfloxacin (gyr resistant) 15 ug/ul	61	65
Severe arrest & killing - Norfloxacin (gyr resistant) 50 ug/ul	66	70
Transient arrest - Indole acrylate	94	101
Suboptimal growth - pUC vs no pUC	106	110
Growth - anaerobic	119	124
Growth - anaerobic (fumarate) vs aerobic	125	130
Growth - anaerobic vs aerobic	131	136
Growth in LB	143	153
Recovery in LB - early	154	160
Recovery in Na-Phosphate	161	167
Recovery in Na-Phosphate + glc	168	174
Recovery in LB - late	175	181
Growth - Rapid time points	215	230
Growth - Balanced growth in wt	231	235
Growth - Balanced growth in NOX+ mutant	236	240
