# Supplementary material for: A classification based framework for quantitative description of large-scale microarray data
Source: Genome Biol. 2006 Apr 20;7(4):R32. doi: 10.1186/gb-2006-7-4-r32 (PMC1557986; doi:10.1186/gb-2006-7-4-r32)
Supplement: Additional File 9 — Sample data files are in a compressed (zip) format [file gb-2006-7-4-r32-S9.zip › Matlab code/shannon.m]

function result=shannon(s)

% Calculates the Shannon's entropy given a matrix with eigenvalues at the
% center and zeros on non-diagnoals.
% H=sum(-p.log(p))/log(L)

% Part of EntropyReduce Version ER1.1, 1/24/2006
% (c) Dipen Sangurdekar, Arkady B. Khodursky (2006), Khodursky Lab at the University of
% Minnesota, St Paul, MN. 

p=[];sh=[];
s=diag(s);
p=s/sum(s); 
p(p==0)=0.001;
sh=p.*log(p);
result=-sum(sh)/log(length(s));
return
