# Supplementary material for: A classification based framework for quantitative description of large-scale microarray data
Source: Genome Biol. 2006 Apr 20;7(4):R32. doi: 10.1186/gb-2006-7-4-r32 (PMC1557986; doi:10.1186/gb-2006-7-4-r32)
Supplement: Additional File 9 — Sample data files are in a compressed (zip) format [file gb-2006-7-4-r32-S9.zip › Matlab code/standardize.m]

function b=standardize(data);

% Center gene vectors in an expression matrix
% Part of EntropyReduce Version ER1.1, 1/24/2006
% (c) Dipen Sangurdekar, Arkady B. Khodursky (2006), Khodursky Lab at the University of
% Minnesota, St Paul, MN. 

mdata=[];mdata2=[];

mdata=mean(data,2);
mdata2=mdata(:,ones(1,size(data,2)));
b=data-mdata2;

return
end
